# Supplementary material for: Characterization of Immune-Related Molecular Subtypes and a Prognostic Signature Correlating With the Response to Immunotherapy in Patients With Gastric Cancer
Source: Front Immunol. 2022 Jul 8;13:939836. doi: 10.3389/fimmu.2022.939836 (PMC9309259; doi:10.3389/fimmu.2022.939836)
Supplement: Supplementary Table 1 — The summarized clinical characteristics of GC cohorts used in this study. [file Table_1.xlsx]

## Sheet: S1
Characteristics		Cohorts
		TCGA-STAD	GSE14210	GSE84437	ACRG	HMU-GC
No. of patients		338	122	426	299	231
Age	≤60	112	-	193	117	-
	＞60	223	-	233	182	-
Gender	Female	119	-	135	101	83
	Male	219	-	291	198	148
Grade	G1	9	-	-	-	-
	G2	122	-	-	-	-
	G3	198	-	-	-	-
	GX	9	-	-	-	-
Stage	Ⅰ	45	-	-	30	36
	Ⅱ	106	-	-	96	49
	Ⅲ	138	-	-	96	129
	Ⅳ	34	-	-	77	17
T	T1	16	-	11	0	-
	T2	73	-	38	187	-
	T3	158	-	92	91	-
	T4	87	-	285	21	-
	TX	4	-	0	0	-
N	N0	98	-	80	38	-
	N1	93	-	185	130	-
	N2	68	-	129	80	-
	N3	68	-	32	51	-
	NX	9	-	0	0	-
M	M0	304		-	272	-
	M1	22		-	27	-
	MX	12		-	0	-
OS_time (months)1	median[IQR]	15.95 [9.61, 26.86]	9.20 [6.00, 18.75]	70.00 [27.00, 116.00]	58.07 [18.09, 79.23]	-
OS_status	Alive	197	0	224	148	-
	Dead	141	115	202	151	-
DFS_time (months)2	median[IQR]	14.77 [9.11, 26.86]	4.45 [2.43, 8.55]	-	21.70 [6.70, 59.77]	-
DFS_status	Non-recurrence	167	10	-	174	-
	Recurrence	95	112	-	125	-
1OS: Overall survival
2DFS: Disease-free survival

## Sheet: S2
Characteristics		Training cohort No. (%)	Validation cohort No. (%)	P-value
No. of patients		237(70.12)	101(29.88)
Age	≤60	82(24.26)	30(8.88)	0.4579
	＞60	153(45.27)	70(20.71)
Gender	Female	77(22.78)	42(12.43)	0.1394
	Male	160(47.34)	59(17.46)
Grade1	G1	7(2.07)	2(0.59)	0.8946
	G2	87(25.74)	35(10.36)
	G3	136(40.24)	62(18.34)
	GX	7(2.07)	2(0.59)
Stage	Ⅰ	38(11.24)	7(2.07)	0.1873
	Ⅱ	71(21.01)	35(10.36)
	Ⅲ	99(29.29)	39(11.54)
	Ⅳ	24(7.10)	10(2.96)
T1	T1	10(2.96)	6(1.78)	0.9156
	T2	53(15.68)	20(5.92)
	T3	112(33.14)	46(13.61)
	T4	59(17.46)	28(8.28)
	TX	3(0.89)	1(0.30)
N1	N0	78(23.08)	20(5.92)	0.038
	N1	56(16.57)	37(10.95)
	N2	47(13.91)	21(6.21)
	N3	47(13.91)	21(6.21)
	NX	8(2.37)	1(0.30)
M1	M0	214(63.31)	90(26.63)	0.8658
	M1	15(4.44)	7(2.07)
	MX	8(2.37)	4(1.18)
OS_time (months)2	median[IQR]	15.57 [9.49, 26.91]	17.51 [11.30, 26.08]	0.8107
OS_status	Alive	137(40.53)	60(17.75)	0.8787
	Dead	100(29.59)	41(12.13)
DFS_time (months)3	median[IQR]	14.42 [9.18, 26.56]	17.15 [9.10, 28.27]	0.7652
DFS_status	Non-recurrence	114(33.73)	53(15.68)	0.4342
	Recurrence	70(20.71)	25(7.40)
1Fisher's exact test.
2OS: Overall survival
3DFS: Disease-free survival

## Sheet: S3
Primer name	Primer ID	Primer sequence (5' -- 3')	Tm value	CG%	Product length
GAPDH	NM_001256799.2	Sense: CATCATCCCTGCCTCTACTGG	59.4	57.1	259
		Antisense: GTGGGTGTCGCTGTTGAAGTC	60.1	57.1
CDH10	NM_006727	Sense: TGTTCCCGAAATGTCTGTTG	56.2	45	218
		Antisense: CTTTGGCCTGGATGACCACT	59.9	55
GCG	NM_002054	Sense: GCCATTCACAGGGCACATTC	59.8	55	283
		Antisense: TGTCTGCGGCCAAGTTCTTC	60.8	55
ITIH2	NM_002216	Sense: CACGGCTCAAGTCACGAATC	59.2	55	188
		Antisense: CGTGGGCTTTAGGTGAGAAC	58.5	55
CYTL1	NM_018659	Sense: GCTGTACCTGGACATACACAATTAC	59.7	44	172
		Antisense: GTCATCCAACAGGAATACCAAATCT	59.1	40
MAGEA11	NM_005366	Sense: CGCCTGACCTGATAGACCCT	60.7	60	126
		Antisense: CCAGCATTTCTGCCTTTGTG	57.9	50

## Sheet: S6
	pvalue	Hazard_ratio	mean	lower	upper
HSPB6	0.126	1.05(0.99-1.11)	1.05	0.99	1.11
KRT33A	0.184	1.09(0.96-1.22)	1.09	0.96	1.22
TAC1	0.259	1.03(0.98-1.09)	1.03	0.98	1.09
DLX6	0.514	1.02(0.96-1.08)	1.02	0.96	1.08
CD79B	0.385	1.04(0.95-1.14)	1.04	0.95	1.14
FMO1	0.157	1.08(0.97-1.21)	1.08	0.97	1.21
DCN	0.0203	1.14(1.02-1.28)	1.14	1.02	1.28
GABRA3	0.201	1.03(0.98-1.08)	1.03	0.98	1.08
LTF	0.459	1.02(0.97-1.07)	1.02	0.97	1.07
CLCA4	0.337	0.97(0.91-1.03)	0.97	0.91	1.03
ATP1A2	0.111	1.05(0.99-1.11)	1.05	0.99	1.11
NRXN3	0.167	1.05(0.98-1.13)	1.05	0.98	1.13
PLEKHO1	0.611	1.04(0.9-1.2)	1.04	0.9	1.2
SLAMF7	0.588	1.03(0.93-1.13)	1.03	0.93	1.13
MYOC	0.785	1.01(0.96-1.06)	1.01	0.96	1.06
MSR1	0.281	1.07(0.95-1.2)	1.07	0.95	1.2
CDH10	0.0178	1.1(1.02-1.19)	1.1	1.02	1.19
MAGEC2	0.739	0.99(0.94-1.04)	0.99	0.94	1.04
CELF2	0.805	1.01(0.91-1.14)	1.01	0.91	1.14
GLP2R	0.0104	1.11(1.02-1.2)	1.11	1.02	1.2
MYLK	0.145	1.06(0.98-1.15)	1.06	0.98	1.15
SNAP91	0.117	1.06(0.99-1.13)	1.06	0.99	1.13
CD84	0.507	1.04(0.93-1.17)	1.04	0.93	1.17
RASGRP2	0.338	1.05(0.95-1.17)	1.05	0.95	1.17
PYGM	0.198	1.06(0.97-1.17)	1.06	0.97	1.17
PAGE1	0.264	0.96(0.88-1.04)	0.96	0.88	1.04
PPP2R2C	0.681	0.99(0.93-1.05)	0.99	0.93	1.05
WSCD2	0.119	1.05(0.99-1.12)	1.05	0.99	1.12
TACR2	0.262	1.04(0.97-1.1)	1.04	0.97	1.1
ATP12A	0.793	0.99(0.92-1.07)	0.99	0.92	1.07
ICAM3	0.321	1.05(0.95-1.17)	1.05	0.95	1.17
ACTN2	0.101	1.06(0.99-1.14)	1.06	0.99	1.14
ADCYAP1R1	0.0115	1.1(1.02-1.19)	1.1	1.02	1.19
AFP	0.0087	1.08(1.02-1.14)	1.08	1.02	1.14
PKP1	0.818	1.01(0.96-1.06)	1.01	0.96	1.06
LRP2	0.189	1.04(0.98-1.11)	1.04	0.98	1.11
COL19A1	0.31	1.04(0.96-1.12)	1.04	0.96	1.12
EPB41L3	0.0852	1.12(0.98-1.28)	1.12	0.98	1.28
SLCO1A2	0.0245	1.08(1.01-1.16)	1.08	1.01	1.16
FCN1	0.0447	1.11(1-1.24)	1.11	1	1.24
FAT2	0.825	1.01(0.92-1.11)	1.01	0.92	1.11
TMPRSS11E	0.999	1(0.94-1.06)	1	0.94	1.06
GNAO1	0.251	1.05(0.97-1.13)	1.05	0.97	1.13
APOH	0.0143	1.08(1.01-1.14)	1.08	1.01	1.14
CMA1	0.0719	1.07(0.99-1.16)	1.07	0.99	1.16
TGM1	0.646	0.98(0.88-1.08)	0.98	0.88	1.08
TBL1Y	0.0238	1.11(1.01-1.21)	1.11	1.01	1.21
COL9A3	0.393	0.97(0.91-1.04)	0.97	0.91	1.04
CRTAC1	0.0145	1.09(1.02-1.17)	1.09	1.02	1.17
BAMBI	0.514	0.97(0.9-1.05)	0.97	0.9	1.05
TREM2	0.147	1.09(0.97-1.22)	1.09	0.97	1.22
KCNK16	0.365	0.96(0.87-1.05)	0.96	0.87	1.05
MAGEB2	0.616	1.01(0.96-1.07)	1.01	0.96	1.07
PCDH11Y	0.0282	1.11(1.01-1.22)	1.11	1.01	1.22
MADCAM1	0.657	1.02(0.94-1.11)	1.02	0.94	1.11
PVALB	0.114	1.09(0.98-1.22)	1.09	0.98	1.22
UPK3A	0.406	1.03(0.96-1.09)	1.03	0.96	1.09
CTSG	0.0809	1.06(0.99-1.14)	1.06	0.99	1.14
ISM2	0.321	1.04(0.97-1.11)	1.04	0.97	1.11
ASB2	0.31	1.04(0.96-1.13)	1.04	0.96	1.13
NTSR1	0.669	1.01(0.95-1.08)	1.01	0.95	1.08
SIRPB1	0.18	1.07(0.97-1.19)	1.07	0.97	1.19
CHRDL1	0.00448	1.08(1.03-1.14)	1.08	1.03	1.14
SRPX	0.0384	1.11(1.01-1.22)	1.11	1.01	1.22
AQP9	0.526	1.03(0.94-1.13)	1.03	0.94	1.13
HOMER2	0.56	1.02(0.94-1.11)	1.02	0.94	1.11
SFRP1	0.0672	1.06(1-1.13)	1.06	1	1.13
STMN2	0.121	1.06(0.99-1.13)	1.06	0.99	1.13
RETN	0.0814	1.09(0.99-1.2)	1.09	0.99	1.2
CD79A	0.245	1.04(0.97-1.12)	1.04	0.97	1.12
SIGLEC6	0.0531	1.09(1-1.19)	1.09	1	1.19
HAS1	0.0697	1.08(0.99-1.17)	1.08	0.99	1.17
LILRB5	0.684	1.02(0.91-1.15)	1.02	0.91	1.15
UPK1A	0.939	1(0.92-1.08)	1	0.92	1.08
HAMP	0.0653	1.11(0.99-1.24)	1.11	0.99	1.24
ATP6V0A4	0.878	1.01(0.94-1.07)	1.01	0.94	1.07
VIPR2	0.1	1.07(0.99-1.15)	1.07	0.99	1.15
EVX1	0.725	1.01(0.95-1.07)	1.01	0.95	1.07
OGN	0.0308	1.06(1.01-1.13)	1.06	1.01	1.13
PTGDS	0.11	1.07(0.98-1.17)	1.07	0.98	1.17
CXCL12	0.164	1.08(0.97-1.21)	1.08	0.97	1.21
SORCS1	0.202	1.05(0.98-1.12)	1.05	0.98	1.12
KRT23	0.316	1.03(0.98-1.08)	1.03	0.98	1.08
CCL2	0.311	1.07(0.94-1.21)	1.07	0.94	1.21
KRT32	0.921	0.99(0.9-1.1)	0.99	0.9	1.1
DLX4	0.169	0.94(0.86-1.03)	0.94	0.86	1.03
SGCA	0.24	1.05(0.97-1.14)	1.05	0.97	1.14
VTN	0.00293	1.1(1.03-1.16)	1.1	1.03	1.16
FOXN1	0.505	0.97(0.9-1.05)	0.97	0.9	1.05
PHOX2B	0.22	1.05(0.97-1.15)	1.05	0.97	1.15
CPE	0.00516	1.16(1.04-1.28)	1.16	1.04	1.28
APOC3	0.0114	1.07(1.01-1.12)	1.07	1.01	1.12
KCNA1	0.0158	1.07(1.01-1.13)	1.07	1.01	1.13
HDGFL1	0.922	1.01(0.89-1.13)	1.01	0.89	1.13
NR2E1	0.691	1.02(0.94-1.1)	1.02	0.94	1.1
C7	0.0285	1.06(1.01-1.12)	1.06	1.01	1.12
IRX4	0.898	1.01(0.93-1.09)	1.01	0.93	1.09
HRH2	0.0591	1.14(1-1.3)	1.14	1	1.3
GCG	0.0318	1.07(1.01-1.14)	1.07	1.01	1.14
SMYD1	0.338	1.02(0.98-1.07)	1.02	0.98	1.07
SLC5A7	0.476	1.03(0.95-1.11)	1.03	0.95	1.11
KISS1R	0.604	0.98(0.9-1.06)	0.98	0.9	1.06
ANGPTL1	0.0591	1.07(1-1.14)	1.07	1	1.14
AMPD1	0.623	1.02(0.94-1.1)	1.02	0.94	1.1
PROX1	0.825	1.01(0.94-1.08)	1.01	0.94	1.08
MUC5B	0.657	1.01(0.97-1.06)	1.01	0.97	1.06
MMP8	0.062	1.08(1-1.16)	1.08	1	1.16
APOA1	0.0198	1.06(1.01-1.11)	1.06	1.01	1.11
CNR1	0.048	1.06(1-1.13)	1.06	1	1.13
PMFBP1	0.316	0.94(0.84-1.06)	0.94	0.84	1.06
CASQ2	0.0779	1.06(0.99-1.13)	1.06	0.99	1.13
SPP1	0.312	1.04(0.96-1.13)	1.04	0.96	1.13
ECRG4	0.334	1.03(0.97-1.09)	1.03	0.97	1.09
TNFSF18	0.045	1.1(1-1.2)	1.1	1	1.2
TBX4	0.858	0.99(0.93-1.06)	0.99	0.93	1.06
AL139327.1	0.164	1.06(0.98-1.15)	1.06	0.98	1.15
POPDC2	0.417	1.04(0.95-1.14)	1.04	0.95	1.14
GJB6	0.901	1(0.94-1.06)	1	0.94	1.06
LAX1	0.981	1(0.91-1.1)	1	0.91	1.1
LY9	0.221	1.06(0.97-1.16)	1.06	0.97	1.16
HS3ST2	0.171	1.06(0.97-1.16)	1.06	0.97	1.16
LDB3	0.528	1.02(0.95-1.1)	1.02	0.95	1.1
PTGFR	0.0231	1.12(1.02-1.23)	1.12	1.02	1.23
GLIPR2	0.359	1.07(0.92-1.24)	1.07	0.92	1.24
HOXC13	0.931	1(0.95-1.05)	1	0.95	1.05
HOXC12	0.672	1.01(0.97-1.05)	1.01	0.97	1.05
PLP1	0.0759	1.06(0.99-1.12)	1.06	0.99	1.12
MAGEA9B	0.0828	1.07(0.99-1.15)	1.07	0.99	1.15
CTCFL	0.708	0.99(0.93-1.05)	0.99	0.93	1.05
F13A1	0.0218	1.1(1.01-1.19)	1.1	1.01	1.19
TREM1	0.23	1.06(0.96-1.17)	1.06	0.96	1.17
TMEM255A	0.138	1.08(0.97-1.21)	1.08	0.97	1.21
DEFB126	0.0908	1.08(0.99-1.17)	1.08	0.99	1.17
PCSK2	0.718	1.01(0.95-1.08)	1.01	0.95	1.08
FAM83C	0.153	1.05(0.98-1.12)	1.05	0.98	1.12
GRPR	0.287	1.04(0.97-1.13)	1.04	0.97	1.13
CFP	0.484	1.06(0.91-1.23)	1.06	0.91	1.23
FGL2	0.529	1.03(0.93-1.14)	1.03	0.93	1.14
VPREB3	0.525	1.02(0.95-1.1)	1.02	0.95	1.1
IGLL1	0.283	1.04(0.97-1.13)	1.04	0.97	1.13
FLNC	0.133	1.05(0.99-1.12)	1.05	0.99	1.12
HOXD10	0.0727	1.05(1-1.11)	1.05	1	1.11
HOXD11	0.0442	1.06(1-1.12)	1.06	1	1.12
HOXD13	0.362	1.02(0.97-1.08)	1.02	0.97	1.08
BBOX1	0.393	1.04(0.95-1.14)	1.04	0.95	1.14
CDO1	0.00849	1.12(1.03-1.22)	1.12	1.03	1.22
KCNA5	0.092	1.08(0.99-1.19)	1.08	0.99	1.19
CNN1	0.162	1.04(0.98-1.11)	1.04	0.98	1.11
FIBCD1	0.587	0.98(0.93-1.04)	0.98	0.93	1.04
DUSP9	0.263	1.04(0.97-1.1)	1.04	0.97	1.1
AOC3	0.15	1.07(0.98-1.17)	1.07	0.98	1.17
CA6	0.139	0.94(0.87-1.02)	0.94	0.87	1.02
PPP1R1B	0.197	0.97(0.92-1.02)	0.97	0.92	1.02
SLC6A11	0.413	1.03(0.96-1.11)	1.03	0.96	1.11
FCRLA	0.133	1.05(0.98-1.12)	1.05	0.98	1.12
LINC00470	0.231	1.04(0.98-1.11)	1.04	0.98	1.11
CLEC10A	0.59	1.03(0.94-1.12)	1.03	0.94	1.12
FCRL2	0.619	1.02(0.95-1.1)	1.02	0.95	1.1
ALDH3B2	0.341	0.97(0.91-1.03)	0.97	0.91	1.03
SYT4	0.0236	1.08(1.01-1.15)	1.08	1.01	1.15
CHI3L1	0.374	0.96(0.89-1.05)	0.96	0.89	1.05
DCLK1	0.013	1.11(1.02-1.21)	1.11	1.02	1.21
MYH11	0.409	1.02(0.97-1.08)	1.02	0.97	1.08
LYVE1	0.15	1.08(0.97-1.2)	1.08	0.97	1.2
PEBP4	0.0917	1.09(0.99-1.19)	1.09	0.99	1.19
GSTM5	0.0816	1.1(0.99-1.22)	1.1	0.99	1.22
ANO3	0.0229	1.08(1.01-1.16)	1.08	1.01	1.16
CFHR4	0.00807	1.12(1.03-1.21)	1.12	1.03	1.21
SLCO1B1	0.249	1.04(0.97-1.12)	1.04	0.97	1.12
DSG1	0.46	0.97(0.91-1.04)	0.97	0.91	1.04
HAVCR2	0.651	1.03(0.9-1.18)	1.03	0.9	1.18
CD36	0.00564	1.17(1.05-1.3)	1.17	1.05	1.3
ADGRB3	0.031	1.09(1.01-1.18)	1.09	1.01	1.18
EPHA7	0.295	1.03(0.97-1.1)	1.03	0.97	1.1
C7orf69	0.339	1.06(0.94-1.2)	1.06	0.94	1.2
NKX2-1	0.58	1.02(0.96-1.08)	1.02	0.96	1.08
SCN7A	0.243	1.04(0.98-1.1)	1.04	0.98	1.1
BLK	0.0667	1.06(1-1.13)	1.06	1	1.13
IL36A	0.763	0.99(0.91-1.07)	0.99	0.91	1.07
IL36RN	0.495	1.03(0.95-1.1)	1.03	0.95	1.1
GYPC	0.113	1.11(0.98-1.26)	1.11	0.98	1.26
CCL21	0.0651	1.07(1-1.14)	1.07	1	1.14
SIT1	0.781	0.98(0.88-1.1)	0.98	0.88	1.1
IRF4	0.973	1(0.91-1.09)	1	0.91	1.09
FGFBP1	0.0786	0.95(0.91-1.01)	0.95	0.91	1.01
TTPA	0.262	0.96(0.9-1.03)	0.96	0.9	1.03
NXPE4	0.291	1.05(0.96-1.14)	1.05	0.96	1.14
TRIM29	0.0828	0.95(0.9-1.01)	0.95	0.9	1.01
DUOX1	0.344	1.05(0.95-1.15)	1.05	0.95	1.15
CLCA2	0.714	0.99(0.93-1.05)	0.99	0.93	1.05
SIX3	0.214	1.04(0.98-1.1)	1.04	0.98	1.1
CILP	0.0649	1.06(1-1.13)	1.06	1	1.13
PCDH10	0.072	1.06(1-1.12)	1.06	1	1.12
MMRN1	0.0173	1.11(1.02-1.21)	1.11	1.02	1.21
SHISAL1	0.203	1.05(0.97-1.14)	1.05	0.97	1.14
CD27	0.863	1.01(0.91-1.11)	1.01	0.91	1.11
RTN1	0.169	1.08(0.97-1.2)	1.08	0.97	1.2
SERPINA10	0.134	1.05(0.99-1.11)	1.05	0.99	1.11
DUOXA1	0.193	1.05(0.98-1.13)	1.05	0.98	1.13
ITGAX	0.558	1.04(0.91-1.18)	1.04	0.91	1.18
ABCA8	0.0132	1.1(1.02-1.18)	1.1	1.02	1.18
SLC13A5	0.0664	1.06(1-1.14)	1.06	1	1.14
ZNF750	0.245	0.95(0.88-1.03)	0.95	0.88	1.03
ERBB2	0.703	1.02(0.92-1.14)	1.02	0.92	1.14
GRB7	0.847	1.01(0.91-1.12)	1.01	0.91	1.12
PNMT	0.213	1.05(0.97-1.13)	1.05	0.97	1.13
DPT	0.145	1.06(0.98-1.14)	1.06	0.98	1.14
FCGR2A	0.142	1.11(0.97-1.28)	1.11	0.97	1.28
FCRL5	0.445	1.03(0.95-1.11)	1.03	0.95	1.11
CASQ1	0.108	1.07(0.99-1.16)	1.07	0.99	1.16
S100A7	0.639	0.99(0.95-1.03)	0.99	0.95	1.03
TRIM43	0.98	1(0.86-1.15)	1	0.86	1.15
CNGA3	0.045	1.09(1-1.18)	1.09	1	1.18
AFF3	0.284	1.05(0.96-1.13)	1.05	0.96	1.13
BOC	0.0299	1.1(1.01-1.2)	1.1	1.01	1.2
SLIT2	0.0138	1.11(1.02-1.2)	1.11	1.02	1.2
ANK2	0.0859	1.08(0.99-1.17)	1.08	0.99	1.17
CRHBP	0.108	1.1(0.98-1.23)	1.1	0.98	1.23
TIMD4	0.0736	1.08(0.99-1.18)	1.08	0.99	1.18
SPINK7	0.681	0.99(0.92-1.06)	0.99	0.92	1.06
PLA2G7	0.429	1.05(0.93-1.18)	1.05	0.93	1.18
CLVS2	0.251	1.04(0.97-1.1)	1.04	0.97	1.1
VIP	0.413	1.02(0.97-1.09)	1.02	0.97	1.09
MAGEA4	0.193	1.02(0.99-1.06)	1.02	0.99	1.06
DNAJC5B	0.677	1.02(0.92-1.14)	1.02	0.92	1.14
PMP2	0.16	1.06(0.98-1.15)	1.06	0.98	1.15
DPYS	0.0143	1.12(1.02-1.23)	1.12	1.02	1.23
RSPO2	0.986	1(0.93-1.07)	1	0.93	1.07
PLPPR1	0.182	1.05(0.98-1.13)	1.05	0.98	1.13
HTR7	0.0164	1.15(1.03-1.29)	1.15	1.03	1.29
SLC5A12	0.424	1.03(0.96-1.11)	1.03	0.96	1.11
MS4A2	0.143	1.07(0.98-1.18)	1.07	0.98	1.18
CDH22	0.514	0.98(0.91-1.05)	0.98	0.91	1.05
FCGR1A	0.564	1.04(0.92-1.17)	1.04	0.92	1.17
ITIH2	0.0327	1.08(1.01-1.15)	1.08	1.01	1.15
ZNF385D	0.0759	1.09(0.99-1.21)	1.09	0.99	1.21
GFRA1	0.0245	1.08(1.01-1.15)	1.08	1.01	1.15
BOLL	0.233	1.06(0.96-1.17)	1.06	0.96	1.17
C16orf89	0.348	1.03(0.96-1.11)	1.03	0.96	1.11
TMPRSS11D	0.701	0.99(0.92-1.06)	0.99	0.92	1.06
CDH12	0.84	0.99(0.93-1.06)	0.99	0.93	1.06
GPR15	0.0116	1.1(1.02-1.18)	1.1	1.02	1.18
ABI3BP	0.0699	1.08(0.99-1.17)	1.08	0.99	1.17
CERS3	0.911	1(0.92-1.07)	1	0.92	1.07
ABCA9	0.0133	1.12(1.02-1.23)	1.12	1.02	1.23
ABCA6	0.00597	1.16(1.04-1.29)	1.16	1.04	1.29
JAM2	0.123	1.09(0.98-1.22)	1.09	0.98	1.22
GRIA1	0.334	1.04(0.96-1.14)	1.04	0.96	1.14
XAGE2	0.0742	1.07(0.99-1.15)	1.07	0.99	1.15
SPAG17	0.765	1.01(0.94-1.09)	1.01	0.94	1.09
RAET1L	0.95	1(0.93-1.08)	1	0.93	1.08
MAGEA8	0.0585	1.07(1-1.15)	1.07	1	1.15
KCNMA1	0.131	1.05(0.98-1.13)	1.05	0.98	1.13
ADAMTSL3	0.0497	1.09(1-1.2)	1.09	1	1.2
NAA11	0.386	1.03(0.96-1.1)	1.03	0.96	1.1
IGKV1OR-2	0.951	1(0.87-1.14)	1	0.87	1.14
COLEC12	0.0162	1.13(1.02-1.25)	1.13	1.02	1.25
PAGE5	0.516	1.02(0.95-1.1)	1.02	0.95	1.1
SLAMF8	0.889	1.01(0.89-1.14)	1.01	0.89	1.14
ITLN2	0.99	1(0.94-1.07)	1	0.94	1.07
APOA2	0.0716	1.05(1-1.1)	1.05	1	1.1
PLA2G4D	0.316	0.96(0.88-1.04)	0.96	0.88	1.04
AIRE	0.343	1.04(0.96-1.14)	1.04	0.96	1.14
S100B	0.0789	1.11(0.99-1.24)	1.11	0.99	1.24
FOXH1	0.536	0.97(0.9-1.06)	0.97	0.9	1.06
CD300LG	0.00911	1.11(1.03-1.21)	1.11	1.03	1.21
MSLNL	0.11	0.94(0.88-1.01)	0.94	0.88	1.01
HS3ST6	0.908	1(0.91-1.08)	1	0.91	1.08
FGF19	0.567	1.01(0.96-1.07)	1.01	0.96	1.07
ELAVL4	0.477	1.04(0.94-1.15)	1.04	0.94	1.15
CADM3	0.0799	1.06(0.99-1.13)	1.06	0.99	1.13
FRZB	0.105	1.09(0.98-1.21)	1.09	0.98	1.21
ACTG2	0.311	1.03(0.97-1.09)	1.03	0.97	1.09
HPGDS	0.114	1.09(0.98-1.21)	1.09	0.98	1.21
C1QTNF7	0.124	1.07(0.98-1.16)	1.07	0.98	1.16
LCE3D	0.973	1(0.91-1.1)	1	0.91	1.1
NPPC	0.33	1.04(0.96-1.13)	1.04	0.96	1.13
DAPL1	0.829	1.01(0.95-1.07)	1.01	0.95	1.07
IGFN1	0.0158	1.09(1.02-1.17)	1.09	1.02	1.17
TEX55	0.215	1.06(0.96-1.18)	1.06	0.96	1.18
FCRL4	0.284	1.04(0.97-1.13)	1.04	0.97	1.13
DPPA2	0.0239	1.09(1.01-1.17)	1.09	1.01	1.17
CPA3	0.041	1.1(1-1.2)	1.1	1	1.2
TCF23	0.0651	1.07(1-1.16)	1.07	1	1.16
CLEC3B	0.449	1.05(0.93-1.17)	1.05	0.93	1.17
HAND2	0.104	1.04(0.99-1.1)	1.04	0.99	1.1
ASB5	0.145	1.04(0.99-1.09)	1.04	0.99	1.09
NPY5R	0.046	1.12(1-1.24)	1.12	1	1.24
CARTPT	0.137	1.04(0.99-1.1)	1.04	0.99	1.1
TXLNB	0.354	1.05(0.95-1.16)	1.05	0.95	1.16
PI16	0.38	1.03(0.97-1.09)	1.03	0.97	1.09
KCNV1	0.118	1.06(0.99-1.13)	1.06	0.99	1.13
DCSTAMP	0.437	1.04(0.94-1.14)	1.04	0.94	1.14
VEGFD	0.617	1.03(0.93-1.13)	1.03	0.93	1.13
FAT3	0.0158	1.1(1.02-1.19)	1.1	1.02	1.19
LRFN5	0.109	1.09(0.98-1.21)	1.09	0.98	1.21
FOLR2	0.0307	1.12(1.01-1.25)	1.12	1.01	1.25
PHOX2A	0.136	1.07(0.98-1.16)	1.07	0.98	1.16
NGB	0.0411	1.09(1-1.18)	1.09	1	1.18
SSX5	0.738	0.98(0.89-1.09)	0.98	0.89	1.09
SLC39A2	0.632	1.02(0.94-1.11)	1.02	0.94	1.11
PDZRN4	0.0716	1.06(1-1.13)	1.06	1	1.13
PASD1	0.327	1.03(0.97-1.09)	1.03	0.97	1.09
CMTM5	0.027	1.11(1.01-1.23)	1.11	1.01	1.23
ASPG	0.628	0.98(0.9-1.07)	0.98	0.9	1.07
TMEM100	0.145	1.06(0.98-1.15)	1.06	0.98	1.15
LMO1	0.17	1.04(0.98-1.11)	1.04	0.98	1.11
PRKCB	0.407	1.04(0.95-1.15)	1.04	0.95	1.15
GALR1	0.124	1.07(0.98-1.18)	1.07	0.98	1.18
SERPINB12	0.547	1.04(0.92-1.16)	1.04	0.92	1.16
SCNN1G	0.131	1.06(0.98-1.13)	1.06	0.98	1.13
KLK5	0.455	1.02(0.96-1.09)	1.02	0.96	1.09
KLK13	0.61	1.01(0.96-1.07)	1.01	0.96	1.07
SOAT2	0.269	1.04(0.97-1.11)	1.04	0.97	1.11
KRT24	0.648	0.98(0.9-1.06)	0.98	0.9	1.06
ENTPD3	0.222	1.05(0.97-1.14)	1.05	0.97	1.14
SCARA5	0.316	1.04(0.97-1.11)	1.04	0.97	1.11
PNOC	0.453	1.03(0.95-1.12)	1.03	0.95	1.12
TNXB	0.278	1.05(0.96-1.14)	1.05	0.96	1.14
GFRA2	0.0306	1.12(1.01-1.23)	1.12	1.01	1.23
ADAM29	0.596	1.03(0.92-1.15)	1.03	0.92	1.15
HTR1E	0.771	1.02(0.91-1.14)	1.02	0.91	1.14
VCX3A	0.674	1.02(0.94-1.1)	1.02	0.94	1.1
RSPO1	0.0629	1.08(1-1.16)	1.08	1	1.16
CXCL10	0.974	1(0.92-1.08)	1	0.92	1.08
HSPB3	0.741	1.01(0.93-1.1)	1.01	0.93	1.1
P2RY12	0.219	1.06(0.97-1.15)	1.06	0.97	1.15
RNASE2	0.0335	1.13(1.01-1.27)	1.13	1.01	1.27
MUC15	0.00599	1.08(1.02-1.13)	1.08	1.02	1.13
GKN1	0.556	1.01(0.98-1.04)	1.01	0.98	1.04
NSG2	0.334	1.04(0.96-1.12)	1.04	0.96	1.12
RNF150	0.0401	1.09(1-1.18)	1.09	1	1.18
HOXD12	0.236	1.06(0.96-1.16)	1.06	0.96	1.16
FABP4	0.0113	1.09(1.02-1.17)	1.09	1.02	1.17
SDR9C7	0.66	1.02(0.93-1.13)	1.02	0.93	1.13
KRT6C	0.545	0.98(0.93-1.04)	0.98	0.93	1.04
MZB1	0.813	1.01(0.93-1.1)	1.01	0.93	1.1
COX7B2	0.394	1.03(0.96-1.1)	1.03	0.96	1.1
CYTL1	0.000458	1.23(1.1-1.38)	1.23	1.1	1.38
OBP2B	0.106	0.93(0.85-1.02)	0.93	0.85	1.02
KRT15	0.0644	0.92(0.85-1)	0.92	0.85	1
KRT9	0.0604	0.91(0.82-1)	0.91	0.82	1
FGB	0.131	1.04(0.99-1.08)	1.04	0.99	1.08
NMUR1	0.0646	1.11(0.99-1.25)	1.11	0.99	1.25
PAH	0.589	1.02(0.96-1.08)	1.02	0.96	1.08
BCL2	0.829	1.02(0.89-1.16)	1.02	0.89	1.16
WDR87	0.883	0.99(0.91-1.08)	0.99	0.91	1.08
ANGPTL7	0.27	1.05(0.96-1.14)	1.05	0.96	1.14
CCL11	0.302	1.05(0.96-1.14)	1.05	0.96	1.14
IL16	0.254	1.07(0.95-1.2)	1.07	0.95	1.2
SYNPO2	0.219	1.04(0.98-1.1)	1.04	0.98	1.1
MRGPRF	0.116	1.07(0.98-1.16)	1.07	0.98	1.16
ADAMTS20	0.206	1.04(0.98-1.11)	1.04	0.98	1.11
CYSLTR1	0.125	1.1(0.97-1.24)	1.1	0.97	1.24
MAB21L3	0.841	0.99(0.92-1.07)	0.99	0.92	1.07
OLR1	0.0653	1.1(0.99-1.22)	1.1	0.99	1.22
TCAP	0.423	1.06(0.92-1.21)	1.06	0.92	1.21
DIRC1	0.00225	1.16(1.05-1.27)	1.16	1.05	1.27
PODN	0.0319	1.11(1.01-1.22)	1.11	1.01	1.22
MIR1-1HG-AS1	0.495	1.02(0.96-1.1)	1.02	0.96	1.1
IGDCC3	0.323	1.03(0.97-1.11)	1.03	0.97	1.11
P2RY14	0.0922	1.1(0.99-1.22)	1.1	0.99	1.22
DES	0.303	1.02(0.98-1.07)	1.02	0.98	1.07
WFDC5	0.38	0.96(0.86-1.06)	0.96	0.86	1.06
ZNF683	0.814	0.99(0.91-1.08)	0.99	0.91	1.08
CIDEA	0.00753	1.1(1.03-1.19)	1.1	1.03	1.19
FMR1NB	0.886	0.99(0.88-1.12)	0.99	0.88	1.12
KCNA3	0.267	1.05(0.96-1.14)	1.05	0.96	1.14
CD19	0.98	1(0.92-1.09)	1	0.92	1.09
VCX2	0.943	1(0.9-1.11)	1	0.9	1.11
SHISA3	0.346	1.03(0.97-1.1)	1.03	0.97	1.1
LGALS7B	0.185	1.04(0.98-1.11)	1.04	0.98	1.11
ZFP42	0.81	1.01(0.94-1.09)	1.01	0.94	1.09
RTL3	0.206	1.06(0.97-1.15)	1.06	0.97	1.15
FCER1A	0.0782	1.07(0.99-1.15)	1.07	0.99	1.15
PIK3CD-AS1	0.793	0.98(0.88-1.1)	0.98	0.88	1.1
CCR8	0.986	1(0.9-1.11)	1	0.9	1.11
F2	0.0153	1.09(1.02-1.16)	1.09	1.02	1.16
ALX1	0.473	1.03(0.95-1.11)	1.03	0.95	1.11
RNF182	0.241	1.04(0.97-1.11)	1.04	0.97	1.11
GREM2	0.407	1.03(0.97-1.09)	1.03	0.97	1.09
CHRM2	0.08	1.05(0.99-1.1)	1.05	0.99	1.1
ADIPOQ	0.0196	1.06(1.01-1.12)	1.06	1.01	1.12
PENK	0.065	1.06(1-1.12)	1.06	1	1.12
HECW1-IT1	0.278	1.08(0.94-1.24)	1.08	0.94	1.24
DDN	0.53	1.03(0.94-1.13)	1.03	0.94	1.13
SAGE1	0.0339	1.06(1-1.12)	1.06	1	1.12
MAB21L2	0.0415	1.08(1-1.17)	1.08	1	1.17
SLC9A9	0.0946	1.12(0.98-1.27)	1.12	0.98	1.27
USH1G	0.659	1.02(0.94-1.09)	1.02	0.94	1.09
SYNM	0.406	1.03(0.97-1.09)	1.03	0.97	1.09
NXPH4	0.734	1.01(0.94-1.09)	1.01	0.94	1.09
CLEC4G	0.144	1.08(0.97-1.19)	1.08	0.97	1.19
PLCXD3	0.0151	1.09(1.02-1.16)	1.09	1.02	1.16
MCEMP1	0.011	1.13(1.03-1.24)	1.13	1.03	1.24
OTOP2	0.439	1.04(0.94-1.15)	1.04	0.94	1.15
RIPPLY3	0.687	1.01(0.95-1.08)	1.01	0.95	1.08
CTNNA3	0.0454	1.06(1-1.13)	1.06	1	1.13
PRR36	0.293	0.96(0.9-1.03)	0.96	0.9	1.03
MAGEA2B	0.549	1.03(0.94-1.13)	1.03	0.94	1.13
ACSM5	0.0377	1.11(1.01-1.23)	1.11	1.01	1.23
DSCR4	0.102	1.05(0.99-1.12)	1.05	0.99	1.12
CNTN2	0.206	1.06(0.97-1.15)	1.06	0.97	1.15
S100A7A	0.57	1.02(0.95-1.09)	1.02	0.95	1.09
DDX53	0.693	1.02(0.94-1.09)	1.02	0.94	1.09
TRARG1	0.013	1.09(1.02-1.16)	1.09	1.02	1.16
LCN12	0.272	0.94(0.85-1.05)	0.94	0.85	1.05
ZNF733P	0.371	1.06(0.94-1.2)	1.06	0.94	1.2
MAGEA11	0.00311	1.08(1.03-1.13)	1.08	1.03	1.13
NOTUM	0.352	0.98(0.93-1.03)	0.98	0.93	1.03
AC027601.1	0.172	1.06(0.97-1.16)	1.06	0.97	1.16
HS6ST3	0.269	1.04(0.97-1.11)	1.04	0.97	1.11
KRT6B	0.901	1(0.95-1.05)	1	0.95	1.05
MORN5	0.189	1.04(0.98-1.11)	1.04	0.98	1.11
KCNQ5	0.082	1.09(0.99-1.19)	1.09	0.99	1.19
TAS2R60	0.316	1.07(0.94-1.22)	1.07	0.94	1.22
C16orf54	0.664	1.02(0.92-1.13)	1.02	0.92	1.13
KRTAP5-5	0.513	0.97(0.9-1.06)	0.97	0.9	1.06
LCE3E	0.605	1.03(0.92-1.16)	1.03	0.92	1.16
SLITRK2	0.0176	1.1(1.02-1.19)	1.1	1.02	1.19
KRT5	0.222	0.97(0.92-1.02)	0.97	0.92	1.02
LCE1E	0.316	1.05(0.96-1.15)	1.05	0.96	1.15
LINC00643	0.0634	1.11(0.99-1.23)	1.11	0.99	1.23
CD300E	0.471	1.04(0.94-1.15)	1.04	0.94	1.15
LILRB4	0.722	1.02(0.91-1.14)	1.02	0.91	1.14
KRT16	0.909	1(0.94-1.05)	1	0.94	1.05
KRT14	0.718	0.99(0.94-1.04)	0.99	0.94	1.04
FGF3	0.319	0.97(0.9-1.03)	0.97	0.9	1.03
TMPRSS11A	0.696	1.01(0.95-1.08)	1.01	0.95	1.08
BAGE2	0.102	1.06(0.99-1.13)	1.06	0.99	1.13
FAM9C	0.246	1.05(0.97-1.14)	1.05	0.97	1.14
FPR3	0.325	1.06(0.94-1.2)	1.06	0.94	1.2
DPPA3	0.0504	1.08(1-1.17)	1.08	1	1.17
SLC18A3	0.589	1.02(0.95-1.1)	1.02	0.95	1.1
LIN28B	0.0606	1.05(1-1.11)	1.05	1	1.11
P2RX2	0.686	0.98(0.9-1.07)	0.98	0.9	1.07
PRSS45P	0.418	1.03(0.96-1.11)	1.03	0.96	1.11
IGFL1	0.503	0.98(0.91-1.05)	0.98	0.91	1.05
C10orf99	0.518	0.98(0.93-1.04)	0.98	0.93	1.04
IGHV1OR15-9	0.329	1.04(0.97-1.11)	1.04	0.97	1.11
KRTDAP	0.709	1.01(0.94-1.09)	1.01	0.94	1.09
OR7E90P	0.254	1.07(0.95-1.21)	1.07	0.95	1.21
ADRB3	0.0419	1.09(1-1.17)	1.09	1	1.17
LRRK2	0.321	1.05(0.95-1.17)	1.05	0.95	1.17
UTS2B	0.581	1.04(0.91-1.17)	1.04	0.91	1.17
SBSN	0.65	0.99(0.93-1.05)	0.99	0.93	1.05
RELN	0.0147	1.09(1.02-1.17)	1.09	1.02	1.17
KIAA0408	0.0304	1.09(1.01-1.18)	1.09	1.01	1.18
OR2L13	0.187	1.1(0.96-1.26)	1.1	0.96	1.26
C20orf204	0.931	1(0.91-1.1)	1	0.91	1.1
ANKRD20A19P	0.41	1.04(0.95-1.13)	1.04	0.95	1.13
ADH1B	0.0252	1.07(1.01-1.13)	1.07	1.01	1.13
FAM180B	0.851	1.01(0.91-1.12)	1.01	0.91	1.12
SPRR2B	0.667	0.97(0.86-1.1)	0.97	0.86	1.1
MAGEA6	0.117	1.03(0.99-1.07)	1.03	0.99	1.07
AC034105.1	0.398	1.03(0.96-1.11)	1.03	0.96	1.11
ELANE	0.0173	1.11(1.02-1.21)	1.11	1.02	1.21
MFAP5	0.0203	1.1(1.02-1.2)	1.1	1.02	1.2
SERPINB13	0.91	1(0.94-1.06)	1	0.94	1.06
CFD	0.947	1(0.9-1.11)	1	0.9	1.11
MAP1LC3C	0.0141	1.14(1.03-1.27)	1.14	1.03	1.27
IGKV7-3	0.632	1.03(0.93-1.14)	1.03	0.93	1.14
UGT2B17	0.644	1.01(0.96-1.06)	1.01	0.96	1.06
CLEC9A	0.434	1.05(0.94-1.17)	1.05	0.94	1.17
FCGR1B	0.659	1.03(0.91-1.17)	1.03	0.91	1.17
DSCR8	0.0992	1.04(0.99-1.09)	1.04	0.99	1.09
TMPRSS11F	0.795	1.01(0.93-1.1)	1.01	0.93	1.1
ITGBL1	0.0177	1.09(1.02-1.17)	1.09	1.02	1.17
CCDC69	0.237	1.07(0.96-1.2)	1.07	0.96	1.2
DUSP27	0.141	0.97(0.92-1.01)	0.97	0.92	1.01
CSAG1	0.198	1.03(0.99-1.07)	1.03	0.99	1.07
RORB	0.0394	1.11(1.01-1.22)	1.11	1.01	1.22
RNU1-85P	0.674	0.97(0.85-1.11)	0.97	0.85	1.11
RN7SKP208	0.141	1.12(0.96-1.31)	1.12	0.96	1.31
LINC02487	0.977	1(0.93-1.08)	1	0.93	1.08
FCGR3A	0.311	1.06(0.95-1.18)	1.06	0.95	1.18
GGTA1P	0.13	1.11(0.97-1.26)	1.11	0.97	1.26
CLPSL1	0.635	1.02(0.95-1.09)	1.02	0.95	1.09
LY6G6C	0.377	0.96(0.89-1.04)	0.96	0.89	1.04
LINC01854	0.0253	1.09(1.01-1.17)	1.09	1.01	1.17
NCR3	0.6	1.03(0.92-1.15)	1.03	0.92	1.15
C6orf15	0.321	1.03(0.97-1.09)	1.03	0.97	1.09
IGKV1OR2-3	0.383	1.04(0.95-1.14)	1.04	0.95	1.14
MAS1L	0.386	1.05(0.94-1.18)	1.05	0.94	1.18
SPDYC	0.359	0.97(0.9-1.04)	0.97	0.9	1.04
IGKV1OR-3	0.425	1.04(0.94-1.16)	1.04	0.94	1.16
IGKV1OR9-1	0.95	1(0.88-1.14)	1	0.88	1.14
ST8SIA6-AS1	0.232	1.03(0.98-1.09)	1.03	0.98	1.09
IGFL4	0.393	0.97(0.9-1.04)	0.97	0.9	1.04
KRT40	0.349	1.03(0.97-1.09)	1.03	0.97	1.09
CD177	0.635	1.01(0.96-1.07)	1.01	0.96	1.07
AARD	0.217	1.06(0.97-1.15)	1.06	0.97	1.15
LGALS7	0.622	0.98(0.91-1.06)	0.98	0.91	1.06
SLCO6A1	0.141	1.07(0.98-1.18)	1.07	0.98	1.18
KRT6A	0.916	1(0.96-1.04)	1	0.96	1.04
CALML3-AS1	0.816	0.99(0.91-1.08)	0.99	0.91	1.08
VCX3B	0.579	1.03(0.94-1.12)	1.03	0.94	1.12
ARRDC5	0.627	1.03(0.93-1.14)	1.03	0.93	1.14
IFITM5	0.368	0.95(0.86-1.06)	0.95	0.86	1.06
IGLL3P	0.295	1.05(0.96-1.14)	1.05	0.96	1.14
SERPINB11	0.395	1.04(0.96-1.12)	1.04	0.96	1.12
XKR4	0.666	1.02(0.94-1.1)	1.02	0.94	1.1
MIR149	0.147	1.12(0.96-1.32)	1.12	0.96	1.32
D86994.1	0.148	1.08(0.97-1.2)	1.08	0.97	1.2
D86998.1	0.102	1.09(0.98-1.21)	1.09	0.98	1.21
D86994.2	0.46	1.03(0.96-1.1)	1.03	0.96	1.1
D87015.1	0.186	1.07(0.97-1.18)	1.07	0.97	1.18
MIR143	0.501	1.03(0.95-1.11)	1.03	0.95	1.11
IGKC	0.539	1.02(0.95-1.1)	1.02	0.95	1.1
IGKJ5	0.334	1.04(0.96-1.12)	1.04	0.96	1.12
IGKV4-1	0.756	1.01(0.95-1.08)	1.01	0.95	1.08
IGKV5-2	0.836	1.01(0.94-1.07)	1.01	0.94	1.07
IGKV6-21	0.907	1(0.94-1.06)	1	0.94	1.06
IGKV2D-26	0.499	1.04(0.94-1.15)	1.04	0.94	1.15
IGKV3D-20	0.231	1.04(0.98-1.1)	1.04	0.98	1.1
IGKV6D-41	0.592	1.03(0.93-1.14)	1.03	0.93	1.14
IGKV3D-11	0.299	1.04(0.97-1.11)	1.04	0.97	1.11
IGKV1D-42	0.0533	1.08(1-1.16)	1.08	1	1.16
IGLV4-69	0.76	0.99(0.94-1.05)	0.99	0.94	1.05
IGLV8-61	0.173	1.04(0.98-1.1)	1.04	0.98	1.1
IGLV6-57	0.863	1.01(0.95-1.07)	1.01	0.95	1.07
IGLV10-54	0.62	1.01(0.96-1.07)	1.01	0.96	1.07
IGLV1-51	0.454	1.03(0.96-1.09)	1.03	0.96	1.09
IGLV1-47	0.0854	1.06(0.99-1.12)	1.06	0.99	1.12
IGLV7-46	0.844	1.01(0.95-1.06)	1.01	0.95	1.06
IGLV1-44	0.37	1.03(0.97-1.1)	1.03	0.97	1.1
IGLV7-43	0.363	1.03(0.97-1.09)	1.03	0.97	1.09
IGLV1-40	0.209	1.04(0.98-1.12)	1.04	0.98	1.12
IGLV1-36	0.659	1.01(0.96-1.07)	1.01	0.96	1.07
IGLV2-33	0.199	1.06(0.97-1.16)	1.06	0.97	1.16
IGLV3-32	0.5	1.04(0.93-1.16)	1.04	0.93	1.16
IGLV3-25	0.361	1.03(0.97-1.09)	1.03	0.97	1.09
IGLV2-23	0.242	1.04(0.97-1.11)	1.04	0.97	1.11
IGLV3-22	0.0971	1.07(0.99-1.16)	1.07	0.99	1.16
IGLV3-21	0.874	1.01(0.94-1.07)	1.01	0.94	1.07
IGLV3-19	0.425	1.02(0.97-1.09)	1.02	0.97	1.09
IGLV2-18	0.832	1.01(0.95-1.07)	1.01	0.95	1.07
IGLV3-12	0.147	1.06(0.98-1.14)	1.06	0.98	1.14
IGLV2-11	0.417	1.03(0.96-1.09)	1.03	0.96	1.09
IGLV3-10	0.315	1.03(0.97-1.09)	1.03	0.97	1.09
IGLV3-9	0.185	1.04(0.98-1.1)	1.04	0.98	1.1
IGLV4-3	0.606	0.98(0.91-1.06)	0.98	0.91	1.06
IGLV3-1	0.387	1.03(0.97-1.1)	1.03	0.97	1.1
IGLJ2	0.244	1.06(0.96-1.16)	1.06	0.96	1.16
IGLC2	0.387	1.03(0.96-1.12)	1.03	0.96	1.12
IGLJ3	0.62	1.03(0.93-1.13)	1.03	0.93	1.13
IGLC3	0.561	0.98(0.92-1.05)	0.98	0.92	1.05
IGLC7	0.527	1.02(0.96-1.08)	1.02	0.96	1.08
TRBV6-1	0.453	1.04(0.94-1.15)	1.04	0.94	1.15
TRBV6-4	0.892	1.01(0.87-1.18)	1.01	0.87	1.18
TRBV5-5	0.846	0.99(0.89-1.1)	0.99	0.89	1.1
TRBV5-6	0.468	0.96(0.87-1.07)	0.96	0.87	1.07
TRBV4-2	0.201	1.06(0.97-1.17)	1.06	0.97	1.17
TRBJ2-3	0.966	1(0.89-1.12)	1	0.89	1.12
TRAJ38	0.134	1.13(0.96-1.33)	1.13	0.96	1.33
TRAJ35	0.336	1.07(0.93-1.22)	1.07	0.93	1.22
TRAJ34	0.776	1.02(0.88-1.18)	1.02	0.88	1.18
IGHG4	0.156	1.05(0.98-1.12)	1.05	0.98	1.12
IGHG2	0.293	1.04(0.97-1.12)	1.04	0.97	1.12
IGHG3	0.338	1.04(0.96-1.11)	1.04	0.96	1.11
IGHM	0.725	1.01(0.95-1.08)	1.01	0.95	1.08
IGHJ2	0.353	1.04(0.96-1.12)	1.04	0.96	1.12
IGHJ1	0.178	1.06(0.97-1.16)	1.06	0.97	1.16
IGHD3-22	0.364	0.95(0.84-1.06)	0.95	0.84	1.06
IGHD3-16	0.0375	1.15(1.01-1.31)	1.15	1.01	1.31
IGHD2-15	0.992	1(0.86-1.16)	1	0.86	1.16
IGHD3-9	0.526	1.03(0.93-1.15)	1.03	0.93	1.15
IGHD2-8	0.18	0.85(0.68-1.08)	0.85	0.68	1.08
IGHD3-3	0.84	0.99(0.9-1.09)	0.99	0.9	1.09
IGHV6-1	0.0411	1.07(1-1.13)	1.07	1	1.13
IGHV1-2	0.132	1.04(0.99-1.1)	1.04	0.99	1.1
IGHV1-3	0.929	1(0.94-1.06)	1	0.94	1.06
IGHV2-5	0.0512	1.06(1-1.13)	1.06	1	1.13
IGHV3-7	0.703	1.01(0.95-1.07)	1.01	0.95	1.07
IGHV3-11	0.354	1.03(0.97-1.1)	1.03	0.97	1.1
IGHV3-13	0.472	1.02(0.96-1.08)	1.02	0.96	1.08
IGHV1-18	0.736	1.01(0.95-1.07)	1.01	0.95	1.07
IGHV3-20	0.536	1.02(0.96-1.09)	1.02	0.96	1.09
IGHV3-21	0.386	1.03(0.97-1.09)	1.03	0.97	1.09
IGHV3-23	0.459	1.03(0.96-1.1)	1.03	0.96	1.1
IGHV1-24	0.289	1.03(0.97-1.09)	1.03	0.97	1.09
IGHV4-28	0.559	1.02(0.95-1.09)	1.02	0.95	1.09
IGHV3-33	0.38	1.03(0.97-1.09)	1.03	0.97	1.09
IGHV4-34	0.424	1.03(0.96-1.1)	1.03	0.96	1.1
IGHV3-35	0.439	1.03(0.96-1.11)	1.03	0.96	1.11
IGHV4-39	0.108	1.05(0.99-1.12)	1.05	0.99	1.12
IGHV1-45	0.0392	1.07(1-1.15)	1.07	1	1.15
IGHV1-46	0.346	1.03(0.97-1.1)	1.03	0.97	1.1
IGHV3-48	0.974	1(0.94-1.06)	1	0.94	1.06
IGHV3-49	0.931	1(0.95-1.06)	1	0.95	1.06
IGHV5-51	0.319	1.03(0.97-1.1)	1.03	0.97	1.1
IGHV3-53	0.411	1.03(0.97-1.09)	1.03	0.97	1.09
IGHV1-58	0.16	1.04(0.98-1.11)	1.04	0.98	1.11
IGHV4-61	0.248	1.04(0.97-1.11)	1.04	0.97	1.11
IGHV3-66	0.53	1.02(0.96-1.09)	1.02	0.96	1.09
IGHV1-69	0.704	1.01(0.95-1.07)	1.01	0.95	1.07
IGHV2-70D	0.304	1.03(0.97-1.09)	1.03	0.97	1.09
IGHV3-73	0.74	0.99(0.93-1.05)	0.99	0.93	1.05
IGHV5-78	0.352	1.04(0.96-1.14)	1.04	0.96	1.14
KRTAP3-2	0.718	1.02(0.9-1.17)	1.02	0.9	1.17
KRTAP3-1	0.919	1(0.94-1.07)	1	0.94	1.07
POU5F1B	0.637	0.97(0.87-1.09)	0.97	0.87	1.09
ACKR1	0.04	1.08(1-1.17)	1.08	1	1.17
MAGEA12	0.176	1.03(0.99-1.07)	1.03	0.99	1.07
AC007277.1	0.35	0.96(0.89-1.04)	0.96	0.89	1.04
LINC02418	0.332	1.03(0.97-1.08)	1.03	0.97	1.08
MAGEB1	0.442	1.03(0.95-1.12)	1.03	0.95	1.12
AZGP1P1	0.467	1.04(0.94-1.14)	1.04	0.94	1.14
FOXI3	0.0687	1.09(0.99-1.21)	1.09	0.99	1.21
AC087491.1	0.169	0.95(0.88-1.02)	0.95	0.88	1.02
SLC6A10P	0.224	1.04(0.98-1.11)	1.04	0.98	1.11
OR7E5P	0.338	1.06(0.95-1.18)	1.06	0.95	1.18
AL772337.1	0.768	0.99(0.9-1.08)	0.99	0.9	1.08
PNMA6E	0.367	1.05(0.94-1.18)	1.05	0.94	1.18
RPTN	0.189	1.05(0.98-1.13)	1.05	0.98	1.13
MTCO2P33	0.622	1.04(0.89-1.22)	1.04	0.89	1.22
SP9	0.182	0.95(0.87-1.03)	0.95	0.87	1.03
AC110619.1	0.0668	1.09(0.99-1.19)	1.09	0.99	1.19
AP000908.1	0.386	1.06(0.92-1.23)	1.06	0.92	1.23
AC093817.1	0.832	1.01(0.89-1.15)	1.01	0.89	1.15
MYBPHL	0.551	1.02(0.95-1.1)	1.02	0.95	1.1
RNA5SP38	0.553	1.03(0.93-1.14)	1.03	0.93	1.14
IGLV9-49	0.254	1.03(0.98-1.09)	1.03	0.98	1.09
AC092198.1	0.013	0.91(0.84-0.98)	0.91	0.84	0.98
AC005165.1	0.205	1.05(0.97-1.13)	1.05	0.97	1.13
DSCR4-IT1	0.129	1.07(0.98-1.18)	1.07	0.98	1.18
IGHV3-64	0.47	1.02(0.96-1.08)	1.02	0.96	1.08
SIRPB3P	0.58	1.03(0.92-1.16)	1.03	0.92	1.16
MED15P9	0.394	1.03(0.96-1.12)	1.03	0.96	1.12
IGKV1OR2-2	0.192	1.12(0.95-1.31)	1.12	0.95	1.31
AC142381.1	0.56	1.02(0.95-1.1)	1.02	0.95	1.1
CHL1-AS2	0.0402	1.13(1.01-1.26)	1.13	1.01	1.26
IGHV4-59	0.248	1.04(0.97-1.11)	1.04	0.97	1.11
LINC01087	0.843	1.01(0.93-1.09)	1.01	0.93	1.09
AC103563.1	0.423	1.03(0.95-1.12)	1.03	0.95	1.12
IGKV1D-27	0.229	1.04(0.97-1.12)	1.04	0.97	1.12
LINC00885	0.672	1.02(0.92-1.14)	1.02	0.92	1.14
RORB-AS1	0.727	1.02(0.9-1.16)	1.02	0.9	1.16
PGM5-AS1	0.345	1.03(0.97-1.1)	1.03	0.97	1.1
AL583808.1	0.219	1.05(0.97-1.15)	1.05	0.97	1.15
AC012462.1	0.0272	1.21(1.02-1.44)	1.21	1.02	1.44
LA16c-83F12.6	0.0654	1.09(0.99-1.2)	1.09	0.99	1.2
LRRK2-DT	0.696	1.02(0.91-1.15)	1.02	0.91	1.15
IGKV1OR9-2	0.607	1.03(0.92-1.15)	1.03	0.92	1.15
IGKV6D-21	0.589	1.02(0.96-1.07)	1.02	0.96	1.07
AL731684.1	0.721	1.03(0.86-1.24)	1.03	0.86	1.24
LINC01980	0.0578	1.05(1-1.11)	1.05	1	1.11
CADM3-AS1	0.265	1.04(0.97-1.12)	1.04	0.97	1.12
AL163953.1	0.306	0.96(0.88-1.04)	0.96	0.88	1.04
IGHV3-72	0.897	1(0.94-1.06)	1	0.94	1.06
PTPRD-AS1	0.00181	1.17(1.06-1.3)	1.17	1.06	1.3
AL731557.1	0.0352	1.15(1.01-1.3)	1.15	1.01	1.3
PCA3	0.208	1.05(0.98-1.12)	1.05	0.98	1.12
MTND1P23	0.56	1.02(0.95-1.1)	1.02	0.95	1.1
PHF2P2	0.362	1.03(0.97-1.1)	1.03	0.97	1.1
RPL7P3	0.615	1.04(0.89-1.21)	1.04	0.89	1.21
AC244107.1	0.957	1(0.9-1.11)	1	0.9	1.11
KRT16P6	0.991	1(0.92-1.09)	1	0.92	1.09
GAS1RR	0.0229	1.11(1.01-1.22)	1.11	1.01	1.22
FAM30A	0.214	1.05(0.97-1.12)	1.05	0.97	1.12
LINC02785	0.362	1.06(0.93-1.21)	1.06	0.93	1.21
MIR663AHG	0.183	1.07(0.97-1.17)	1.07	0.97	1.17
IGHD4-23	0.917	0.99(0.82-1.19)	0.99	0.82	1.19
IGHJ1P	0.438	1.06(0.92-1.22)	1.06	0.92	1.22
AC012501.2	0.00718	1.16(1.04-1.29)	1.16	1.04	1.29
LINC00355	0.152	1.04(0.98-1.1)	1.04	0.98	1.1
LINC02088	0.678	0.96(0.8-1.15)	0.96	0.8	1.15
IGHD4-17	0.574	0.95(0.8-1.13)	0.95	0.8	1.13
AL353597.1	0.291	1.07(0.94-1.22)	1.07	0.94	1.22
IGHD6-6	0.901	0.99(0.81-1.2)	0.99	0.81	1.2
RP11-685N3.1	0.786	1.01(0.94-1.08)	1.01	0.94	1.08
AC106875.1	0.324	1.04(0.96-1.11)	1.04	0.96	1.11
HOTAIR	0.353	0.97(0.91-1.03)	0.97	0.91	1.03
TRGV5P	0.97	1(0.86-1.16)	1	0.86	1.16
AL023755.1	0.759	1.01(0.93-1.1)	1.01	0.93	1.1
AL691420.1	0.463	1.04(0.94-1.14)	1.04	0.94	1.14
IGHV3-47	0.317	1.04(0.96-1.12)	1.04	0.96	1.12
AL137026.1	0.0814	1.12(0.99-1.27)	1.12	0.99	1.27
LINC02829	0.135	1.08(0.98-1.2)	1.08	0.98	1.2
USP24P1	0.236	1.05(0.97-1.15)	1.05	0.97	1.15
MARK2P12	0.368	1.06(0.93-1.21)	1.06	0.93	1.21
AC044781.1	0.432	1.05(0.93-1.18)	1.05	0.93	1.18
AL671883.1	0.48	1.04(0.93-1.16)	1.04	0.93	1.16
CASC20	0.129	1.06(0.98-1.14)	1.06	0.98	1.14
KIF25-AS1	0.0286	1.08(1.01-1.15)	1.08	1.01	1.15
MAGEA4-AS1	0.111	1.05(0.99-1.1)	1.05	0.99	1.1
ANKRD66	0.117	1.12(0.97-1.3)	1.12	0.97	1.3
KRT16P5	0.881	0.99(0.85-1.15)	0.99	0.85	1.15
NCAPD2P1	0.783	1.01(0.93-1.11)	1.01	0.93	1.11
AC092667.1	0.024	1.11(1.01-1.22)	1.11	1.01	1.22
ERVMER61-1	0.0453	1.07(1-1.15)	1.07	1	1.15
IGKV1OR22-5	0.563	1.02(0.95-1.11)	1.02	0.95	1.11
AL035252.3	0.247	1.05(0.97-1.14)	1.05	0.97	1.14
AC006007.1	0.0731	1.1(0.99-1.21)	1.1	0.99	1.21
AC068580.2	0.979	1(0.93-1.08)	1	0.93	1.08
LINC01614	0.00253	1.13(1.04-1.23)	1.13	1.04	1.23
MIR205HG	0.648	0.98(0.92-1.06)	0.98	0.92	1.06
AC007099.1	0.854	0.99(0.92-1.07)	0.99	0.92	1.07
ZBTB46-AS1	0.495	1.03(0.95-1.11)	1.03	0.95	1.11
AL445426.1	0.0463	1.11(1-1.22)	1.11	1	1.22
AC106799.1	0.261	1.06(0.96-1.17)	1.06	0.96	1.17
IGKV1OR2-108	0.316	1.04(0.96-1.12)	1.04	0.96	1.12
RNF2P1	0.388	1.04(0.95-1.15)	1.04	0.95	1.15
AC244157.1	0.0226	1.31(1.04-1.65)	1.31	1.04	1.65
IGHV4-31	0.74	1.01(0.95-1.08)	1.01	0.95	1.08
DLX6-AS1	0.262	1.03(0.98-1.1)	1.03	0.98	1.1
LINC01611	0.22	1.05(0.97-1.14)	1.05	0.97	1.14
LINC01819	0.426	0.98(0.93-1.03)	0.98	0.93	1.03
PGM5P4-AS1	0.187	1.07(0.97-1.18)	1.07	0.97	1.18
IGHV3-43	0.987	1(0.94-1.06)	1	0.94	1.06
ASCL5	0.694	0.98(0.89-1.08)	0.98	0.89	1.08
AC093627.1	2.4e-05	1.34(1.17-1.54)	1.34	1.17	1.54
AL590609.2	0.976	1(0.88-1.14)	1	0.88	1.14
LINC01412	0.0326	1.18(1.01-1.37)	1.18	1.01	1.37
IGKV1D-35	0.263	1.09(0.94-1.26)	1.09	0.94	1.26
AL158819.1	0.755	1.02(0.91-1.14)	1.02	0.91	1.14
SLCO4A1-AS1	0.209	0.95(0.88-1.03)	0.95	0.88	1.03
AC080129.2	0.615	0.98(0.89-1.07)	0.98	0.89	1.07
AL121832.1	0.868	1.01(0.92-1.1)	1.01	0.92	1.1
LINC00702	0.103	1.06(0.99-1.14)	1.06	0.99	1.14
AL035401.1	0.0692	1.09(0.99-1.2)	1.09	0.99	1.2
AL139002.1	0.00307	1.12(1.04-1.2)	1.12	1.04	1.2
IATPR	0.494	1.05(0.91-1.23)	1.05	0.91	1.23
AC104809.2	0.371	0.97(0.9-1.04)	0.97	0.9	1.04
TWIST2	0.0906	1.09(0.99-1.2)	1.09	0.99	1.2
PIRT	0.396	1.04(0.95-1.13)	1.04	0.95	1.13
IGHV3OR16-10	0.243	1.05(0.97-1.14)	1.05	0.97	1.14
POU6F2-AS2	0.0261	1.08(1.01-1.15)	1.08	1.01	1.15
IGKV3OR2-268	0.242	1.05(0.97-1.13)	1.05	0.97	1.13
LINC01781	0.317	1.04(0.96-1.12)	1.04	0.96	1.12
AL139042.1	0.174	1.06(0.97-1.16)	1.06	0.97	1.16
AC004231.1	0.799	1.01(0.93-1.1)	1.01	0.93	1.1
AC053503.3	0.27	1.04(0.97-1.12)	1.04	0.97	1.12
ACTBP13	0.126	0.93(0.84-1.02)	0.93	0.84	1.02
LINC01287	0.421	1.03(0.96-1.1)	1.03	0.96	1.1
FOXP4-AS1	0.406	0.95(0.85-1.07)	0.95	0.85	1.07
LINC00330	0.422	1.04(0.95-1.13)	1.04	0.95	1.13
IGKV1OR2-1	0.575	1.04(0.91-1.19)	1.04	0.91	1.19
AF127577.3	0.122	1.06(0.98-1.15)	1.06	0.98	1.15
ESRRAP2	0.403	1.04(0.95-1.14)	1.04	0.95	1.14
LINC01967	0.206	1.05(0.97-1.14)	1.05	0.97	1.14
AL136090.1	0.235	1.09(0.95-1.25)	1.09	0.95	1.25
AL354766.2	0.519	0.97(0.88-1.07)	0.97	0.88	1.07
LINC01639	0.278	1.05(0.96-1.15)	1.05	0.96	1.15
ADORA2BP1	0.641	1.04(0.89-1.2)	1.04	0.89	1.2
AC009262.1	0.385	1.05(0.94-1.17)	1.05	0.94	1.17
CLEC2L	0.0585	1.06(1-1.13)	1.06	1	1.13
SCAT8	0.0105	1.11(1.03-1.21)	1.11	1.03	1.21
AL589986.2	0.481	1.05(0.92-1.21)	1.05	0.92	1.21
FRGCA	0.112	0.92(0.83-1.02)	0.92	0.83	1.02
AL137789.1	0.0756	1.1(0.99-1.23)	1.1	0.99	1.23
IGHJ3P	0.937	1(0.93-1.08)	1	0.93	1.08
HAND2-AS1	0.0808	1.05(0.99-1.11)	1.05	0.99	1.11
BX276092.7	0.118	1.07(0.98-1.18)	1.07	0.98	1.18
AL080313.2	0.486	1.06(0.9-1.24)	1.06	0.9	1.24
CAMTA1-IT1	0.147	0.91(0.79-1.04)	0.91	0.79	1.04
AC012668.3	0.415	1.04(0.95-1.15)	1.04	0.95	1.15
IGHJ2P	0.648	1.03(0.92-1.15)	1.03	0.92	1.15
LINC01497	0.00946	1.19(1.04-1.35)	1.19	1.04	1.35
IGKV1OR10-1	0.372	1.04(0.95-1.15)	1.04	0.95	1.15
AL109615.3	0.482	0.97(0.88-1.06)	0.97	0.88	1.06
AC022034.1	0.596	1.02(0.94-1.11)	1.02	0.94	1.11
NFYAP1	0.304	1.04(0.96-1.13)	1.04	0.96	1.13
Z94160.1	0.765	0.99(0.89-1.09)	0.99	0.89	1.09
SIRPG-AS1	0.968	1(0.9-1.1)	1	0.9	1.1
IGKV2D-30	0.723	1.01(0.95-1.08)	1.01	0.95	1.08
PRR20G	0.466	1.03(0.96-1.1)	1.03	0.96	1.1
IGKV1D-8	0.291	1.04(0.97-1.11)	1.04	0.97	1.11
IGKV3-20	0.46	1.02(0.96-1.09)	1.02	0.96	1.09
IGKV1D-33	0.306	1.03(0.97-1.1)	1.03	0.97	1.1
TEX35	0.715	0.98(0.91-1.07)	0.98	0.91	1.07
IGKV1-17	0.42	1.02(0.97-1.08)	1.02	0.97	1.08
FAM214BP1	0.27	1.07(0.95-1.2)	1.07	0.95	1.2
TNFRSF13B	0.375	1.03(0.96-1.11)	1.03	0.96	1.11
IGKV1-8	0.222	1.04(0.98-1.11)	1.04	0.98	1.11
IGKV1-16	0.729	1.01(0.95-1.07)	1.01	0.95	1.07
IGKV1D-16	0.469	1.02(0.96-1.09)	1.02	0.96	1.09
IGKV3-11	0.205	1.05(0.98-1.12)	1.05	0.98	1.12
AC092903.1	0.277	1.04(0.97-1.12)	1.04	0.97	1.12
INMT	0.0645	1.1(0.99-1.21)	1.1	0.99	1.21
IGKV1-9	0.4	1.03(0.96-1.09)	1.03	0.96	1.09
LINC01324	0.0739	1.17(0.99-1.38)	1.17	0.99	1.38
SPRR2A	0.555	0.99(0.94-1.03)	0.99	0.94	1.03
IGKV1-33	0.284	1.04(0.97-1.1)	1.04	0.97	1.1
AL049634.1	0.825	1.02(0.89-1.16)	1.02	0.89	1.16
IGKV1-39	0.211	1.04(0.98-1.11)	1.04	0.98	1.11
IGKV2D-28	0.217	1.04(0.98-1.12)	1.04	0.98	1.12
CSAG4	0.247	1.04(0.97-1.12)	1.04	0.97	1.12
IGHJ3	0.312	1.04(0.97-1.12)	1.04	0.97	1.12
IGKV3-7	0.206	1.05(0.98-1.12)	1.05	0.98	1.12
IGKV2-30	0.901	1(0.94-1.06)	1	0.94	1.06
IGKV2D-29	0.84	1.01(0.95-1.07)	1.01	0.95	1.07
IGKV1-12	0.133	1.05(0.99-1.12)	1.05	0.99	1.12
IGKV1-5	0.402	1.03(0.96-1.1)	1.03	0.96	1.1
LINC01214	0.992	1(0.87-1.14)	1	0.87	1.14
GSTA2	0.0592	1.05(1-1.11)	1.05	1	1.11
IGKV2-28	0.0611	1.07(1-1.14)	1.07	1	1.14
LY6G6D	0.897	0.99(0.91-1.09)	0.99	0.91	1.09
IGKV3-15	0.394	1.03(0.96-1.1)	1.03	0.96	1.1
IGKV1-27	0.128	1.05(0.99-1.11)	1.05	0.99	1.11
RN7SL334P	0.492	1.05(0.91-1.2)	1.05	0.91	1.2
AC246787.2	0.582	0.97(0.88-1.07)	0.97	0.88	1.07
NT5C3AP2	0.569	1.03(0.93-1.13)	1.03	0.93	1.13
LINC01194	0.115	1.05(0.99-1.11)	1.05	0.99	1.11
MEF2C-AS1	0.147	1.07(0.98-1.18)	1.07	0.98	1.18
CYP4F27P	0.539	1.04(0.91-1.19)	1.04	0.91	1.19
LINC02434	0.07	1.09(0.99-1.19)	1.09	0.99	1.19
AP000344.2	0.766	0.99(0.9-1.08)	0.99	0.9	1.08
LINC02119	0.899	1(0.94-1.08)	1	0.94	1.08
ASNSP1	0.031	1.08(1.01-1.16)	1.08	1.01	1.16
LINC02267	0.0539	1.08(1-1.17)	1.08	1	1.17
LINC02484	0.163	1.06(0.98-1.16)	1.06	0.98	1.16
AC012339.1	0.272	1.06(0.95-1.18)	1.06	0.95	1.18
AC008808.1	0.094	1.12(0.98-1.28)	1.12	0.98	1.28
AC106799.2	0.825	1.01(0.92-1.11)	1.01	0.92	1.11
HOXC13-AS	0.748	1.01(0.95-1.08)	1.01	0.95	1.08
OR7E94P	0.187	1.1(0.96-1.27)	1.1	0.96	1.27
CARMN	0.295	1.04(0.96-1.13)	1.04	0.96	1.13
AC026780.2	0.0155	1.22(1.04-1.43)	1.22	1.04	1.43
LINC02377	0.127	1.07(0.98-1.17)	1.07	0.98	1.17
AC122694.1	0.239	1.1(0.94-1.29)	1.1	0.94	1.29
AC008808.2	0.49	1.03(0.94-1.13)	1.03	0.94	1.13
TUNAR	0.471	1.03(0.95-1.13)	1.03	0.95	1.13
PHOX2B-AS1	0.0982	1.15(0.98-1.35)	1.15	0.98	1.35
LINC01511	0.79	0.99(0.91-1.07)	0.99	0.91	1.07
LINC02492	0.325	1.04(0.96-1.14)	1.04	0.96	1.14
AC112206.4	0.602	1.03(0.92-1.15)	1.03	0.92	1.15
AC009123.1	0.735	1.03(0.88-1.2)	1.03	0.88	1.2
AC074131.1	0.127	1.11(0.97-1.28)	1.11	0.97	1.28
AC091133.3	0.0867	1.1(0.99-1.22)	1.1	0.99	1.22
IGKV2D-40	0.0713	1.05(1-1.12)	1.05	1	1.12
F11-AS1	0.876	0.99(0.93-1.07)	0.99	0.93	1.07
GOLGA5P1	0.748	1.02(0.9-1.16)	1.02	0.9	1.16
LINC00958	0.664	1.01(0.95-1.08)	1.01	0.95	1.08
LINC01094	0.0353	1.18(1.01-1.38)	1.18	1.01	1.38
AC093763.1	0.0388	1.15(1.01-1.32)	1.15	1.01	1.32
IGKV1D-39	0.244	1.04(0.98-1.1)	1.04	0.98	1.1
LINC02106	0.34	1.05(0.95-1.14)	1.05	0.95	1.14
LINC02241	0.021	1.08(1.01-1.15)	1.08	1.01	1.15
RNU7-143P	0.733	1.02(0.89-1.18)	1.02	0.89	1.18
RNU1-92P	0.388	1.07(0.91-1.26)	1.07	0.91	1.26
IGLV2-34	0.16	1.06(0.98-1.14)	1.06	0.98	1.14
IGHV3-62	0.324	1.04(0.96-1.12)	1.04	0.96	1.12
IGLV3-17	0.411	0.93(0.78-1.11)	0.93	0.78	1.11
IGHV3-76	0.546	1.03(0.94-1.12)	1.03	0.94	1.12
IGHV1-67	0.81	1.01(0.94-1.08)	1.01	0.94	1.08
AC004080.1	0.691	1.02(0.93-1.12)	1.02	0.93	1.12
IGLV3-30	0.309	1.07(0.94-1.22)	1.07	0.94	1.22
IGLV3-29	0.569	1.03(0.93-1.14)	1.03	0.93	1.14
IGHV3-37	0.294	1.06(0.95-1.18)	1.06	0.95	1.18
AC069120.1	0.863	1.01(0.92-1.1)	1.01	0.92	1.1
COPDA1	0.435	1.03(0.96-1.1)	1.03	0.96	1.1
IGKV1D-22	0.458	1.09(0.87-1.36)	1.09	0.87	1.36
EVX1-AS	0.982	1(0.92-1.09)	1	0.92	1.09
IGHV3-33-2	0.196	1.15(0.93-1.42)	1.15	0.93	1.42
IGHV3-25	0.065	1.09(0.99-1.2)	1.09	0.99	1.2
IGLV2-28	0.394	1.04(0.96-1.12)	1.04	0.96	1.12
IGKV2OR22-3	0.159	1.06(0.98-1.14)	1.06	0.98	1.14
IGKV1-35	0.144	1.14(0.96-1.36)	1.14	0.96	1.36
IGKV1OR22-1	0.651	1.02(0.94-1.1)	1.02	0.94	1.1
IGKV1-13	0.601	1.02(0.95-1.09)	1.02	0.95	1.09
AC025881.1	0.0695	1.15(0.99-1.34)	1.15	0.99	1.34
IGHV3-52	0.0829	1.07(0.99-1.15)	1.07	0.99	1.15
NKX2-1-AS1	0.264	1.06(0.96-1.17)	1.06	0.96	1.17
IGKV1-22	0.367	1.08(0.91-1.27)	1.08	0.91	1.27
AC091987.1	0.0745	1.09(0.99-1.19)	1.09	0.99	1.19
IGLV3-13	0.278	1.06(0.95-1.18)	1.06	0.95	1.18
IGLV7-35	0.887	1.01(0.89-1.14)	1.01	0.89	1.14
AF279873.3	0.0558	1.08(1-1.17)	1.08	1	1.17
IGKV2OR22-4	0.13	1.05(0.98-1.13)	1.05	0.98	1.13
IGHV1-68	0.524	1.03(0.93-1.14)	1.03	0.93	1.14
AC011632.1	0.0369	1.07(1-1.14)	1.07	1	1.14
IGHV3-60	0.315	1.04(0.96-1.13)	1.04	0.96	1.13
CARS1P2	0.0556	1.14(1-1.29)	1.14	1	1.29
IGHV3-6	0.729	1.02(0.92-1.13)	1.02	0.92	1.13
IGLV1-41	0.307	1.03(0.97-1.1)	1.03	0.97	1.1
IGLV3-24	0.449	0.95(0.83-1.09)	0.95	0.83	1.09
LINC01419	0.288	1.04(0.97-1.13)	1.04	0.97	1.13
IGLV3-31	0.23	1.13(0.92-1.39)	1.13	0.92	1.39
IGHV3-63	0.14	1.07(0.98-1.17)	1.07	0.98	1.17
IGHVII-51-2	0.731	1.03(0.86-1.24)	1.03	0.86	1.24
IGLC4	0.186	1.1(0.96-1.25)	1.1	0.96	1.25
IGLC5	0.23	1.07(0.96-1.19)	1.07	0.96	1.19
IGHV1-17	0.802	1.01(0.92-1.11)	1.01	0.92	1.11
IGHV3-71	0.258	1.04(0.97-1.12)	1.04	0.97	1.12
IGKV3D-25	0.658	0.96(0.78-1.17)	0.96	0.78	1.17
IGKV2-26	0.281	1.05(0.96-1.13)	1.05	0.96	1.13
IGLCOR22-1	0.674	0.97(0.86-1.11)	0.97	0.86	1.11
IGHV8-51-1	0.798	1.01(0.92-1.12)	1.01	0.92	1.12
IGHV1-12	0.249	1.05(0.97-1.13)	1.05	0.97	1.13
IGHV3-75	0.403	1.05(0.94-1.17)	1.05	0.94	1.17
AC022034.4	0.865	0.99(0.9-1.09)	0.99	0.9	1.09
IGKV2D-18	0.376	1.06(0.93-1.21)	1.06	0.93	1.21
IGHV3-42	0.0747	1.1(0.99-1.22)	1.1	0.99	1.22
IGHV7-27	0.365	1.05(0.95-1.16)	1.05	0.95	1.16
AC011131.1	0.929	1.01(0.87-1.17)	1.01	0.87	1.17
IGHV4-55	0.862	1.01(0.94-1.08)	1.01	0.94	1.08
IGLL5	0.313	1.04(0.97-1.11)	1.04	0.97	1.11
AP005018.2	0.118	1.07(0.98-1.15)	1.07	0.98	1.15
AP000842.2	0.33	1.09(0.92-1.29)	1.09	0.92	1.29
LINC02704	0.523	1.04(0.92-1.18)	1.04	0.92	1.18
AP003557.1	0.402	1.06(0.93-1.2)	1.06	0.93	1.2
AC108136.1	0.506	1.04(0.93-1.16)	1.04	0.93	1.16
SMILR	0.761	1.02(0.91-1.13)	1.02	0.91	1.13
CARD18	0.596	1.02(0.95-1.1)	1.02	0.95	1.1
IFNG-AS1	0.619	0.98(0.9-1.06)	0.98	0.9	1.06
AC022509.1	0.135	1.09(0.97-1.21)	1.09	0.97	1.21
AC092112.1	0.753	0.99(0.91-1.07)	0.99	0.91	1.07
AC006206.1	0.257	1.05(0.97-1.13)	1.05	0.97	1.13
LINC02571	0.542	1.04(0.92-1.16)	1.04	0.92	1.16
AC007848.2	0.472	1.04(0.94-1.16)	1.04	0.94	1.16
AC023050.3	0.232	1.09(0.95-1.26)	1.09	0.95	1.26
AC006206.2	0.203	1.04(0.98-1.1)	1.04	0.98	1.1
TRDV3	0.438	1.05(0.93-1.18)	1.05	0.93	1.18
KHDC1L	0.0373	1.09(1.01-1.19)	1.09	1.01	1.19
LINC02293	0.0218	1.1(1.01-1.2)	1.1	1.01	1.2
HLX-AS1	0.0218	1.17(1.02-1.34)	1.17	1.02	1.34
LINC02588	0.022	1.08(1.01-1.15)	1.08	1.01	1.15
LINC02294	0.228	1.08(0.95-1.23)	1.08	0.95	1.23
AL139023.1	0.0615	1.07(1-1.15)	1.07	1	1.15
AC025254.1	0.509	1.04(0.93-1.16)	1.04	0.93	1.16
CLEC5A	0.318	1.06(0.95-1.18)	1.06	0.95	1.18
AL589182.1	0.0968	1.1(0.98-1.22)	1.1	0.98	1.22
LINC02461	0.0537	1.1(1-1.21)	1.1	1	1.21
AL133467.1	0.611	1.03(0.92-1.14)	1.03	0.92	1.14
AL079303.1	0.741	0.99(0.91-1.07)	0.99	0.91	1.07
AL132642.1	0.631	1.02(0.94-1.11)	1.02	0.94	1.11
LINC00648	0.0376	1.06(1-1.12)	1.06	1	1.12
IGHV4OR15-8	0.78	1.01(0.93-1.1)	1.01	0.93	1.1
IGHV2OR16-5	0.507	1.04(0.92-1.17)	1.04	0.92	1.17
AC020891.2	0.704	1.02(0.93-1.11)	1.02	0.93	1.11
IGHV1OR15-2	0.288	1.04(0.97-1.11)	1.04	0.97	1.11
MTND5P32	0.318	1.06(0.95-1.18)	1.06	0.95	1.18
AC055874.1	0.111	1.1(0.98-1.23)	1.1	0.98	1.23
LINC02253	0.181	1.03(0.98-1.09)	1.03	0.98	1.09
IGHV3OR15-7	0.286	1.04(0.97-1.13)	1.04	0.97	1.13
LINC02254	0.55	1.02(0.96-1.09)	1.02	0.96	1.09
MTCYBP23	0.0877	1.12(0.98-1.26)	1.12	0.98	1.26
AC136428.1	0.972	1(0.94-1.07)	1	0.94	1.07
AC104041.1	0.282	1.04(0.97-1.11)	1.04	0.97	1.11
AL354993.2	0.28	1.04(0.97-1.13)	1.04	0.97	1.13
SLC22A31	0.717	1.01(0.95-1.08)	1.01	0.95	1.08
AL365361.1	0.695	1.02(0.93-1.12)	1.02	0.93	1.12
IGHV1OR16-2	0.562	0.94(0.77-1.15)	0.94	0.77	1.15
AC133561.2	0.783	0.99(0.89-1.09)	0.99	0.89	1.09
RARRES2P8	0.0909	1.08(0.99-1.19)	1.08	0.99	1.19
IGHV1OR16-4	0.627	1.03(0.9-1.18)	1.03	0.9	1.18
AC007608.2	0.332	0.95(0.86-1.05)	0.95	0.86	1.05
IGHV1OR16-3	0.306	1.05(0.96-1.16)	1.05	0.96	1.16
GOLGA2P11	0.387	1.05(0.95-1.16)	1.05	0.95	1.16
AC023824.1	0.0201	1.11(1.02-1.21)	1.11	1.02	1.21
AP000842.3	0.134	1.06(0.98-1.15)	1.06	0.98	1.15
TPSP2	0.904	0.99(0.91-1.09)	0.99	0.91	1.09
AL499627.1	0.104	1.08(0.98-1.18)	1.08	0.98	1.18
AC018943.1	0.603	0.96(0.82-1.12)	0.96	0.82	1.12
AC106799.3	0.834	1.01(0.92-1.1)	1.01	0.92	1.1
LINC01229	0.582	1.04(0.91-1.17)	1.04	0.91	1.17
LINC01254	0.685	1.02(0.93-1.12)	1.02	0.93	1.12
Z94057.1	0.133	1.17(0.95-1.42)	1.17	0.95	1.42
LINC02544	0.0534	1.09(1-1.2)	1.09	1	1.2
AC034105.5	0.347	0.93(0.8-1.08)	0.93	0.8	1.08
AC110491.1	0.0709	1.09(0.99-1.19)	1.09	0.99	1.19
AC126323.6	0.177	1.07(0.97-1.19)	1.07	0.97	1.19
AC079411.1	0.21	1.11(0.94-1.29)	1.11	0.94	1.29
AC055717.2	0.839	1.01(0.92-1.11)	1.01	0.92	1.11
IGHV1OR16-1	0.539	0.97(0.9-1.06)	0.97	0.9	1.06
LINC02616	0.48	1.03(0.94-1.13)	1.03	0.94	1.13
IGHV3OR16-15	0.861	1.01(0.93-1.09)	1.01	0.93	1.09
GFY	0.68	1.02(0.94-1.09)	1.02	0.94	1.09
MTATP6P25	0.65	0.98(0.9-1.07)	0.98	0.9	1.07
AC007952.6	0.918	1.01(0.91-1.11)	1.01	0.91	1.11
AC027763.1	0.733	1.02(0.93-1.11)	1.02	0.93	1.11
AF001548.1	0.557	1.02(0.95-1.1)	1.02	0.95	1.1
AC119396.1	0.534	1.03(0.95-1.11)	1.03	0.95	1.11
LINC02563	0.68	0.98(0.87-1.09)	0.98	0.87	1.09
AL122127.1	0.854	1.01(0.92-1.11)	1.01	0.92	1.11
MIR4793	0.206	0.91(0.79-1.05)	0.91	0.79	1.05
MTND2P13	0.917	1(0.93-1.08)	1	0.93	1.08
BX649553.2	0.505	1.05(0.92-1.19)	1.05	0.92	1.19
LINC01894	0.0293	1.18(1.02-1.37)	1.18	1.02	1.37
MIR4728	0.812	0.99(0.89-1.09)	0.99	0.89	1.09
AP000894.2	0.0128	1.11(1.02-1.2)	1.11	1.02	1.2
MIR4269	0.125	1.1(0.98-1.23)	1.1	0.98	1.23
IGLJCOR18	0.802	1.01(0.91-1.13)	1.01	0.91	1.13
AC129926.1	0.00171	1.14(1.05-1.24)	1.14	1.05	1.24
AL122127.2	0.967	1(0.91-1.09)	1	0.91	1.09
FCGR1CP	0.643	1.03(0.91-1.16)	1.03	0.91	1.16
hsa-mir-4539	0.517	0.96(0.84-1.09)	0.96	0.84	1.09
AL122127.3	0.86	1.01(0.93-1.1)	1.01	0.93	1.1
hsa-mir-5195	0.999	1(0.91-1.1)	1	0.91	1.1
AP002478.1	0.547	1.03(0.94-1.12)	1.03	0.94	1.12
GDF10	0.0756	1.06(0.99-1.14)	1.06	0.99	1.14
AC007952.9	0.625	0.96(0.81-1.13)	0.96	0.81	1.13
AL122127.5	0.549	0.95(0.81-1.12)	0.95	0.81	1.12
DSG1-AS1	0.905	1(0.93-1.08)	1	0.93	1.08
AC061975.6	0.412	1.04(0.95-1.14)	1.04	0.95	1.14
AC079466.1	0.905	1(0.93-1.07)	1	0.93	1.07
AC015911.3	0.916	1.01(0.9-1.12)	1.01	0.9	1.12
AC022031.2	0.0154	1.09(1.02-1.16)	1.09	1.02	1.16
AC002546.1	0.193	1.07(0.97-1.19)	1.07	0.97	1.19
LINC02560	0.329	1.04(0.96-1.14)	1.04	0.96	1.14
AC245884.9	0.5	0.97(0.89-1.06)	0.97	0.89	1.06
MAGEA2	0.549	1.03(0.94-1.11)	1.03	0.94	1.11
IGFL2-AS1	0.173	1.04(0.98-1.1)	1.04	0.98	1.1
AC008878.3	0.386	1.04(0.96-1.12)	1.04	0.96	1.12
IGFL1P1	0.242	1.04(0.97-1.12)	1.04	0.97	1.12
CT45A10	0.0186	1.07(1.01-1.14)	1.07	1.01	1.14
RNF225	0.686	1.02(0.93-1.11)	1.02	0.93	1.11
IGKV1OR2-11	0.209	1.06(0.97-1.16)	1.06	0.97	1.16
IGKV3OR2-5	0.681	0.97(0.82-1.14)	0.97	0.82	1.14
IGHV3OR16-11	0.935	1(0.92-1.1)	1	0.92	1.1
IGHV1OR15-4	0.859	0.98(0.81-1.19)	0.98	0.81	1.19
AC140658.5	0.556	1.06(0.88-1.26)	1.06	0.88	1.26
IGKV2OR2-7	0.945	0.99(0.85-1.17)	0.99	0.85	1.17
IGHV3OR16-12	0.862	0.99(0.9-1.09)	0.99	0.9	1.09
IGHV3OR16-9	0.796	1.01(0.94-1.08)	1.01	0.94	1.08
IGHV1OR15-1	0.604	1.02(0.94-1.12)	1.02	0.94	1.12
IGHV3-30	0.338	1.03(0.97-1.1)	1.03	0.97	1.1
IGHV1OR15-6	0.336	1.07(0.93-1.22)	1.07	0.93	1.22
IGKV2OR2-1	0.138	1.08(0.97-1.2)	1.08	0.97	1.2
IGHV3OR16-6	0.218	1.05(0.97-1.13)	1.05	0.97	1.13
IGKV1OR2-118	0.0846	1.08(0.99-1.19)	1.08	0.99	1.19
IGKV2OR2-7D	0.77	1.03(0.85-1.24)	1.03	0.85	1.24
IGLCOR22-2	0.616	1.05(0.88-1.25)	1.05	0.88	1.25
IGHV3OR16-8	0.362	1.03(0.96-1.1)	1.03	0.96	1.1
AC016737.1	0.343	1.06(0.94-1.19)	1.06	0.94	1.19
AC090578.2	0.47	1.04(0.94-1.15)	1.04	0.94	1.15
IGHV1OR15-3	0.536	0.96(0.85-1.09)	0.96	0.85	1.09
IGKV1OR2-9	0.56	1.03(0.94-1.13)	1.03	0.94	1.13
AC134879.2	0.0177	1.09(1.02-1.18)	1.09	1.02	1.18
IGKV2OR2-2	0.0475	1.21(1-1.47)	1.21	1	1.47
IGKV1OR2-6	0.0944	1.07(0.99-1.15)	1.07	0.99	1.15
ACTG1P22	0.411	1.05(0.94-1.17)	1.05	0.94	1.17
IGHV3OR16-7	0.239	1.06(0.96-1.16)	1.06	0.96	1.16
AL161729.4	0.516	0.97(0.87-1.07)	0.97	0.87	1.07
AL445647.1	0.34	1.03(0.96-1.11)	1.03	0.96	1.11
AC104958.2	0.472	0.97(0.89-1.05)	0.97	0.89	1.05
AC010186.4	0.982	1(0.86-1.17)	1	0.86	1.17
AL590385.2	0.484	1.05(0.92-1.2)	1.05	0.92	1.2
LHX1	0.401	1.03(0.97-1.09)	1.03	0.97	1.09
CEACAM20	0.331	0.97(0.9-1.04)	0.97	0.9	1.04
IGKV2-40	0.125	1.07(0.98-1.17)	1.07	0.98	1.17
AL160191.3	0.701	1.02(0.93-1.12)	1.02	0.93	1.12
AC007336.2	0.354	0.93(0.8-1.08)	0.93	0.8	1.08
AL356274.1	0.0179	1.13(1.02-1.24)	1.13	1.02	1.24
IGHV2-70	0.428	1.02(0.97-1.08)	1.02	0.97	1.08
AC007671.1	0.404	1.05(0.93-1.2)	1.05	0.93	1.2
AC100757.2	0.0512	1.11(1-1.22)	1.11	1	1.22
AC011700.1	0.925	1(0.93-1.08)	1	0.93	1.08
AL161431.1	0.865	1(0.96-1.05)	1	0.96	1.05
AC245517.5	0.722	1.02(0.9-1.16)	1.02	0.9	1.16
CCL18	0.643	1.02(0.95-1.09)	1.02	0.95	1.09
IGHV3-54	0.3	1.1(0.92-1.31)	1.1	0.92	1.31
IGKV2OR2-10	0.352	1.1(0.9-1.34)	1.1	0.9	1.34
AC026336.3	0.196	0.95(0.89-1.02)	0.95	0.89	1.02
IGKV1D-13	0.446	1.02(0.96-1.09)	1.02	0.96	1.09
IGKV1OR1-1	0.372	1.05(0.95-1.16)	1.05	0.95	1.16
TRAJ36	0.246	0.91(0.78-1.07)	0.91	0.78	1.07
AC090116.1	0.346	1.04(0.96-1.14)	1.04	0.96	1.14
LHX1-DT	0.56	1.02(0.95-1.1)	1.02	0.95	1.1
IGHV1OR21-1	0.212	1.05(0.97-1.15)	1.05	0.97	1.15
IGLV2-8	0.103	1.05(0.99-1.12)	1.05	0.99	1.12
AC135068.2	0.935	1(0.93-1.08)	1	0.93	1.08
IGHV3-41	0.171	1.05(0.98-1.14)	1.05	0.98	1.14
TRAJ37	0.749	0.97(0.83-1.15)	0.97	0.83	1.15
AC007608.4	0.51	0.97(0.9-1.06)	0.97	0.9	1.06
AC008785.1	0.112	1.09(0.98-1.2)	1.09	0.98	1.2
AC078925.2	0.717	1.02(0.93-1.12)	1.02	0.93	1.12
AL031258.1	0.122	0.9(0.8-1.03)	0.9	0.8	1.03
AL356274.2	0.0299	1.08(1.01-1.16)	1.08	1.01	1.16
AC011483.3	0.713	0.97(0.85-1.12)	0.97	0.85	1.12
C8orf87	0.000166	1.26(1.12-1.42)	1.26	1.12	1.42
AC078925.3	0.147	1.07(0.98-1.17)	1.07	0.98	1.17
AC053503.5	0.256	1.03(0.98-1.1)	1.03	0.98	1.1
IGHV1-69D	0.146	1.04(0.98-1.11)	1.04	0.98	1.11
AF001548.3	0.427	1.03(0.96-1.1)	1.03	0.96	1.1
PCAT14	0.369	1.03(0.97-1.09)	1.03	0.97	1.09
AC134981.1	0.667	1.02(0.93-1.13)	1.02	0.93	1.13
LINC01163	0.428	1.03(0.95-1.12)	1.03	0.95	1.12
AC135068.8	0.366	1.04(0.96-1.13)	1.04	0.96	1.13
AP003500.1	0.562	1.04(0.91-1.19)	1.04	0.91	1.19
AC135068.9	0.557	1.03(0.93-1.15)	1.03	0.93	1.15
AL157778.1	0.23	1.07(0.96-1.18)	1.07	0.96	1.18

## Sheet: S7
	gene	coefficient
1	CDH10	0.127326
2	GCG	0.0720335
3	ITIH2	0.0873765
4	CYTL1	0.172127
5	MAGEA11	0.0597292
