# Supplementary material for: Characterization of Immune-Related Molecular Subtypes and a Prognostic Signature Correlating With the Response to Immunotherapy in Patients With Gastric Cancer
Source: Front Immunol. 2022 Jul 8;13:939836. doi: 10.3389/fimmu.2022.939836 (PMC9309259; doi:10.3389/fimmu.2022.939836)
Supplement: Supplementary Table 2 — The baselines of the training and the internal validation sets. [file Table_2.xlsx]

## Sheet: DEG_Tumor vs Normal
	baseMean	log2FoldChange	lfcSE	stat	pvalue	padj
TSPAN6	2654.23	-0.00465875	0.193194	-0.0241144	0.980761	0.985455
TNMD	6.27223	-0.97181	0.435174	-2.23315	0.0255387	0.0521025
DPM1	2833.56	0.435709	0.106262	4.10031	4.12605e-05	0.000188364
SCYL3	1067.62	0.0533417	0.0835269	0.638617	0.523072	0.607434
C1orf112	591.392	1.43413	0.121928	11.7621	6.11742e-32	2.33219e-29
FGR	660.254	0.219268	0.178213	1.23037	0.218558	0.303669
CFH	4545.82	-0.055026	0.214108	-0.257001	0.797178	0.844533
FUCA2	5155.92	0.539168	0.111795	4.82284	1.41531e-06	8.91204e-06
GCLC	3367.6	-0.0747906	0.115708	-0.646372	0.518038	0.602813
NFYA	2276.85	0.627052	0.113144	5.54205	2.98955e-08	2.63441e-07
STPG1	572.365	-0.467445	0.103555	-4.51399	6.36204e-06	3.48325e-05
NIPAL3	2654.77	-0.464104	0.106629	-4.35251	1.34588e-05	6.87429e-05
LAS1L	2212.52	0.293544	0.090411	3.24677	0.00116724	0.00365038
ENPP4	1823.65	-0.028085	0.158879	-0.176769	0.85969	0.892975
SEMA3F	3666.17	-0.70586	0.177445	-3.97791	6.9524e-05	0.000300207
CFTR	3517.29	0.887447	0.340775	2.6042	0.0092088	0.0218355
ANKIB1	5138.06	0.824866	0.16472	5.00769	5.50871e-07	3.74026e-06
CYP51A1	796.926	0.135487	0.21524	0.629469	0.529042	0.612861
KRIT1	2528.99	0.607664	0.158905	3.82406	0.000131272	0.000530223
RAD52	545.328	0.160503	0.111651	1.43754	0.150563	0.225293
MYH16	60.6853	1.14045	0.262767	4.34015	1.42385e-05	7.22753e-05
BAD	1908.84	-0.861979	0.112058	-7.69223	1.44588e-14	3.93615e-13
LAP3	7628.89	0.379536	0.146861	2.58432	0.00975717	0.0229542
CD99	9557.83	-0.667003	0.134774	-4.94904	7.45796e-07	4.94176e-06
HS3ST1	2071.12	0.0968379	0.220963	0.438254	0.661203	0.731153
AOC1	10917.5	-1.02261	0.296259	-3.45174	0.000556977	0.00191086
WNT16	36.2217	0.147626	0.330022	0.447321	0.654643	0.725791
HECW1	92.7978	0.816361	0.224503	3.6363	0.00027658	0.00102748
MAD1L1	1851.64	0.506705	0.124839	4.05887	4.93111e-05	0.00022078
LASP1	24675.5	0.0495886	0.133917	0.370295	0.711163	0.774128
SNX11	1230.18	-0.265051	0.0700242	-3.78513	0.000153626	0.000610218
TMEM176A	10032.7	0.596484	0.228722	2.6079	0.00911007	0.0216239
M6PR	3538.42	0.264184	0.114951	2.29823	0.0215486	0.045098
KLHL13	400.392	-1.04249	0.283616	-3.67572	0.000237176	0.000896106
CYP26B1	350.076	0.32185	0.271785	1.18421	0.23633	0.322972
ICA1	2574.03	0.643018	0.148502	4.33004	1.49082e-05	7.53752e-05
DBNDD1	1874.66	0.403363	0.227104	1.77612	0.0757136	0.128644
ALS2	1791.71	0.350501	0.0843447	4.15558	3.24467e-05	0.000151647
CASP10	2835.42	-0.0281897	0.159365	-0.176888	0.859596	0.892921
CFLAR	8464.17	-0.118868	0.0979219	-1.21391	0.224782	0.31046
TFPI	3529.91	0.227418	0.210479	1.08048	0.279929	0.369731
NDUFAF7	721.875	0.219517	0.0689681	3.18287	0.00145822	0.00442903
RBM5	3779.34	-0.0829167	0.0908867	-0.912309	0.361606	0.453191
MTMR7	124.602	-0.137044	0.180215	-0.760449	0.446986	0.536717
SLC7A2	1817.02	0.277388	0.326354	0.849962	0.395346	0.486463
ARF5	4948.39	-0.432182	0.105533	-4.09521	4.21788e-05	0.000192092
SARM1	630.162	-0.350098	0.135413	-2.5854	0.00972648	0.0228932
POLDIP2	6678.91	-0.0570743	0.0860701	-0.663115	0.507257	0.592855
PLXND1	8562.53	0.756871	0.155534	4.86626	1.13728e-06	7.30632e-06
AK2	5899.5	-0.0754779	0.086536	-0.872214	0.383092	0.474509
CD38	1126.88	0.0142281	0.281687	0.0505103	0.959716	0.969739
FKBP4	8681.84	0.433122	0.146526	2.95595	0.00311711	0.00856609
KDM1A	4946.45	0.495801	0.0965018	5.13773	2.78072e-07	2.00486e-06
RBM6	3146.28	-0.067937	0.0978403	-0.694366	0.487453	0.57461
CAMKK1	511.576	-0.00171301	0.141112	-0.0121394	0.990314	0.993033
RECQL	1213.3	0.495028	0.138611	3.57136	0.000355136	0.00128365
VPS50	1734.76	0.529041	0.147649	3.5831	0.000339534	0.00123248
HSPB6	14182.1	-2.69678	0.437234	-6.16781	6.92439e-10	8.25854e-09
ARHGAP33	657.918	0.248324	0.160886	1.54348	0.122713	0.190684
NDUFAB1	3928.68	-0.184591	0.112446	-1.64159	0.100675	0.162516
PDK4	7528.85	-2.73734	0.319182	-8.5761	9.8142e-18	4.52317e-16
SLC22A16	10.8969	1.69561	0.355616	4.76809	1.85983e-06	1.14103e-05
ZMYND10	43.8103	0.770071	0.19652	3.91853	8.90908e-05	0.000375274
ABCB5	29.3904	-1.30146	0.375796	-3.46321	0.000533773	0.00184157
ARX	106.662	-0.671686	0.425271	-1.57943	0.114238	0.179894
SLC25A13	2480.24	0.607478	0.140074	4.33683	1.4455e-05	7.32713e-05
ST7	2314.73	0.266483	0.114163	2.33423	0.0195837	0.0416148
CDC27	3874.56	0.357186	0.0747256	4.77997	1.75317e-06	1.0817e-05
SLC4A1	19.5172	-0.107578	0.335983	-0.320188	0.748826	0.804965
CALCR	17.5511	1.44075	0.317939	4.53154	5.85556e-06	3.22946e-05
HCCS	1879.29	0.0723762	0.0874896	0.827255	0.408093	0.499354
DVL2	1865.55	-0.216498	0.0943265	-2.2952	0.0217217	0.045413
PRSS22	2102	0.64413	0.258267	2.49405	0.0126296	0.0286033
UPF1	9099.51	0.163883	0.0962771	1.70221	0.0887167	0.146422
SKAP2	3510.47	0.0174079	0.117333	0.148363	0.882056	0.910571
SLC25A5	22380.4	-0.67944	0.133184	-5.10153	3.36926e-07	2.38916e-06
MCUB	1000.84	0.328069	0.141549	2.31772	0.0204647	0.0431944
HOXA11	273.56	4.77696	0.392246	12.1785	4.04751e-34	2.19886e-31
POLR2J	2901.07	-0.0779299	0.129701	-0.600841	0.547946	0.630558
DHX33	1753	0.610374	0.0911106	6.69926	2.09481e-11	3.27491e-10
MEOX1	249.626	-0.608482	0.249891	-2.43499	0.0148922	0.0329547
THSD7A	388.308	0.340933	0.207526	1.64284	0.100415	0.162164
LIG3	1990.74	0.47682	0.0964435	4.94404	7.65194e-07	5.0595e-06
RPAP3	1945.92	0.491597	0.0858087	5.72899	1.01032e-08	9.71237e-08
ACSM3	1031.64	0.685115	0.249106	2.75029	0.00595425	0.0149712
REXO5	379.606	0.436324	0.140599	3.10333	0.00191353	0.00559649
CIAPIN1	2372	0.154504	0.0945723	1.63371	0.10232	0.164719
SPPL2B	3748.46	0.236546	0.109692	2.15647	0.0310471	0.0613113
FAM214B	1645.36	-0.734806	0.141961	-5.17611	2.26564e-07	1.66526e-06
COPZ2	527.684	-1.43372	0.215306	-6.65898	2.7574e-11	4.22268e-10
PRKAR2B	1074.98	-1.67381	0.244667	-6.84117	7.85469e-12	1.32572e-10
MSL3	1907.61	0.279813	0.0806981	3.46741	0.000525506	0.00181648
CREBBP	10577	-0.140601	0.0903565	-1.55607	0.119692	0.186878
TSPOAP1	613.829	-0.701231	0.23135	-3.03104	0.00243711	0.00690613
MPO	14.5892	-0.0177827	0.233802	-0.0760587	0.939372	0.954659
PON1	44.7336	2.37714	0.440427	5.39736	6.76269e-08	5.55077e-07
GCFC2	1230.47	0.108399	0.0860967	1.25904	0.208015	0.29178
WDR54	577.128	0.208269	0.144457	1.44174	0.149376	0.223909
CROT	872.124	-1.21912	0.176321	-6.91425	4.70343e-12	8.19958e-11
ABCB4	96.4485	0.130034	0.207937	0.625353	0.53174	0.615218
KMT2E	8308.09	0.00595966	0.0986986	0.0603824	0.951851	0.963939
RHBDD2	7383.12	0.337509	0.127741	2.64212	0.00823881	0.0198123
SOX8	268.418	0.640433	0.327634	1.95472	0.050616	0.0921314
IBTK	5288.74	0.273775	0.120747	2.26734	0.0233693	0.0483551
ZNF195	1653.28	1.07095	0.118527	9.03552	1.63223e-19	1.01776e-17
MYCBP2	5568.94	-0.246336	0.112578	-2.18813	0.0286601	0.0573295
FBXL3	3631.65	-0.219054	0.0804302	-2.72352	0.00645896	0.0160398
ITGAL	1968.83	0.0292601	0.236896	0.123515	0.9017	0.925744
PDK2	2257.13	-0.951767	0.126803	-7.50586	6.10281e-14	1.4926e-12
ITGA3	15979.8	0.321455	0.180199	1.78389	0.0744422	0.126821
ZFX	2602.66	-0.0439518	0.101211	-0.434258	0.664101	0.733594
LAMP2	10195.9	0.156032	0.102317	1.52499	0.127263	0.196419
ITGA2B	34.4308	-0.422306	0.235439	-1.7937	0.0728616	0.124587
ASB4	150.662	3.63271	0.55168	6.58481	4.55459e-11	6.7169e-10
GDE1	6030.25	-0.169869	0.0893917	-1.90028	0.0573967	0.102261
REX1BD	1420.86	-0.0127962	0.101856	-0.125631	0.900024	0.924574
CRLF1	242.44	-0.542023	0.314499	-1.72345	0.0848073	0.141143
OSBPL7	2339.83	-0.671991	0.184693	-3.63843	0.000274308	0.00101982
TMEM98	3964.8	-0.425275	0.164286	-2.58863	0.00963574	0.0227139
YBX2	802.823	1.03536	0.300561	3.44475	0.000571584	0.00195465
KRT33A	4.99644	-3.05641	0.814922	-3.75056	0.000176439	0.000689652
MAP3K14	1751.88	-0.38371	0.137012	-2.80056	0.00510139	0.0131058
ABCC8	85.8553	-1.12902	0.396305	-2.84886	0.00438758	0.0115115
CACNG3	2.62133	1.57869	0.578623	2.72835	0.00636524	0.0158433
TMEM132A	2694.45	1.07706	0.18469	5.83173	5.48558e-09	5.56899e-08
AP2B1	20450.5	0.61194	0.102824	5.95133	2.65976e-09	2.85493e-08
TAC1	90.522	-2.19869	0.590069	-3.72615	0.000194425	0.00075197
ZNF263	1573.08	0.192203	0.0757194	2.53836	0.0111374	0.0256881
CX3CL1	2656	0.293707	0.261214	1.12439	0.260847	0.349638
SPATA20	3418.46	-0.370356	0.121009	-3.06057	0.00220916	0.00634162
CACNA1G	36.5803	-0.961197	0.266526	-3.60639	0.000310481	0.00113968
TNFRSF12A	4197.82	0.781958	0.198906	3.9313	8.44866e-05	0.000357743
DLX6	107.689	3.32282	0.465913	7.13184	9.90345e-13	1.93967e-11
MAP3K9	1354.7	-0.590608	0.173806	-3.39809	0.000678592	0.00227073
RALA	4314.53	-0.173067	0.096655	-1.79057	0.0733628	0.125267
BAIAP2L1	7901.35	0.635334	0.190504	3.33503	0.000852913	0.0027723
KDM7A	2883.38	0.0339208	0.131067	0.258805	0.795785	0.843385
ETV1	871.427	-0.357324	0.214225	-1.66798	0.0953193	0.155348
AGK	1614.22	0.137484	0.0905277	1.51869	0.12884	0.198359
ALDH3B1	3544.61	0.0469013	0.205098	0.228677	0.81912	0.861937
TTC22	3006.55	-1.46024	0.213485	-6.84004	7.91701e-12	1.33416e-10
PHTF2	1413.94	0.298647	0.105987	2.81776	0.00483593	0.012529
CCL26	72.6526	1.06707	0.308813	3.45541	0.000549463	0.00188926
FARP2	4456.8	0.374378	0.0988869	3.78592	0.000153139	0.000608706
USH1C	4660.76	-0.164157	0.228913	-0.717117	0.473302	0.561474
GGCT	2176.46	0.931394	0.12986	7.17232	7.37382e-13	1.48162e-11
DBF4	1439.07	1.51799	0.14362	10.5695	4.128e-26	6.9269e-24
TBXA2R	258.331	-0.462075	0.165167	-2.79762	0.00514801	0.0132092
IFRD1	2194.77	-0.0811334	0.114782	-0.70685	0.47966	0.567251
LGALS14	3.57343	2.06977	0.811309	2.55115	0.0107367	0.0249055
COX10	1242.94	-0.230811	0.0902435	-2.55765	0.0105381	0.0245089
GTF2IRD1	2911.83	0.336544	0.13503	2.49235	0.0126899	0.0287189
PAF1	3047.28	-0.329699	0.0968252	-3.40509	0.00066142	0.00222011
VPS41	3611.91	0.11815	0.0876611	1.3478	0.177722	0.257551
ARHGAP44	1177.27	-0.0909254	0.188321	-0.482822	0.629222	0.70316
ELAC2	4165.65	-0.000942706	0.0863931	-0.0109118	0.991294	0.993766
SCIN	1115.71	-2.00534	0.28324	-7.08	1.44156e-12	2.74547e-11
ARSD	3945.24	-0.0739474	0.140096	-0.527833	0.597615	0.674973
PNPLA4	905.213	-0.62072	0.172329	-3.60195	0.000315839	0.00115681
MYH13	22.6236	-0.135869	0.32171	-0.422335	0.672781	0.741214
ADIPOR2	5145.89	-0.397271	0.119257	-3.33121	0.000864683	0.00280643
CDKL3	40.0129	-0.130954	0.13703	-0.955659	0.339244	0.430457
UPP2	8.37445	-0.0166076	0.262357	-0.0633016	0.949526	0.962235
PRSS21	712.3	3.3438	0.441999	7.56518	3.8732e-14	9.75843e-13
MARK4	2422.18	-0.210323	0.101581	-2.07049	0.0384063	0.0731388
PROM1	5885.26	1.09259	0.297266	3.67548	0.000237405	0.000896894
CCDC124	2878.94	-0.392833	0.117146	-3.35335	0.000798403	0.00261902
CEACAM21	88.6996	-0.545072	0.222387	-2.45101	0.0142457	0.0317358
PAFAH1B1	6563.31	-0.446406	0.0731073	-6.10618	1.02044e-09	1.17606e-08
NOS2	1961	0.678696	0.431216	1.57391	0.115508	0.181513
DNAH9	45.9601	0.252338	0.318701	0.791771	0.428494	0.519102
KIAA0100	10794.2	0.275376	0.101042	2.72538	0.00642284	0.0159656
SLC13A2	1090.8	-3.25296	0.538824	-6.03716	1.56855e-09	1.75021e-08
GAS7	2702.23	-0.958879	0.21417	-4.47719	7.56324e-06	4.08686e-05
TRAPPC6A	852.059	-0.138793	0.154784	-0.896685	0.369887	0.461308
MATK	165.083	-0.387883	0.213383	-1.81778	0.0690984	0.119222
CEACAM7	2138.12	1.1008	0.445518	2.47082	0.0134804	0.0302902
CD79B	437.686	-1.38743	0.327228	-4.23994	2.23576e-05	0.000108854
SCN4A	31.6349	0.236662	0.296517	0.798141	0.424789	0.515778
ST7L	667.413	0.013268	0.0649666	0.204228	0.838176	0.87662
TKTL1	133.019	3.97283	0.517803	7.67246	1.68726e-14	4.54336e-13
PAX6	294.506	-0.309085	0.214349	-1.44197	0.14931	0.223848
RPUSD1	1790.05	0.400912	0.128171	3.12795	0.00176032	0.00521152
RHBDF1	2378.66	0.395069	0.124666	3.16902	0.00152953	0.00462072
LUC7L	1445.97	0.199936	0.0941535	2.12351	0.033711	0.0655355
CACNA2D2	308.843	-0.610771	0.276695	-2.20738	0.0272873	0.055047
BAIAP3	306.816	-0.459843	0.238945	-1.92447	0.0542956	0.0977126
TSR3	1877.23	-0.572952	0.110312	-5.19394	2.05889e-07	1.52672e-06
PIGQ	2839	-0.0205416	0.105542	-0.194628	0.845684	0.8824
CRAMP1	1064.12	0.0336757	0.0947811	0.3553	0.722365	0.783434
TEAD3	3824.4	-0.840602	0.131097	-6.41208	1.4355e-10	1.94902e-09
SELE	577.013	-0.194154	0.301002	-0.645027	0.51891	0.603518
DNAJC11	2095.92	0.191101	0.104136	1.83512	0.0664879	0.11547
FMO3	348.454	0.0376423	0.220934	0.170378	0.864713	0.896543
MYLIP	2088.7	0.0208412	0.119026	0.175098	0.861003	0.894074
NOX1	577.23	4.0334	0.398499	10.1215	4.43672e-24	5.40124e-22
E2F2	938.038	0.399462	0.201664	1.98083	0.0476104	0.0875073
PSMB1	7821.75	0.131806	0.0946069	1.3932	0.163559	0.240703
SYN1	277.153	-0.127789	0.255096	-0.500946	0.616409	0.691634
JARID2	2028.98	-0.326287	0.114395	-2.85229	0.00434053	0.0114074
CDKL5	1291.87	-0.176255	0.148666	-1.18557	0.23579	0.322386
CAMK1G	43.3146	0.163676	0.186401	0.878088	0.379896	0.471262
CDK11A	519.041	0.13573	0.121944	1.11305	0.265688	0.354759
NADK	4685.23	-0.168858	0.0972834	-1.73574	0.0826103	0.138132
TFAP2B	30.5706	-5.48268	0.507807	-10.7968	3.56457e-27	7.13916e-25
TFAP2D	3.06256	1.109	0.689871	1.60755	0.107933	0.171903
DLEC1	71.6233	0.266366	0.172095	1.54779	0.121674	0.18942
CYTH3	2731.46	-0.119362	0.12288	-0.971374	0.331362	0.422636
ADAM22	405.17	0.671014	0.209971	3.19575	0.00139467	0.00426078
SYPL1	8943.47	-0.0612256	0.10659	-0.574404	0.565694	0.646548
CYB561	5795.1	0.101519	0.129331	0.784958	0.432478	0.522957
SPAG9	5427.92	-0.0271654	0.0978321	-0.277674	0.781262	0.831504
CELSR3	1533.56	2.51044	0.230444	10.894	1.23175e-27	2.61137e-25
AASS	313.97	-0.874969	0.183208	-4.77583	1.78969e-06	1.10203e-05
PLEKHG6	2750.1	-0.224499	0.22288	-1.00726	0.313809	0.404858
SS18L2	940.401	-0.076017	0.11174	-0.680306	0.496311	0.582876
MPND	939.403	-0.740531	0.123305	-6.00571	1.90501e-09	2.09287e-08
MGST1	7277.28	-0.157814	0.223046	-0.707537	0.479233	0.566901
CRY1	1549.34	-0.174772	0.0865617	-2.01905	0.0434819	0.0812097
PGLYRP1	17.6856	-0.502791	0.287847	-1.74673	0.080684	0.135536
NFIX	10735.9	-1.00237	0.159489	-6.28488	3.28107e-10	4.17321e-09
ST3GAL1	3698.17	0.25062	0.1852	1.35324	0.17598	0.255487
MMP25	330.657	0.0688306	0.204311	0.336891	0.736199	0.794555
IL32	10443.1	0.406285	0.219837	1.84812	0.0645846	0.112678
PKD1	6872.67	-0.986469	0.175802	-5.61125	2.00873e-08	1.83098e-07
MAPK8IP2	832.8	1.17284	0.317115	3.69848	0.000216898	0.000826895
MED24	7826.34	0.485862	0.180665	2.68929	0.00716034	0.0175529
RHOBTB2	1718.06	-0.311694	0.136408	-2.28502	0.0223116	0.0464877
HEATR5B	2354.81	0.0306835	0.0863987	0.355138	0.722486	0.783511
SEC62	13907.4	-0.136851	0.115167	-1.18828	0.234721	0.321228
RPS20	52334.5	-0.42412	0.128792	-3.29305	0.000991053	0.00316591
CSDE1	26116	-0.658377	0.0854144	-7.70804	1.27765e-14	3.51221e-13
UBE3C	6726.18	0.20767	0.0889845	2.33378	0.0196073	0.0416579
REV3L	2442.12	-0.135788	0.125954	-1.07808	0.281	0.370751
TENM1	182.897	-1.06087	0.358317	-2.96071	0.00306929	0.00845286
PAX7	4.55512	1.71218	0.568341	3.01259	0.00259029	0.00728838
MASP2	97.7217	-0.185482	0.203351	-0.912125	0.361703	0.453222
IYD	1630.56	0.861278	0.32703	2.63364	0.0084475	0.0202435
FAM76A	794.887	-0.279959	0.0833247	-3.35985	0.000779844	0.0025653
TRAF3IP3	432.901	-0.284988	0.238776	-1.19354	0.232659	0.318938
POMT2	1054.96	0.319934	0.0933353	3.42779	0.000608509	0.00206451
VTA1	3702.86	0.101682	0.0966675	1.05187	0.29286	0.383015
MLXIPL	1544.59	1.33327	0.347415	3.83769	0.000124197	0.000505239
BAZ1B	8468.15	0.379935	0.0725272	5.23851	1.61876e-07	1.22524e-06
RANBP9	4150.92	-0.848065	0.104493	-8.116	4.81794e-16	1.67648e-14
ETV7	1104.43	0.429559	0.209657	2.04887	0.0404752	0.0764226
SPRTN	850.72	0.441653	0.0809959	5.45278	4.95888e-08	4.18076e-07
EEF1AKNMT	2140.62	0.420259	0.084785	4.95676	7.16772e-07	4.77001e-06
DYRK4	1016.04	-0.431468	0.120477	-3.58132	0.000341864	0.00123959
ZNF207	10698.5	0.252675	0.0636894	3.96729	7.26937e-05	0.000312589
UQCRC1	12661	-0.689982	0.119744	-5.76214	8.30533e-09	8.12054e-08
STARD3NL	1588.48	0.0253066	0.105297	0.240336	0.81007	0.854484
CD9	15196.8	-0.287108	0.162075	-1.77145	0.0764862	0.129703
HHATL	2.28835	-0.389777	0.465391	-0.837524	0.402298	0.493485
NCAPD2	8313.67	0.994266	0.124565	7.98191	1.44087e-15	4.66631e-14
IFFO1	506.323	-0.49958	0.161085	-3.10134	0.00192644	0.00563198
GIPR	168.72	0.188632	0.24165	0.7806	0.435038	0.525316
PHF7	235.272	-0.35376	0.117058	-3.02209	0.00251034	0.0070919
SEMA3G	676.206	-0.615273	0.195775	-3.14276	0.00167365	0.0049872
NISCH	4587.19	-0.391538	0.0996799	-3.92795	8.56714e-05	0.000362019
STAB1	4074.21	-0.135985	0.174447	-0.779519	0.435674	0.525851
FUZ	509.077	-0.813157	0.213526	-3.80824	0.000139961	0.000561147
SLC6A13	11.192	-1.33928	0.335225	-3.99516	6.46505e-05	0.000281175
IDS	7720.91	-0.187019	0.128675	-1.45342	0.146106	0.220056
PRSS3	4618.1	-0.170615	0.247699	-0.6888	0.490949	0.577898
ZNF200	635.834	0.594286	0.082874	7.17096	7.44726e-13	1.49361e-11
CD4	3543.33	0.234902	0.19531	1.20271	0.229089	0.315037
LRRC23	284.982	-0.26517	0.129433	-2.0487	0.0404915	0.0764399
BTK	457.623	-0.389619	0.237937	-1.63749	0.101528	0.163638
HFE	768.121	-0.033261	0.127965	-0.259923	0.794923	0.842684
SCMH1	2683.96	-0.708173	0.115046	-6.15556	7.48146e-10	8.87665e-09
FYN	2571.4	-0.275705	0.135587	-2.03341	0.0420107	0.0788592
HIVEP2	3341.97	-0.142336	0.128537	-1.10736	0.26814	0.357473
FMO1	217.601	1.336	0.263494	5.07035	3.97084e-07	2.77588e-06
ELOA	3517.24	-0.232005	0.0754937	-3.07318	0.00211794	0.00612046
LYPLA2	4542.39	-0.136782	0.120715	-1.1331	0.257174	0.345643
CLCN6	1251.86	-0.121698	0.108903	-1.11749	0.263786	0.35282
MRC2	5746.67	-0.0759468	0.194456	-0.390561	0.696122	0.761282
NME1-NME2	37.3541	0.724145	0.194459	3.7239	0.000196171	0.000757981
SLC6A7	68.4482	2.00001	0.38534	5.19024	2.10023e-07	1.55446e-06
TSPAN9	2028.92	-0.259065	0.141209	-1.83462	0.0665614	0.115579
BTBD7	2819.49	-0.245383	0.0808735	-3.03416	0.00241204	0.00684447
APBA3	1225.8	-0.175664	0.0914255	-1.92139	0.0546828	0.0982663
MKS1	670.444	0.227637	0.0851484	2.67341	0.00750842	0.0182855
ABHD5	999.296	-0.9716	0.118011	-8.23316	1.82334e-16	6.84912e-15
ANOS1	751.853	1.46563	0.233354	6.28072	3.37006e-10	4.27888e-09
AKAP8L	1674.63	-0.0985244	0.071216	-1.38346	0.166524	0.244264
MBTD1	1658.71	0.318008	0.0966141	3.29153	0.000996443	0.00318102
UTP18	1754.33	0.731382	0.0860908	8.49548	1.97122e-17	8.60154e-16
RNF216	3753.89	-0.0369942	0.0895362	-0.413176	0.679477	0.74699
TTC19	2772.18	0.124222	0.105253	1.18022	0.237914	0.324622
PTBP1	24089	0.478085	0.0801804	5.96262	2.48227e-09	2.67697e-08
DPF1	76.9576	1.29183	0.212881	6.06831	1.29262e-09	1.4645e-08
SYT7	1648.2	1.38394	0.354455	3.90441	9.44574e-05	0.00039506
LARS2	1614.12	0.459822	0.10738	4.28218	1.85072e-05	9.16941e-05
PIK3C2A	6183.32	-0.000522112	0.0860287	-0.00606904	0.995158	0.996384
PLAUR	5112.98	0.825825	0.190261	4.34049	1.42164e-05	7.21712e-05
ANLN	4131.97	2.02293	0.165255	12.2412	1.872e-34	1.07051e-31
WIZ	5756.52	-0.0671053	0.0956826	-0.701332	0.483096	0.570409
RABGAP1	3798.17	-0.513176	0.112708	-4.55316	5.28453e-06	2.94224e-05
DCN	25901	-1.53831	0.233174	-6.59728	4.1878e-11	6.21818e-10
QPCTL	686.387	0.0467473	0.122143	0.382727	0.701922	0.766122
PPP5C	4124.2	0.215925	0.0906724	2.38137	0.0172482	0.0373475
CEP68	1807.87	-0.638569	0.119222	-5.35615	8.50156e-08	6.82464e-07
MAP4K3	3050.6	-0.0212428	0.107187	-0.198185	0.8429	0.880355
ZBTB32	71.2479	-0.0807561	0.208998	-0.386397	0.699202	0.763864
TYROBP	4195.12	0.274831	0.213242	1.28882	0.197461	0.279876
TMEM159	1489.83	-0.71809	0.139569	-5.14504	2.67461e-07	1.9351e-06
GABRA3	200.482	2.49083	0.576077	4.32378	1.53375e-05	7.73926e-05
BRCA1	1746.75	1.36507	0.138636	9.84644	7.10161e-23	7.26219e-21
ERCC1	2572.67	-0.291268	0.0925341	-3.14769	0.00164567	0.00491597
CD22	870.694	-0.3031	0.381119	-0.795288	0.426446	0.517154
SEMA3B	3531.52	-0.592125	0.221602	-2.67202	0.00753963	0.0183533
MBTPS2	1698.46	0.421466	0.104823	4.02075	5.80142e-05	0.000255198
PRICKLE3	1302.23	0.406901	0.113321	3.59069	0.000329809	0.00120159
LTF	9359.54	-2.71225	0.471306	-5.75475	8.67679e-09	8.44573e-08
EXTL3	3506.36	-0.223183	0.121147	-1.84225	0.0654389	0.113944
NR1H4	164.99	-1.8122	0.457285	-3.96296	7.40259e-05	0.000317752
ELOVL5	3104.89	-0.105655	0.18236	-0.579376	0.562335	0.643386
ALOX5	1795.79	0.339789	0.201159	1.68916	0.0911892	0.149755
KDM5D	1112.09	-1.00421	0.483453	-2.07717	0.0377857	0.0721405
CALCOCO1	4097.07	-1.15923	0.12928	-8.96679	3.05293e-19	1.8151e-17
UBR7	2128.07	-0.0188967	0.0762157	-0.247937	0.804183	0.849715
MAP4K5	2502.65	0.0343525	0.0868497	0.39554	0.692444	0.758158
EHD3	1184.82	-2.00426	0.221446	-9.05079	1.41937e-19	8.95318e-18
PSMC4	6519.41	0.352548	0.110797	3.18194	0.00146291	0.00444177
MAN2B2	4992.33	-0.118288	0.105629	-1.11985	0.262777	0.351697
SLC7A14	50.16	-1.8188	0.465908	-3.90378	9.47036e-05	0.00039599
CLDN11	305.103	-0.195887	0.29099	-0.673173	0.500837	0.586978
SLC25A39	10952.8	0.204425	0.11823	1.72904	0.0838017	0.139828
MVP	17487.1	-0.238166	0.12859	-1.85214	0.0640061	0.111848
NUB1	5105.49	0.184287	0.0983145	1.87446	0.0608666	0.10735
PGM3	2927.61	0.631404	0.12041	5.24378	1.57318e-07	1.19657e-06
RWDD2A	452.422	-0.103245	0.0989171	-1.04376	0.296599	0.386915
CLK1	3663.31	-0.14989	0.122397	-1.22462	0.220717	0.305955
POLR3B	917.684	0.0481246	0.105116	0.457821	0.647081	0.718885
ANGEL1	2259.43	0.284411	0.0965905	2.9445	0.00323479	0.00884642
RNF14	1994.03	-0.426708	0.0757671	-5.63183	1.78307e-08	1.64277e-07
DNASE1L1	1321.24	-0.0501958	0.114243	-0.439378	0.660388	0.730438
DDX11	1827.56	1.20273	0.145723	8.25352	1.53796e-16	5.85301e-15
HEBP1	2091.94	-1.44609	0.140433	-10.2974	7.24048e-25	1.01838e-22
GPRC5A	38058.4	1.76037	0.230775	7.62806	2.38311e-14	6.2243e-13
MAMLD1	460.444	0.0669137	0.19865	0.336843	0.736235	0.794555
CD6	846.16	-0.0244084	0.226158	-0.107926	0.914054	0.935174
TACC3	3729.18	1.19223	0.152757	7.80472	5.96328e-15	1.73706e-13
UFL1	3553.01	-0.106819	0.0809133	-1.32016	0.186781	0.267796
POLA2	1769.92	0.561001	0.108497	5.17067	2.33256e-07	1.70838e-06
ZC3H3	3360.53	0.580667	0.106789	5.43754	5.4022e-08	4.5151e-07
CAPN1	18729.6	-0.500761	0.115355	-4.34103	1.41818e-05	7.20123e-05
ACP3	661.821	-1.56721	0.287107	-5.45862	4.79839e-08	4.05465e-07
MDH1	6020.48	-0.587006	0.0824585	-7.11881	1.08864e-12	2.11883e-11
SLC30A9	3838.83	-0.0960477	0.0841071	-1.14197	0.253467	0.341642
MTMR11	3599.16	0.703637	0.188668	3.7295	0.000191859	0.000742709
COX15	2817.59	0.141053	0.0854103	1.65148	0.0986405	0.159826
CCDC88C	4279.15	0.286382	0.124296	2.30404	0.0212205	0.0445473
YAF2	1020.91	-0.0136928	0.0857955	-0.159598	0.873198	0.903271
ZMYND11	5085.52	-0.448204	0.0965989	-4.63985	3.48662e-06	2.0261e-05
WAS	1074.17	-0.241981	0.220801	-1.09592	0.273112	0.362744
DPEP1	2253.73	-1.13252	0.489802	-2.3122	0.0207667	0.0437407
BID	2324.67	0.926132	0.118297	7.8289	4.92163e-15	1.45411e-13
MATR3	371.58	0.30393	0.114095	2.66383	0.00772568	0.0187442
NPC1L1	1911.4	-1.86375	0.407412	-4.5746	4.77124e-06	2.685e-05
XYLT2	2561.15	-0.710603	0.127734	-5.56316	2.64937e-08	2.36728e-07
RGPD5	8.92918	0.182605	0.193342	0.944464	0.344933	0.436207
STMN4	8.66217	-2.60036	0.405072	-6.41951	1.36711e-10	1.86315e-09
NUDCD3	5118.39	-0.159648	0.077778	-2.05261	0.0401108	0.0758499
ISL1	331.602	-1.25254	0.266558	-4.69894	2.61516e-06	1.55973e-05
CHDH	2735.74	1.08344	0.177166	6.11539	9.63199e-10	1.11334e-08
IL20RA	1003.42	0.382306	0.215242	1.77617	0.0757056	0.128636
CLCA1	2378.51	-3.36941	0.705149	-4.77829	1.76793e-06	1.09018e-05
CLCA4	2342.02	-3.93664	0.684953	-5.74731	9.06724e-09	8.78056e-08
GLT8D1	2208.96	0.0984248	0.078456	1.25452	0.209652	0.29365
ATP2C1	7037.99	0.657807	0.0981032	6.70526	2.01052e-11	3.1488e-10
IGF1	279.659	0.171941	0.332896	0.5165	0.605505	0.681723
SLC38A5	1469.62	0.951741	0.317463	2.99796	0.00271796	0.00759747
RALBP1	6305.23	0.0503947	0.0939302	0.536513	0.591604	0.66996
RUFY3	1377.91	-0.424186	0.0954326	-4.44488	8.794e-06	4.68493e-05
CNTN1	745.684	-2.05085	0.406238	-5.0484	4.45531e-07	3.07695e-06
SLC11A1	813.527	1.68153	0.224953	7.47501	7.71962e-14	1.85565e-12
WWTR1	6679.04	-0.885218	0.199625	-4.4344	9.23274e-06	4.89645e-05
AGPS	3849.83	0.506639	0.0882749	5.73933	9.50502e-09	9.17587e-08
ZNF806	1.95691	-0.587359	0.394346	-1.48945	0.136369	0.207977
CXorf56	933.81	0.225377	0.0804634	2.80099	0.00509456	0.0130929
ATP1A2	1013.35	-3.07616	0.433127	-7.10222	1.22768e-12	2.36717e-11
TTC27	1035.18	0.447716	0.0837057	5.34869	8.85925e-08	7.08431e-07
ZNF582	74.6832	-1.17278	0.213407	-5.4955	3.89608e-08	3.35369e-07
VSIG2	4562.39	-2.54109	0.360996	-7.03909	1.93494e-12	3.59224e-11
PHLDB1	3446.31	-0.0826443	0.158174	-0.52249	0.601329	0.678251
MARCO	232.497	0.45711	0.366005	1.24892	0.211696	0.296093
CYP24A1	89.8031	2.91862	0.469782	6.21271	5.20788e-10	6.3668e-09
PRDM11	1008.58	-0.56531	0.151265	-3.73721	0.000186074	0.00072263
SYT13	3686.84	1.69888	0.336659	5.04629	4.50477e-07	3.10962e-06
SNAI2	773.648	-0.118638	0.195292	-0.607491	0.543525	0.626449
CD74	185862	-0.00691811	0.217978	-0.0317377	0.974681	0.980706
HGF	549.988	0.563496	0.228242	2.46885	0.0135547	0.0304366
ZRANB1	1072.72	-0.390365	0.114262	-3.41641	0.000634515	0.00213972
NCDN	2116.98	-0.017845	0.093393	-0.191075	0.848467	0.884468
ADGRA2	4476.02	-0.20481	0.189925	-1.07837	0.280868	0.370622
CCT8L1P	3.73056	0.3762	0.437475	0.859935	0.389825	0.481041
ZFP64	1999.36	0.480571	0.0888466	5.409	6.33781e-08	5.2277e-07
MNAT1	721.839	0.0232048	0.101422	0.228794	0.819029	0.861884
SAMD4A	1709.22	-0.919385	0.207906	-4.42212	9.77387e-06	5.15012e-05
RUNX3	1777.78	0.419987	0.203472	2.0641	0.0390081	0.0740966
MRE11	1730.82	0.609279	0.11259	5.41151	6.24966e-08	5.16479e-07
PLEKHB1	3238.58	0.326209	0.269623	1.20987	0.226329	0.31219
SERPINB1	15861	-0.914245	0.176733	-5.17304	2.30321e-07	1.68887e-06
CYP3A43	7.91933	0.82246	0.35632	2.30821	0.0209876	0.0441374
SLC7A9	480.663	-2.96221	0.418762	-7.07374	1.50816e-12	2.86227e-11
SPAST	1779.98	0.491008	0.0829413	5.91994	3.22052e-09	3.39809e-08
NRXN3	1130.19	-1.97945	0.36476	-5.42672	5.74003e-08	4.77176e-07
OSBPL5	1978.45	-0.361789	0.155329	-2.32918	0.0198496	0.0420841
AQR	4098.01	0.254934	0.0797381	3.19714	0.00138799	0.00424276
CPS1	10653	0.216998	0.479902	0.452172	0.651145	0.72268
C8B	6.69528	1.01403	0.533501	1.9007	0.0573407	0.102172
FHL1	11196.5	-2.72257	0.342556	-7.9478	1.89853e-15	6.0537e-14
RTF2	4495.97	-0.0201037	0.0916099	-0.219449	0.8263	0.867373
GABRA1	5.76516	-1.70344	0.5586	-3.04949	0.00229233	0.00654879
NLRP2	1854.11	0.829094	0.425664	1.94776	0.0514432	0.0933984
SLC45A4	3214.29	0.311248	0.140834	2.21003	0.0271028	0.0547307
RNF10	10572.1	-0.419112	0.0662141	-6.32965	2.4571e-10	3.19336e-09
ZNF839	298.116	-0.226335	0.0963557	-2.34895	0.0188266	0.0402391
ZDHHC6	2467.67	0.0931957	0.0858792	1.0852	0.277835	0.367647
GRAMD1B	1736.07	-0.0936971	0.270754	-0.34606	0.729298	0.789224
RNH1	6931.1	-0.524189	0.0922159	-5.68436	1.31302e-08	1.23787e-07
NDUFS1	7578.11	-0.439271	0.0839988	-5.22949	1.69982e-07	1.28123e-06
RB1CC1	4318.1	0.0607525	0.102392	0.593331	0.552959	0.634932
ERP44	6669.1	-0.089299	0.0890673	-1.0026	0.316053	0.407173
ALAS1	4778.38	-0.32157	0.121426	-2.64828	0.00809019	0.0195056
BIRC3	8075.3	0.178897	0.218302	0.819494	0.412505	0.503408
AKAP11	5191.13	0.0886164	0.122475	0.723549	0.469342	0.557641
GLRX2	528.476	0.0801934	0.102888	0.779421	0.435731	0.525891
SNAPC1	359.375	0.0562684	0.102494	0.548995	0.583009	0.662281
DERA	1932.49	-0.274619	0.120016	-2.28818	0.0221268	0.0461401
STRAP	5951.32	0.250232	0.10219	2.44868	0.014338	0.0319038
ABCC2	515.471	-0.836384	0.37921	-2.20559	0.0274124	0.0552379
DEF6	1262.66	-0.212022	0.159193	-1.33186	0.182907	0.263379
PLEKHO1	2969.92	-1.48038	0.20091	-7.36836	1.72745e-13	3.91637e-12
GCLM	1902.16	-0.064853	0.117886	-0.550133	0.582228	0.6616
UBR2	4394.58	0.161392	0.10891	1.48189	0.13837	0.210409
EHD2	10062.6	-0.773662	0.194787	-3.97184	7.132e-05	0.000307168
DEPDC1	1197.06	1.63779	0.187115	8.75284	2.0805e-18	1.07007e-16
CCDC28A	1009.36	-0.429495	0.0919697	-4.66996	3.01253e-06	1.77409e-05
RRAGD	804.193	-0.791589	0.219025	-3.61415	0.000301334	0.00111014
HSF2	681.854	-0.210657	0.103839	-2.02869	0.0424903	0.0796323
PHF20	3466.03	0.199836	0.0777184	2.57128	0.0101322	0.0237133
HSD17B6	142.61	-1.10735	0.203323	-5.44628	5.14348e-08	4.31629e-07
NR1H3	1634.41	-0.454253	0.140593	-3.23097	0.0012337	0.00382601
TYMP	7480.82	1.02441	0.203873	5.02475	5.04085e-07	3.45171e-06
NCAPH2	2213.95	-0.000465344	0.112797	-0.00412549	0.996708	0.997535
TOMM34	3704.87	1.10219	0.131564	8.37753	5.40493e-17	2.18719e-15
SEC63	5970.73	0.0946991	0.103226	0.917397	0.358935	0.450311
KPNA6	6554.34	-0.0325173	0.0679882	-0.478279	0.632452	0.706044
VIM	33076.5	-0.436849	0.161453	-2.70574	0.00681517	0.0168053
RTEL1-TNFRSF6B	392.1	1.60105	0.182511	8.77238	1.74927e-18	9.09391e-17
FAS	1348.1	0.246202	0.190561	1.29199	0.196362	0.278634
RNASET2	4222.09	0.307298	0.140974	2.17982	0.0292707	0.0583574
CD44	26448.1	0.331259	0.204507	1.61979	0.105276	0.168679
KCNG1	175.104	-0.859934	0.330892	-2.59884	0.00935398	0.0221315
AGPAT4	500.694	0.0157285	0.171345	0.0917944	0.926861	0.944674
SLAMF7	2035.56	-1.23082	0.265071	-4.64336	3.42792e-06	1.99439e-05
BTN3A1	3097.76	0.284482	0.147514	1.92851	0.0537914	0.0969611
MIPEP	1439.44	0.570027	0.12047	4.73168	2.22668e-06	1.34613e-05
PRKCH	1532.05	-0.53978	0.142338	-3.79223	0.000149298	0.000595015
INSRR	19.7829	-0.878476	0.324411	-2.70791	0.00677088	0.0167179
IFNGR1	6670.66	0.373785	0.125604	2.97589	0.00292143	0.00809489
B4GALT7	1662.31	0.0903971	0.0966051	0.935739	0.349408	0.44075
SH2D2A	644.506	0.767562	0.158987	4.82783	1.38027e-06	8.71285e-06
VRK2	1178.28	0.426726	0.110278	3.86956	0.000109033	0.000449932
TNFRSF1B	4402.9	0.146694	0.154319	0.950592	0.341812	0.433066
VEZT	3682.39	0.245002	0.0851306	2.87796	0.00400255	0.0106206
POU2F2	1632.07	-0.299568	0.214603	-1.39591	0.16274	0.239742
BRD9	2140.7	0.470609	0.0968382	4.85974	1.17538e-06	7.53661e-06
SNX1	5332.73	-0.635064	0.0719479	-8.82672	1.0779e-18	5.79067e-17
TBPL1	968.399	-0.0767038	0.0900131	-0.85214	0.394136	0.485201
ARNTL2	3042.61	0.424009	0.178545	2.3748	0.0175584	0.0379013
BCLAF1	8902.27	0.181771	0.0711271	2.55558	0.0106012	0.0246424
SLC39A9	5975.75	0.137578	0.0861124	1.59766	0.110119	0.174693
ANK1	725.378	1.5449	0.321608	4.80367	1.55782e-06	9.73181e-06
IBSP	77.3487	6.78387	0.527671	12.8563	7.93211e-38	7.4943e-35
TFB1M	666.101	0.279915	0.0981831	2.85095	0.00435891	0.0114467
RABEP1	2968.93	-0.12842	0.0879013	-1.46096	0.144027	0.217481
HMGB3	2828.01	1.6521	0.164631	10.0351	1.06805e-23	1.25455e-21
NUP160	3979.26	0.742087	0.0906863	8.18301	2.7683e-16	1.01019e-14
BAK1	2972.37	-0.36568	0.140519	-2.60235	0.00925883	0.0219338
MUSK	94.1061	-0.857382	0.349478	-2.45332	0.0141544	0.0315631
IKZF2	807.699	-1.43537	0.21944	-6.54106	6.10861e-11	8.80843e-10
GRN	34232.7	-0.0625736	0.119489	-0.523676	0.600504	0.677559
FAM13B	1766.36	-0.632646	0.126918	-4.98468	6.2066e-07	4.1795e-06
ARHGAP31	2184.58	-0.462251	0.162743	-2.84037	0.00450614	0.0117799
CENPQ	377.216	0.810604	0.130157	6.2279	4.72721e-10	5.83165e-09
SARS1	6276.1	-0.379137	0.0839882	-4.51416	6.35669e-06	3.48076e-05
RANBP3	3827.36	-0.422751	0.0776061	-5.44739	5.11141e-08	4.29103e-07
ARID4A	2404.66	-0.17199	0.101836	-1.68889	0.0912396	0.149811
EIPR1	1706.03	0.204708	0.103294	1.9818	0.0475018	0.0873408
PNPLA6	4239.17	-0.233179	0.102735	-2.26971	0.023225	0.0481024
IFT88	801.302	0.332532	0.112766	2.94888	0.0031893	0.00873575
ALG1	1524.76	0.112653	0.10857	1.03761	0.299453	0.389919
ZCCHC8	1463.69	0.219777	0.0720665	3.04964	0.00229112	0.00654621
ABCF2	3737.08	0.44596	0.0900394	4.95294	7.30994e-07	4.85479e-06
CHPF2	4442.87	0.205203	0.106789	1.92158	0.054659	0.098235
LRRC7	69.8982	-0.331708	0.248625	-1.33417	0.182149	0.262592
FUT8	3893.53	0.0434381	0.134496	0.322968	0.746719	0.803101
UBA6	3243.81	0.478993	0.113465	4.22152	2.42656e-05	0.000117023
GAB2	2509.5	-0.249262	0.135028	-1.846	0.0648922	0.113142
ATP6V0A1	4656.74	-0.304056	0.0977123	-3.11174	0.00185985	0.00546635
PIAS1	4616	-0.214591	0.0745215	-2.87958	0.00398205	0.010572
SLC4A7	2139.71	-0.414934	0.135051	-3.07242	0.00212331	0.00613082
APBA2	381.603	0.409147	0.195743	2.09022	0.0365977	0.0702332
MAP2K3	4984.54	-0.323094	0.128909	-2.50638	0.0121976	0.027771
EFCAB1	16.0914	-0.617592	0.3172	-1.94701	0.0515336	0.0935431
TMSB10	55726.8	0.328097	0.150165	2.1849	0.0288958	0.0577475
ASTE1	615.75	0.0474818	0.0903478	0.525544	0.599205	0.676417
RNF19A	4185.51	0.420388	0.118505	3.54742	0.000389019	0.00139349
PEX3	972.714	-0.251325	0.100672	-2.49646	0.0125439	0.0284343
GABARAPL2	3107.57	-0.450569	0.0805716	-5.59216	2.24268e-08	2.02428e-07
MYOC	745.923	-5.13276	0.54146	-9.47948	2.55542e-21	2.07857e-19
SH3YL1	3331.97	0.0730171	0.143576	0.508562	0.611059	0.686908
FAM136A	3406.68	0.511215	0.0985605	5.18682	2.13921e-07	1.57928e-06
VCL	19406.3	-0.789216	0.162365	-4.86075	1.16944e-06	7.50075e-06
DEPDC1B	1041.69	1.73388	0.183829	9.43202	4.02275e-21	3.1109e-19
DAPK2	713.821	-0.671153	0.191654	-3.50191	0.000461938	0.00162049
NSMAF	2186.04	0.103186	0.0921742	1.11946	0.262942	0.351872
ADSS2	3307.51	0.339304	0.0770197	4.40541	1.05582e-05	5.52455e-05
STAP1	114.362	-0.970589	0.335271	-2.89494	0.00379234	0.0101403
TIMP2	20163.7	-0.276308	0.184063	-1.50116	0.133315	0.204109
RFC1	2880.33	0.0769247	0.0806482	0.953831	0.340169	0.431438
TBC1D23	2554.39	-0.0166143	0.0768731	-0.216126	0.82889	0.869398
CUL3	4187.83	-0.122113	0.07603	-1.60612	0.108249	0.172298
MYOM2	115.972	-1.70065	0.208612	-8.15225	3.57215e-16	1.28093e-14
OTC	458.279	-2.9035	0.515553	-5.63182	1.78318e-08	1.64277e-07
CYP46A1	57.0166	-0.598218	0.211643	-2.82655	0.00470529	0.012227
AC118549.1	2467.16	0.255834	0.0754178	3.39222	0.000693289	0.00231475
SLC18A1	53.8967	-0.593286	0.408899	-1.45094	0.146798	0.220891
USP2	360.952	-2.47436	0.248383	-9.96187	2.23808e-23	2.4877e-21
CASR	35.0814	-1.35727	0.496952	-2.73119	0.00631069	0.0157318
TUBG2	723.088	-0.990348	0.140454	-7.05103	1.77594e-12	3.32689e-11
RPL26L1	814.601	0.0579096	0.111923	0.517407	0.604872	0.681345
FLT4	967.186	0.174164	0.155762	1.11815	0.263504	0.352504
NSUN2	4513.07	0.782933	0.102705	7.62312	2.47609e-14	6.43621e-13
FBXO42	2175.68	-0.20533	0.0744322	-2.75862	0.00580468	0.0146511
MFAP3	1045.77	0.047059	0.119883	0.392542	0.694658	0.760046
MRI1	1371.9	-0.0927847	0.119352	-0.777403	0.436921	0.527048
METTL1	920.25	0.917238	0.129071	7.10649	1.19033e-12	2.30026e-11
HOXC8	168.238	3.8256	0.317881	12.0347	2.33564e-33	1.1622e-30
AGA	915.036	-0.504774	0.121767	-4.14542	3.39185e-05	0.00015783
PI4K2B	1553.03	0.0386309	0.115545	0.334337	0.738126	0.795824
BOD1L1	4820.09	-0.00107534	0.0962702	-0.01117	0.991088	0.993603
MAT2B	4124.34	-0.277173	0.0919788	-3.01345	0.00258298	0.00726923
TLL1	137.092	-0.780175	0.253167	-3.08166	0.00205853	0.00596995
EDC4	3257.86	0.103934	0.101425	1.02474	0.305487	0.396321
TRIO	6323.89	0.433469	0.131978	3.28439	0.00102203	0.00325029
VCAN	12882.3	1.66915	0.210658	7.92351	2.30903e-15	7.22481e-14
CLEC16A	2672.98	0.0422185	0.0934038	0.452	0.651269	0.722762
MSR1	1651.86	1.95424	0.220595	8.85892	8.07912e-19	4.43902e-17
CDH1	26850.3	0.167442	0.199332	0.840014	0.4009	0.492009
MTREX	3393.02	0.117734	0.0854343	1.37807	0.168183	0.246232
DNAH5	239.649	1.53747	0.256222	6.00055	1.96649e-09	2.1555e-08
ZFYVE16	2486.88	0.211149	0.0887311	2.37965	0.0173289	0.0374859
RIPOR1	4362.86	-0.178797	0.121212	-1.47508	0.140192	0.212703
C6	185.193	-0.0258034	0.388157	-0.0664768	0.946998	0.960412
RAI14	4167.85	0.819744	0.135281	6.05955	1.36501e-09	1.54011e-08
SOX30	108.799	0.672603	0.3028	2.22128	0.0263321	0.0534251
PNKP	1966.62	0.260748	0.103659	2.51544	0.0118884	0.0271622
BEST2	12.5527	1.05614	0.380778	2.77363	0.00554346	0.0140719
PHLPP2	958.562	-1.19785	0.16232	-7.37958	1.58786e-13	3.62448e-12
SPDL1	996.807	1.17093	0.116712	10.0327	1.09489e-23	1.28261e-21
STAU2	2528.69	-0.0222868	0.0965415	-0.230852	0.81743	0.860618
SLC66A1	1121.58	0.156675	0.114293	1.37082	0.170431	0.248953
CTNS	1127.56	0.118891	0.0884085	1.34479	0.178693	0.258606
RTN4R	662.706	0.96436	0.198954	4.84714	1.25252e-06	7.97594e-06
PHF23	1784.2	-0.425556	0.092252	-4.61297	3.96962e-06	2.27154e-05
CDH10	18.1159	-1.41587	0.468419	-3.02267	0.00250559	0.0070794
INPP4A	2147.2	-0.0872151	0.108242	-0.80574	0.420393	0.511454
RAB27B	3929.94	-0.484542	0.251942	-1.92323	0.0544512	0.0979148
PSMA4	7163.8	0.3445	0.0987666	3.48802	0.000486608	0.00169696
MYO16	66.5612	-0.449976	0.250585	-1.7957	0.072542	0.124148
LSG1	3082.86	0.821912	0.0916222	8.97067	2.94722e-19	1.76189e-17
PARP3	1603.3	-0.456065	0.138833	-3.28499	0.00101985	0.00324477
TNC	15379.1	-0.135726	0.300116	-0.452247	0.651091	0.722638
THAP3	506.549	-0.38329	0.0930155	-4.12071	3.77703e-05	0.000173799
RIPOR3	291.878	-0.328514	0.188926	-1.73885	0.0820606	0.137435
TDP1	1096.62	0.495596	0.0891257	5.56064	2.6879e-08	2.39678e-07
AIFM2	1708.52	0.207444	0.134842	1.53843	0.123944	0.192136
C2orf83	4.312	2.1114	0.562923	3.75079	0.000176281	0.000689155
SPATA7	433.884	-0.0278267	0.102182	-0.272324	0.785373	0.834897
MED17	1790.43	0.281454	0.0707042	3.98073	6.87054e-05	0.000297056
RETSAT	5577.2	-0.987746	0.138395	-7.13714	9.52957e-13	1.87151e-11
CAPG	7069.21	-0.0873661	0.164485	-0.531148	0.595316	0.672971
AP2S1	4330.08	-0.0775347	0.112929	-0.68658	0.492348	0.579152
USH2A	31.7538	0.875578	0.264566	3.30949	0.000934664	0.003009
ZPBP	2.87241	1.4901	0.676355	2.20314	0.0275849	0.0555263
TG	83.5922	0.685009	0.298385	2.29572	0.0216917	0.0453614
ADAM28	3276.24	-0.298813	0.284135	-1.05166	0.292958	0.383097
BARX2	1042.61	-1.95922	0.308847	-6.34366	2.24371e-10	2.93452e-09
DCUN1D1	2334.04	0.205166	0.0848137	2.41902	0.0155625	0.0342305
JADE2	4293.11	0.0468476	0.146085	0.320687	0.748447	0.804677
ZIC2	456.515	3.31858	0.443126	7.48902	6.93879e-14	1.68097e-12
LCP2	2405.98	0.554784	0.180776	3.06891	0.00214845	0.0061882
TRIT1	763.034	0.178384	0.0852392	2.09275	0.0363715	0.0698609
ADRB1	139.252	0.0528359	0.269542	0.196021	0.844594	0.881593
GUCA2B	94.6866	-4.56499	0.510909	-8.93502	4.07088e-19	2.37164e-17
CUL7	2982.78	0.430648	0.126209	3.41218	0.000644465	0.00216923
CTNNA1	24638	-0.301616	0.103138	-2.9244	0.0034512	0.00935992
PHKA2	1731.77	0.279273	0.108007	2.58568	0.0097186	0.0228796
CNTLN	453.864	-0.451521	0.182316	-2.47659	0.0132645	0.0298621
EPHA3	977.821	-0.349157	0.280812	-1.24338	0.213726	0.298348
HSPA5	41514.8	0.406992	0.102236	3.98092	6.8649e-05	0.000296842
DSG2	22902.6	0.848795	0.194976	4.35332	1.34089e-05	6.85363e-05
GEMIN8	767.595	-0.0862508	0.0970777	-0.888472	0.374287	0.465766
OFD1	1747.6	0.381218	0.101215	3.76642	0.000165607	0.000652416
GPM6B	581.694	-2.8299	0.236011	-11.9905	3.98356e-33	1.86161e-30
MAGEC2	54.6721	7.18288	1.03681	6.92789	4.27168e-12	7.48897e-11
PREX2	725.828	-0.390483	0.197651	-1.97562	0.0481977	0.0883998
WDR37	1204.13	-0.243226	0.0911204	-2.66928	0.00760147	0.0184883
YTHDC2	2114.39	0.054253	0.107528	0.504549	0.613875	0.689396
CTPS2	1762.85	0.419435	0.103415	4.05585	4.99515e-05	0.000223256
ATP6V1H	2583.25	-0.0950476	0.0894052	-1.06311	0.287732	0.377855
POLR2B	5548.49	0.26534	0.0883136	3.00452	0.00265999	0.00745893
FAM214A	2058.25	-1.03917	0.121366	-8.5623	1.1064e-17	5.05628e-16
ARAP2	1732.28	-0.00748232	0.153552	-0.0487283	0.961136	0.970676
TPR	8811.74	0.466854	0.0882494	5.29017	1.22202e-07	9.51114e-07
CP	1364.46	1.34583	0.367148	3.66564	0.000246719	0.000928368
KIAA0556	1947.46	0.0431415	0.100917	0.427497	0.669017	0.737974
DTNBP1	994.214	-0.150962	0.0798074	-1.89158	0.0585464	0.103899
XK	1466.76	-0.728456	0.222415	-3.27521	0.00105585	0.00334439
ANO2	57.0002	-0.323133	0.180556	-1.78965	0.0735099	0.125473
C12orf4	978.261	0.141143	0.0876169	1.61091	0.107199	0.171002
SCML1	1722.96	1.27092	0.174902	7.26647	3.68992e-13	7.83427e-12
WWC3	3005.85	-0.628168	0.150135	-4.18401	2.86407e-05	0.000135727
ARHGAP6	768.978	-0.858915	0.2329	-3.68792	0.000226099	0.000858133
FAM184B	27.3585	-0.0923727	0.197023	-0.468842	0.639182	0.711784
MAP4	16600.1	-0.503285	0.102583	-4.90614	9.28873e-07	6.06607e-06
GOPC	2569.76	0.257485	0.0787147	3.27112	0.00107123	0.00338716
ROS1	100.499	3.4516	0.444675	7.76209	8.35409e-15	2.3715e-13
USP28	1940.63	0.070549	0.0964543	0.731424	0.46452	0.553064
HDAC9	1265.58	-0.772177	0.246045	-3.13836	0.00169894	0.00505218
TSPAN17	2199.95	0.171691	0.0981177	1.74985	0.0801449	0.134819
NOP16	1231.26	0.498189	0.124667	3.99617	6.43755e-05	0.000280128
CC2D2A	792.944	-1.37046	0.17915	-7.64979	2.01312e-14	5.33815e-13
RRM2B	2417.25	0.593321	0.121808	4.87096	1.11059e-06	7.15388e-06
ZNF800	2132.56	-0.0518039	0.0819336	-0.632267	0.527212	0.611116
TNFRSF17	208.115	-2.79494	0.32811	-8.51831	1.61903e-17	7.15089e-16
SNX29	1924.88	-0.489308	0.132746	-3.68603	0.000227775	0.000863741
LMO3	439.154	-2.42531	0.304181	-7.97325	1.54553e-15	4.98667e-14
MRPS10	3273.23	0.0487577	0.111477	0.437378	0.661837	0.731781
GUCA1A	24.1789	1.14197	0.34695	3.29146	0.000996678	0.00318154
RSF1	4586.26	0.140102	0.0868126	1.61384	0.106562	0.170212
VPS13D	5521.02	-0.623005	0.110462	-5.64	1.70052e-08	1.57114e-07
CELF2	2778.14	-1.31199	0.227123	-5.77655	7.6247e-09	7.50911e-08
FAM120A	23675.9	0.408546	0.0891412	4.58313	4.58066e-06	2.58747e-05
R3HDM1	2881.59	0.51078	0.0794244	6.43102	1.26746e-10	1.73825e-09
COL9A2	944.623	-0.0210538	0.281719	-0.0747333	0.940427	0.955576
KITLG	3976.32	-0.084388	0.181629	-0.464619	0.642205	0.714417
ERCC8	409.862	0.191687	0.0804397	2.38298	0.0171729	0.037206
ADAMTS6	264.202	0.697948	0.202132	3.45293	0.000554542	0.00190386
H6PD	8785.04	0.0613892	0.122954	0.499284	0.617579	0.692768
VAMP3	6716.97	-0.320266	0.083616	-3.8302	0.000128037	0.000518944
PER3	1955.01	-1.46056	0.19587	-7.45678	8.86606e-14	2.11023e-12
UTS2	53.1621	1.97032	0.385775	5.10744	3.26557e-07	2.32359e-06
TNFRSF9	328.992	1.348	0.217938	6.18522	6.20166e-10	7.46002e-09
EPN3	2884.18	-1.07017	0.257639	-4.15378	3.27031e-05	0.000152714
LTBP1	7013.15	-0.465294	0.216592	-2.14825	0.0316938	0.0623362
RCN1	7353.25	0.996156	0.142326	6.99912	2.5758e-12	4.69773e-11
ELN	5253.81	0.438315	0.262242	1.67141	0.0946399	0.154444
RFC2	1724.02	0.511447	0.114916	4.45062	8.56217e-06	4.57316e-05
ARID1B	7128.16	-0.16087	0.083807	-1.91953	0.0549177	0.0985579
CLPTM1L	7615.33	0.0674877	0.118272	0.570614	0.568261	0.648919
NEDD4L	5386.86	-0.155227	0.131004	-1.1849	0.236056	0.322688
FOXP3	470.029	1.08294	0.201041	5.38666	7.1779e-08	5.86058e-07
PPP1R3F	221.563	-1.01861	0.166422	-6.12064	9.31976e-10	1.08185e-08
HEXB	7684.83	0.383456	0.103518	3.70424	0.000212023	0.000810658
PTCD2	679.867	0.140322	0.0904101	1.55206	0.120647	0.188139
NEXMIF	101.363	-2.11682	0.355558	-5.95352	2.6244e-09	2.81906e-08
JKAMP	2315.5	0.021768	0.0858654	0.253513	0.799872	0.8465
DKK3	5195.84	-0.316838	0.176246	-1.7977	0.072224	0.123667
ARHGEF5	1328.48	-0.174811	0.147163	-1.18788	0.234882	0.321357
NFE2L3	4321.79	2.24662	0.160304	14.0148	1.26556e-44	2.50011e-41
MCUR1	3325.87	0.354222	0.131567	2.69232	0.00709558	0.0174187
LIMA1	11471.2	0.02985	0.14926	0.199987	0.841491	0.879203
LETMD1	2704.16	-0.0146105	0.0885384	-0.165019	0.868929	0.899862
SLC4A8	325.016	0.745386	0.236379	3.15335	0.00161407	0.00483286
LAMC3	438.531	0.205943	0.284744	0.723254	0.469524	0.557808
PTGER3	641.142	-1.42644	0.280134	-5.09197	3.54362e-07	2.50218e-06
TNIP3	107.265	1.06952	0.252848	4.22988	2.33814e-05	0.00011321
MAPK9	3014.36	0.019287	0.0876885	0.219949	0.825911	0.867062
COL23A1	179.297	-1.57856	0.239668	-6.58642	4.50545e-11	6.65573e-10
BCAR1	7733.96	-0.199836	0.120743	-1.65505	0.0979143	0.158839
FAM160A2	3409.39	0.0685206	0.109509	0.625705	0.531508	0.615078
HERPUD1	8665.85	-0.923328	0.121179	-7.61957	2.54522e-14	6.60799e-13
HOMER3	719.593	0.0132845	0.16862	0.0787836	0.937205	0.952948
RAD51	694.084	1.47099	0.14315	10.2759	9.05384e-25	1.26524e-22
POLQ	933.224	1.90659	0.188495	10.1148	4.74891e-24	5.74909e-22
PIK3CB	3735.26	0.541158	0.103205	5.24351	1.57553e-07	1.19781e-06
CYBA	15849.9	-0.100318	0.171902	-0.583579	0.559504	0.640838
THOC3	789.896	0.174213	0.13133	1.32653	0.184664	0.265356
HEBP2	5589.16	-0.446123	0.109009	-4.09251	4.26722e-05	0.000194014
MPHOSPH9	1272.14	0.711305	0.107714	6.60365	4.01152e-11	5.9748e-10
PLEKHA5	3319.21	-0.236244	0.126249	-1.87126	0.0613093	0.108026
PRSS8	12821.5	-0.670191	0.222647	-3.01011	0.00261155	0.00734158
SIKE1	2449.48	0.233103	0.0753904	3.09194	0.00198854	0.00579132
RRP12	2615.57	0.96127	0.110317	8.7137	2.94108e-18	1.47601e-16
FNIP2	3375.39	0.13237	0.10351	1.27881	0.200963	0.283942
MSMO1	3654.17	-0.646672	0.173385	-3.7297	0.00019171	0.000742198
TTC17	4464.59	0.267903	0.0772637	3.46739	0.000525539	0.00181648
ALX4	14.3537	0.577238	0.331341	1.74213	0.0814857	0.136635
FSTL4	109.906	0.153582	0.430789	0.356513	0.721457	0.782755
FOXN3	6222.23	-0.94351	0.123675	-7.62895	2.36677e-14	6.18535e-13
METTL24	167.282	-2.48212	0.35171	-7.05731	1.69762e-12	3.19395e-11
AKR7A2	3424.54	-0.915118	0.123689	-7.39854	1.37687e-13	3.183e-12
MRTO4	2485.9	0.706817	0.108047	6.54175	6.08011e-11	8.77316e-10
NNAT	390.455	-2.13872	0.343265	-6.23053	4.64868e-10	5.74947e-09
USE1	904.831	-0.576188	0.11585	-4.97355	6.57382e-07	4.40698e-06
MCF2L2	103.936	-0.0426915	0.165142	-0.258513	0.796011	0.843544
NRIP2	304.461	-0.299309	0.154014	-1.94338	0.0519697	0.0942284
LAMA3	9231.95	0.923198	0.257598	3.58386	0.000338547	0.00122921
AP5M1	2873.69	-0.165123	0.0887556	-1.86042	0.0628258	0.110149
ANAPC4	1311.1	0.170011	0.08013	2.12169	0.0338638	0.0657826
KCNQ1	5114.07	-0.62848	0.256735	-2.44797	0.0143663	0.0319602
TRAPPC3	2523.94	-0.216189	0.0712835	-3.03281	0.00242287	0.00687024
THRAP3	8406.01	-0.0212573	0.0622688	-0.341379	0.732818	0.791988
PHPT1	3518.05	-0.252937	0.122922	-2.0577	0.0396185	0.0750756
ENTPD2	1912.28	0.555171	0.268951	2.06421	0.0389982	0.0740843
LY75	1708.77	0.728024	0.170202	4.2774	1.89089e-05	9.34605e-05
ARID4B	3891.66	0.320653	0.0936493	3.42397	0.000617125	0.00208934
OPN3	403.664	0.132217	0.15664	0.844077	0.398626	0.489695
SDCCAG8	1293.15	0.20366	0.0857509	2.37502	0.017548	0.0378808
PTPRN	272.942	-0.789262	0.429059	-1.83952	0.0658388	0.114517
HHAT	307.747	-0.127232	0.170961	-0.744212	0.456748	0.545889
KIF1B	5127.65	-0.472464	0.108192	-4.3669	1.2602e-05	6.48392e-05
FOXC1	2000.84	1.09998	0.233346	4.71396	2.42946e-06	1.45858e-05
TBC1D22A	2510.51	-0.561736	0.0830851	-6.76097	1.37072e-11	2.21297e-10
SYNE2	12278.9	0.466467	0.156811	2.9747	0.00293271	0.00812249
PLEKHH1	2289.48	0.289193	0.16064	1.80025	0.0718205	0.123069
ATP9A	10244.3	0.33562	0.142014	2.36328	0.0181141	0.0389568
SPO11	1.47219	1.20423	0.723742	1.66389	0.0961335	0.15644
CBLN4	14.8657	-0.137746	0.37895	-0.363494	0.716236	0.778305
CHRDL2	2723.84	0.522751	0.37619	1.38959	0.164652	0.241951
FAM168A	4130.79	-0.198471	0.0985731	-2.01344	0.0440688	0.0820773
RELT	596.302	0.903434	0.140695	6.42121	1.35194e-10	1.84422e-09
GALC	3933.9	0.176259	0.173542	1.01565	0.309795	0.400726
NOP58	5864.47	0.935154	0.11255	8.30879	9.66804e-17	3.79226e-15
SZRD1	8345.71	-0.284071	0.0768471	-3.69657	0.00021853	0.000832314
KCNH2	1715.06	-1.57554	0.325714	-4.8372	1.31684e-06	8.35005e-06
CUL1	4086.64	0.0190049	0.0777756	0.244356	0.806955	0.851903
FAM114A2	1094.84	-0.425559	0.0774891	-5.49185	3.97736e-08	3.41891e-07
CYFIP2	2644.49	-0.749227	0.20843	-3.59462	0.000324872	0.00118659
TAB2	5820.41	-0.59706	0.0829039	-7.20184	5.94075e-13	1.2133e-11
GINM1	2365.36	-0.658023	0.0861384	-7.63913	2.18686e-14	5.7602e-13
EIF2AK2	7821.36	0.478415	0.100811	4.74566	2.07827e-06	1.26344e-05
USP36	3466.11	0.283044	0.0828795	3.41513	0.000637513	0.00214849
KMT2C	7042.58	-0.163933	0.103191	-1.58863	0.112143	0.177289
MCOLN3	297.504	0.144659	0.301997	0.479008	0.631933	0.705592
CCDC85A	54.6598	-0.628792	0.271578	-2.31533	0.020595	0.0434272
PUM2	8972.27	-0.00203112	0.069969	-0.0290288	0.976842	0.98222
MRPL43	2990.85	-0.443741	0.0942383	-4.70871	2.49286e-06	1.49232e-05
ITIH4	34.5088	0.535533	0.234115	2.28748	0.0221681	0.0462152
ITIH1	18.1759	1.29397	0.38288	3.37957	0.000725993	0.00241116
HPF1	699.302	-0.332917	0.10041	-3.31559	0.000914505	0.00295285
ZFR	7127.91	0.101017	0.0740292	1.36456	0.172393	0.251228
ZNF280C	497.51	0.825237	0.119407	6.91114	4.80774e-12	8.36131e-11
NPFFR2	15.4773	0.998689	0.420184	2.37679	0.0174641	0.0377334
PHF21B	25.0081	-1.04976	0.382572	-2.74396	0.00607035	0.0152209
TRAF1	1090.14	0.0882359	0.168313	0.524237	0.600114	0.677249
RC3H2	3909.35	0.255748	0.0972972	2.62852	0.00857572	0.0205123
IL17RB	1572.85	1.84523	0.201493	9.15775	5.29898e-20	3.58163e-18
TRAF3IP2	2952.65	-0.313423	0.116083	-2.69999	0.00693419	0.0170553
GYG2	635.018	0.677745	0.232752	2.91188	0.00359265	0.0096816
DCBLD2	1844.57	-0.224912	0.214038	-1.0508	0.29335	0.38355
SERPINB3	1747.21	-4.26418	0.74988	-5.68648	1.29682e-08	1.22417e-07
SOAT1	2524.85	0.369807	0.142097	2.60249	0.00925507	0.0219285
PKP2	5906.77	0.534214	0.167728	3.18501	0.0014475	0.00439991
MSH4	22.3897	1.61145	0.321212	5.01677	5.2548e-07	3.5841e-06
F7	96.1994	1.3236	0.42042	3.14828	0.00164233	0.00490735
GDI2	16823.2	0.00993077	0.0930842	0.106686	0.915038	0.935927
PRDM1	3750.51	-1.0752	0.179905	-5.97647	2.28031e-09	2.4739e-08
ATG5	2621.29	0.101598	0.112395	0.903937	0.366029	0.457612
TMCC3	1775.89	-0.569661	0.190488	-2.99054	0.00278481	0.00775987
PITHD1	1867.55	-0.376723	0.0859346	-4.38383	1.16612e-05	6.04423e-05
MTA3	2462.8	-0.109101	0.0819185	-1.33183	0.182917	0.263385
USP13	1116.51	0.315855	0.150346	2.10085	0.0356543	0.0686715
ATP11B	6209.77	-0.344101	0.122633	-2.80593	0.00501709	0.012926
LAMC2	13352	2.44583	0.24415	10.0177	1.27372e-23	1.47619e-21
CDK14	1282.46	-0.19414	0.226246	-0.858091	0.390842	0.481993
SEC61A1	21048.9	0.196166	0.098794	1.98561	0.0470766	0.0866565
PPP1R12A	6260.09	-0.878941	0.138234	-6.35835	2.03933e-10	2.68988e-09
RASGRF1	163.268	0.879721	0.287974	3.05486	0.00225163	0.00644907
CAMK2B	63.1263	-1.07546	0.29801	-3.60882	0.000307592	0.00113041
CROCC	1106.25	-0.0852025	0.122125	-0.697665	0.485387	0.572622
POLR3E	2566.76	0.246375	0.073588	3.34803	0.000813888	0.00266258
ATP2B4	13933.6	-1.52891	0.224516	-6.80977	9.77517e-12	1.62524e-10
ZC3H11A	8538.18	0.369836	0.0839772	4.40401	1.06269e-05	5.55785e-05
RIOK2	1121.52	0.0205095	0.0884794	0.231799	0.816694	0.859927
YIPF1	1682.22	-0.343418	0.0838397	-4.09613	4.20119e-05	0.000191412
NDC1	3545.41	1.2688	0.124157	10.2193	1.62505e-24	2.17311e-22
DGKG	440.275	-2.11284	0.272917	-7.74166	9.81237e-15	2.75666e-13
FLYWCH1	1964.96	-0.389364	0.105135	-3.70346	0.000212676	0.00081251
UNKL	764.607	-0.0680908	0.114369	-0.59536	0.551603	0.633809
TBXAS1	1169.19	0.242272	0.185624	1.30517	0.191835	0.273553
PARP12	3984.26	0.274895	0.128519	2.13895	0.0324401	0.0635263
ALDH18A1	7913.08	0.288401	0.111222	2.59302	0.00951376	0.0224594
TARBP1	2514.97	1.12569	0.119313	9.43478	3.91804e-21	3.04075e-19
GATB	802.414	-0.3262	0.0962775	-3.38812	0.000703728	0.00234528
MXD1	6638.73	-1.66223	0.19616	-8.47384	2.37442e-17	1.0137e-15
CDK17	2004.34	-0.0212754	0.0981216	-0.216827	0.828343	0.869018
DNAJC25	574.017	0.159762	0.0863813	1.8495	0.0643862	0.112379
SLC2A3	2780.39	0.146689	0.208751	0.702699	0.482243	0.569563
PSD	1349.63	-2.95878	0.343129	-8.62294	6.52582e-18	3.09966e-16
CTDP1	1841	-0.0530702	0.0928219	-0.571743	0.567496	0.648199
YBX3	11917	-0.488499	0.125403	-3.89543	9.80255e-05	0.000408543
STYK1	552.223	-0.617717	0.236845	-2.6081	0.00910455	0.0216167
WNK1	17950.2	-0.660389	0.130021	-5.07911	3.79212e-07	2.66079e-06
RPS17P5	11.9041	0.400188	0.219323	1.82465	0.0680531	0.117746
CCAR1	5328.28	0.53045	0.0838126	6.32901	2.46743e-10	3.20494e-09
OGFR	4398.38	0.262187	0.113876	2.30239	0.0213133	0.0447003
GNA15	898.87	-1.52581	0.2378	-6.41636	1.39569e-10	1.89853e-09
CREB3L3	1569.55	-3.90582	0.447399	-8.73006	2.54537e-18	1.28933e-16
PIGV	986.322	-0.258427	0.0918085	-2.81485	0.00487999	0.0126274
PTPRU	3194.96	1.49061	0.242048	6.15833	7.35153e-10	8.72964e-09
SNRNP40	1871.32	0.197265	0.0815349	2.41939	0.0155466	0.0342046
RIMBP2	296	-0.231062	0.398552	-0.579753	0.562081	0.643196
COL11A1	1667.51	5.96375	0.383661	15.5443	1.73906e-54	1.07973e-50
QSER1	3429.25	0.549453	0.123948	4.43294	9.29579e-06	4.92628e-05
MPC1	2368.51	-1.141	0.130811	-8.7225	2.72118e-18	1.37199e-16
ACAA1	2351.12	-1.12783	0.115088	-9.79971	1.12906e-22	1.12032e-20
BCAT1	1663.6	1.28788	0.242721	5.306	1.12057e-07	8.76547e-07
HDAC7	5103.79	0.15705	0.0963867	1.62937	0.103234	0.165951
LZTS1	832.129	0.844536	0.202644	4.16759	3.07831e-05	0.000144744
PRDM6	200.343	-0.570343	0.24767	-2.30284	0.021288	0.0446546
WNT8A	2.57356	1.72072	0.716074	2.403	0.0162613	0.0355374
SPAG4	473.166	-1.11798	0.202049	-5.53322	3.14396e-08	2.75984e-07
NCKAP1	14585.4	-0.292886	0.0918337	-3.18931	0.00142613	0.00434418
MRPS35	5334.37	0.605651	0.15135	4.00165	6.29024e-05	0.00027434
GUCY1B1	1743.01	-0.925622	0.209696	-4.41411	1.01425e-05	5.32821e-05
SFSWAP	2516.74	0.225439	0.0705554	3.19521	0.00139729	0.00426756
TNK2	4247.12	0.241876	0.147738	1.6372	0.10159	0.163695
MON2	3067.04	-0.0743693	0.0989355	-0.751695	0.452235	0.541717
CDH3	3271.78	1.82306	0.271169	6.72297	1.78055e-11	2.81808e-10
ARSF	16.7905	-2.78527	0.475545	-5.857	4.71311e-09	4.84018e-08
GPBP1	4145.81	0.043426	0.0722741	0.600851	0.547939	0.630558
DGAT2	1696.04	0.032225	0.192807	0.167136	0.867263	0.898673
ZNF112	253.97	0.187342	0.164566	1.1384	0.254953	0.343316
CS	13679.4	-0.097766	0.0899805	-1.08652	0.277247	0.367047
LTK	465.404	-0.348234	0.3102	-1.12261	0.261603	0.350501
MRPS24	711.13	-0.355251	0.123804	-2.86946	0.00411178	0.0108819
ELMO2	2988.04	-0.0893095	0.0923257	-0.967331	0.333379	0.424685
WAPL	4364.36	0.318649	0.0846883	3.76261	0.000168146	0.00066104
VMP1	12205.7	0.714529	0.118555	6.02696	1.67073e-09	1.85234e-08
APPBP2	2525.05	-0.192379	0.0784932	-2.45091	0.0142497	0.0317428
POLD1	2093.88	1.08069	0.151711	7.12334	1.05343e-12	2.05489e-11
SEZ6	56.0999	-0.142743	0.290827	-0.490817	0.623556	0.698211
EIF4B	18916.3	-0.397514	0.091218	-4.35785	1.31348e-05	6.72541e-05
SLC6A16	101.849	-0.797123	0.236062	-3.37675	0.000733473	0.00243451
BICRA	2472.91	-0.020266	0.105495	-0.192105	0.84766	0.883881
SPHK2	1523.96	-0.343746	0.148755	-2.31082	0.0208429	0.0438797
RPL18	45450	-0.386214	0.1249	-3.09218	0.00198691	0.00578745
CA11	399.566	-1.4505	0.172627	-8.40252	4.37004e-17	1.79345e-15
ISOC2	2579.62	-0.268653	0.130807	-2.05382	0.0399934	0.075664
U2AF2	9647.24	0.153129	0.0956354	1.60117	0.109339	0.173734
EPN1	17305.8	-0.564527	0.125848	-4.48577	7.26505e-06	3.93748e-05
MED29	3672.25	-0.199453	0.0985557	-2.02376	0.0429944	0.0804139
AHRR	220.09	0.0135412	0.227008	0.0596508	0.952434	0.964394
GSC2	0.668216	0.848059	0.679774	1.24756	0.212192	0.296635
ZNF275	2154.87	0.0253169	0.101232	0.250087	0.80252	0.848542
MTMR1	2142.92	0.0390866	0.10023	0.389971	0.696558	0.76153
GPC1	5326.35	-0.0497303	0.19756	-0.251723	0.801255	0.847676
ADCK1	714.081	0.138504	0.0911123	1.52014	0.128475	0.197889
HAGH	1572.57	-0.823578	0.0926544	-8.88871	6.18245e-19	3.49409e-17
RNF4	4564.56	-0.0127724	0.0743975	-0.171677	0.863691	0.895783
CASP8	2926.6	0.64742	0.103209	6.27288	3.54424e-10	4.4791e-09
LIMCH1	1228.11	-0.692721	0.192874	-3.59157	0.000328694	0.00119794
INTS13	1866.56	0.703103	0.138678	5.07003	3.97754e-07	2.77923e-06
TM7SF3	4576.17	0.305104	0.153871	1.98286	0.0473831	0.0871395
DLX3	114.016	0.291069	0.533839	0.545238	0.58559	0.664586
SPA17	644.996	0.318933	0.119787	2.66251	0.00775613	0.0188066
TSPAN32	97.9065	-0.0942395	0.281635	-0.334616	0.737915	0.795656
CCN5	193.531	-3.1161	0.34337	-9.07505	1.13621e-19	7.2833e-18
DMRT3	18.4511	-0.203319	0.441398	-0.460625	0.645067	0.716996
ST3GAL6	305.654	-0.216146	0.173542	-1.2455	0.212949	0.297454
ATP2C2	1886.91	0.756672	0.284274	2.66177	0.00777303	0.0188392
NGFR	740.393	-0.295853	0.393209	-0.752406	0.451807	0.541397
CDON	874.999	-1.74347	0.260141	-6.70203	2.05541e-11	3.21795e-10
TAF2	3215.03	0.642632	0.0952595	6.74612	1.51849e-11	2.43614e-10
HIPK2	9904.86	-0.37708	0.159285	-2.36733	0.0179171	0.0385684
TNPO3	4415.62	0.15945	0.0734187	2.17179	0.0298713	0.0593372
BORCS8-MEF2B	15.8823	-0.0684718	0.165278	-0.414284	0.678666	0.746306
RFXANK	1554.58	-0.238942	0.107815	-2.21622	0.0266764	0.0540052
TMEM161A	1910.61	0.288729	0.111906	2.58011	0.00987699	0.023203
LPAR2	1424.87	0.224741	0.149172	1.50659	0.131915	0.202249
CTSA	20339.9	0.361189	0.143238	2.5216	0.0116824	0.0267803
SUGP2	2578.38	0.348878	0.0966971	3.60795	0.000308628	0.00113384
SLC12A2	14750.6	0.744038	0.21163	3.51575	0.000438519	0.00154796
SNX24	691.397	-1.05235	0.131214	-8.02009	1.05671e-15	3.49245e-14
EYA2	842.573	-1.04574	0.375791	-2.78278	0.0053895	0.0137412
CNN2	8632.55	0.211177	0.128176	1.64756	0.0994427	0.160914
ABCA7	1726	0.519747	0.158891	3.27109	0.00107134	0.00338729
SNCAIP	595.391	0.964764	0.332805	2.89889	0.00374485	0.0100311
DDX20	1078.06	0.261521	0.0704761	3.71078	0.000206624	0.000792804
BTBD1	4481.45	0.239007	0.0801781	2.98095	0.00287354	0.00798306
FAR2	1637.14	1.17201	0.191071	6.13391	8.57463e-10	1.00494e-08
BCAS1	4456.63	-1.19813	0.320782	-3.73505	0.000187681	0.000728155
POU1F1	3.82907	0.522553	0.294868	1.77216	0.0763683	0.129554
CHI3L2	297.09	0.309905	0.314338	0.985897	0.324184	0.415566
SBNO2	7710.25	0.555922	0.121318	4.58236	4.59762e-06	2.5957e-05
PMS1	995.475	0.484245	0.0933964	5.18483	2.16208e-07	1.59427e-06
HMG20B	3832.61	-0.281213	0.095779	-2.93606	0.00332409	0.0090536
CALCRL	2020.39	0.34205	0.173107	1.97594	0.0481613	0.0883404
TAF11	1278.16	0.195613	0.0798479	2.44982	0.0142926	0.0318224
ANKS1A	4123.03	-0.44019	0.110769	-3.97395	7.06902e-05	0.000304788
AP3D1	12774.3	0.0206216	0.0770359	0.267689	0.788939	0.837848
ZNF76	1432.92	-0.132905	0.0870349	-1.52703	0.126753	0.195799
SLC9A3R2	4613.83	-0.443006	0.142505	-3.1087	0.00187913	0.00551332
NTHL1	866.4	0.228624	0.135801	1.68352	0.092274	0.151202
UHRF1BP1	2282.04	0.568539	0.0980589	5.79793	6.71373e-09	6.67548e-08
GNAI3	6009.44	-0.030259	0.0767152	-0.394432	0.693262	0.758843
IPO5	11518.7	0.2916	0.1107	2.63416	0.00843456	0.0202192
OAT	8032.24	-1.38081	0.188147	-7.33903	2.1515e-13	4.78782e-12
WDR3	2194.64	0.681918	0.107456	6.346	2.20986e-10	2.8948e-09
PKN2	4254.3	0.0656545	0.101426	0.647313	0.51743	0.602218
WDR18	2511.86	0.298785	0.120065	2.48854	0.012827	0.0290156
TRAM2	4215.08	0.189783	0.120177	1.5792	0.114289	0.179956
NTN1	2505.42	-2.11503	0.286861	-7.37303	1.66788e-13	3.79121e-12
GLP2R	159.956	-1.89472	0.325665	-5.81799	5.95602e-09	5.9934e-08
MCM10	752.967	2.22958	0.187164	11.9124	1.01939e-32	4.43036e-30
DGKA	2480.67	-1.09378	0.179755	-6.08484	1.16605e-09	1.33047e-08
ERBB3	20758.9	0.535744	0.155594	3.44322	0.000574837	0.0019633
ROPN1	2.45169	1.53615	0.547054	2.80804	0.00498434	0.0128583
ANKRD44	1008.68	-0.195808	0.185712	-1.05437	0.291715	0.381829
KARS1	8019.04	0.286413	0.0896573	3.19453	0.00140059	0.00427615
ADAT1	1466.22	0.659053	0.0894963	7.36402	1.78449e-13	4.03305e-12
PDIA5	2083.41	-0.024847	0.129918	-0.191251	0.848329	0.884365
TBC1D22B	1173.47	-0.245129	0.0981946	-2.49636	0.0125473	0.0284406
NDUFB4	6683.11	-0.528649	0.111467	-4.74263	2.1096e-06	1.28034e-05
SPEN	8958.58	0.139133	0.0847661	1.64138	0.100719	0.162569
MYLK	31219.4	-2.03419	0.346568	-5.86952	4.37063e-09	4.51407e-08
ZC3H15	3931.46	0.280943	0.0969214	2.89866	0.00374757	0.0100373
MAP2K4	2017.49	-0.441026	0.0948184	-4.65127	3.29899e-06	1.92686e-05
PACC1	527.374	1.01989	0.103817	9.82387	8.88681e-23	8.9405e-21
SNAP91	56.0544	-1.82081	0.402696	-4.52155	6.13881e-06	3.3708e-05
SLK	8047.62	-0.388328	0.133252	-2.91423	0.00356563	0.00962043
CYB5R4	1421.46	0.0202938	0.0940582	0.215757	0.829177	0.869615
COL17A1	4868.8	-1.06788	0.369388	-2.89094	0.00384095	0.0102469
GSTO2	1660.66	0.448601	0.18436	2.43329	0.0149623	0.0330863
SEC61A2	466.872	0.781035	0.123967	6.30034	2.96991e-10	3.79857e-09
PRKCQ	270.021	-0.150866	0.236622	-0.637584	0.523745	0.608069
TLE2	1620.56	-0.834533	0.194699	-4.28627	1.81695e-05	9.01312e-05
ASB1	1271.06	-0.478355	0.09829	-4.86677	1.13438e-06	7.29191e-06
FAM107B	7160.3	-0.0304884	0.197918	-0.154046	0.877574	0.906801
ME1	1938.99	-1.37862	0.194406	-7.09147	1.32693e-12	2.54051e-11
TBC1D1	4943.49	-0.918882	0.135721	-6.77039	1.28435e-11	2.08982e-10
CDK13	4468.87	0.322399	0.0704985	4.57313	4.80498e-06	2.70189e-05
MTHFD2	4349.8	1.20173	0.131195	9.15987	5.19603e-20	3.51752e-18
SLC9A7	2173.3	0.400311	0.174777	2.29041	0.0219978	0.0459041
FOXJ2	2369.6	-0.381441	0.0962165	-3.9644	7.35795e-05	0.000316054
YBX1	32605.1	-0.101558	0.0898087	-1.13082	0.25813	0.346649
PDE4A	1840.53	0.1038	0.142964	0.726055	0.467805	0.556245
PPP2R5A	4956.04	-0.343467	0.0845467	-4.06245	4.85595e-05	0.000217796
CTNNA2	75.2587	-0.579565	0.510562	-1.13515	0.256312	0.344746
ELAVL1	5131.33	0.255489	0.0664336	3.84579	0.000120166	0.000490469
TIE1	1560.31	0.269028	0.169476	1.58741	0.11242	0.177656
DIP2B	4737.67	0.276842	0.111224	2.48906	0.0128081	0.0289772
SMARCD1	4532.79	0.427616	0.0845707	5.05631	4.27448e-07	2.96667e-06
KDM4A	2825.62	-0.114272	0.0956699	-1.19444	0.232307	0.318554
NFYC	3138.91	-0.125867	0.0650205	-1.93581	0.052891	0.095612
ZMYND12	150.897	-0.0820165	0.172617	-0.475136	0.63469	0.707859
SLC9A3	2731.64	-1.07973	0.417905	-2.58369	0.00977504	0.0229938
NGEF	841.327	-0.830729	0.215339	-3.85777	0.000114424	0.000469239
ASPM	2585.57	2.017	0.183391	10.9983	3.89307e-28	8.72149e-26
CD84	1412.9	1.04098	0.214657	4.8495	1.23775e-06	7.8958e-06
ELOVL1	6968.48	-0.199278	0.112552	-1.77054	0.0766369	0.129913
SPI1	2105.94	0.131474	0.197415	0.665978	0.505425	0.591154
ZNRD1	1000.52	0.303618	0.118912	2.55331	0.0106706	0.0247785
MPPED2	111.25	-1.8309	0.246955	-7.41393	1.22614e-13	2.85887e-12
CLDN18	46333.4	-0.539481	0.418401	-1.28939	0.197264	0.279652
ZBTB11	1915.94	0.292204	0.0776215	3.76447	0.000166902	0.000656982
ATXN3	1654.4	-0.186352	0.084445	-2.20678	0.0273292	0.0551085
GOLGA5	3294.2	-0.024164	0.071982	-0.335694	0.737101	0.795134
FGFR2	3701.34	0.307735	0.268411	1.14651	0.251586	0.339528
LRRC40	1031.09	0.102011	0.081529	1.25122	0.210855	0.29513
ISOC1	1869.63	-0.30705	0.102643	-2.99145	0.0027766	0.00774046
EML1	1764.28	-1.66642	0.239907	-6.94613	3.75456e-12	6.63321e-11
TRMT11	913.038	0.390367	0.111233	3.50944	0.000449049	0.00158
THUMPD1	3153.37	-0.0948948	0.0789154	-1.20249	0.229175	0.315125
MSANTD3	1136.4	0.380173	0.0901776	4.21583	2.48866e-05	0.000119527
KIF26A	1295.66	1.03467	0.295963	3.49595	0.000472377	0.00165324
ATG2B	2706.64	-0.0887041	0.100617	-0.881598	0.377994	0.469491
ARFGEF1	5957.98	0.362022	0.111562	3.24501	0.00117445	0.00367029
ACSM2B	9.67358	0.646144	0.429714	1.50366	0.132668	0.203218
ZFAT	750.79	-0.168153	0.100583	-1.67178	0.0945676	0.154337
MTFR1	2231.02	0.479671	0.11158	4.29889	1.71655e-05	8.56325e-05
STAG3	336.501	0.720555	0.215544	3.34296	0.000828902	0.00270559
FECH	1157.73	-0.351366	0.112419	-3.12551	0.00177495	0.0052509
MYO9A	2380.35	-0.639937	0.12377	-5.17036	2.33643e-07	1.71093e-06
DDX3Y	1301.46	-1.03257	0.459747	-2.24596	0.0247065	0.0506877
PFKP	8068.76	0.202068	0.158234	1.27702	0.201596	0.284642
IDI1	3567.77	-0.140987	0.139739	-1.00893	0.313007	0.404087
SP100	5072.02	0.0917943	0.100018	0.917782	0.358733	0.450148
KLF6	13901.4	-0.514952	0.12759	-4.036	5.43703e-05	0.000240728
PLPP1	2423.08	-0.914742	0.153291	-5.96737	2.41116e-09	2.60805e-08
NEO1	6080.73	-0.0287105	0.153307	-0.187274	0.851446	0.886677
TRAM1	17192.9	0.544867	0.118089	4.61404	3.94923e-06	2.26166e-05
PHKA1	939.864	0.0595635	0.197934	0.300927	0.76347	0.816653
TNFRSF1A	8400.41	-0.731028	0.104382	-7.00339	2.49838e-12	4.56036e-11
CACNB1	530.779	0.53494	0.189187	2.82757	0.00469033	0.0121932
EVI5	1933.6	0.0478372	0.0892858	0.535776	0.592113	0.670396
STOML1	678.05	-0.276262	0.114977	-2.40277	0.0162716	0.0355545
PKM	65951.5	0.542426	0.133453	4.06454	4.81275e-05	0.00021597
DHX29	2305.17	-0.117261	0.0836756	-1.40138	0.161101	0.237843
DNTTIP2	3004.63	0.064869	0.0720934	0.899791	0.368232	0.4596
METTL22	713.647	-0.160539	0.078012	-2.05788	0.0396018	0.0750506
TP53BP1	2368.27	0.27908	0.101188	2.75803	0.00581514	0.0146749
TRO	234.255	-0.439621	0.206869	-2.12511	0.0335771	0.0653337
RRP15	1664.87	0.561165	0.0973178	5.76631	8.10262e-09	7.93305e-08
RHOA	30362.9	-0.32957	0.0762272	-4.32352	1.53557e-05	7.74664e-05
DHX8	3958.97	0.243089	0.0808597	3.00631	0.00264439	0.0074195
PMS2P4	109.351	-0.251221	0.107996	-2.32621	0.0200074	0.042373
PRKCZ	1779.01	-0.205473	0.142213	-1.44483	0.148505	0.222873
ZFY	465.395	-0.661781	0.475769	-1.39097	0.164235	0.241468
IARS2	8018.74	0.562627	0.101352	5.55124	2.83642e-08	2.51118e-07
SYT1	497.743	-0.431273	0.35139	-1.22733	0.219697	0.30489
NAV3	207.999	0.0786132	0.265301	0.296317	0.766988	0.819744
IDH3G	4638.51	-0.292656	0.104666	-2.7961	0.00517238	0.0132631
ROGDI	1409.43	-1.17777	0.116429	-10.1158	4.70105e-24	5.70704e-22
PDZD4	328.279	-2.33726	0.319421	-7.31719	2.53218e-13	5.56094e-12
ATP2B3	13.1405	-1.88758	0.407769	-4.62905	3.67345e-06	2.12275e-05
ROCK1	6094.14	-0.0710219	0.104494	-0.679678	0.496709	0.58324
CBFB	3518.36	0.966353	0.102088	9.46592	2.90997e-21	2.33339e-19
PDK3	912.444	-0.423183	0.138958	-3.04541	0.00232366	0.00662902
HYAL2	2751.46	-0.0368993	0.0960235	-0.384273	0.700776	0.765198
HDAC4	2313.51	-0.88741	0.163025	-5.4434	5.22732e-08	4.38108e-07
RASSF1	1429.98	-0.0156958	0.0937086	-0.167496	0.86698	0.898443
FGFR3	2928.93	-0.207649	0.288707	-0.71924	0.471993	0.560181
IFI35	2133.81	-0.158105	0.16259	-0.972413	0.330845	0.422088
HEATR6	1084.01	0.129777	0.0931746	1.39284	0.163668	0.240799
COASY	4417.23	0.128482	0.107917	1.19057	0.233823	0.32021
PLEKHH3	1602.29	-0.822735	0.121662	-6.76248	1.35653e-11	2.19174e-10
MEF2A	4160.94	-0.483121	0.125418	-3.8521	0.00011711	0.000479259
OTUD5	4286.68	-0.28584	0.0740779	-3.85864	0.000114018	0.000467971
TFE3	4292.38	-0.349533	0.0901781	-3.87603	0.000106175	0.000439264
TBC1D25	1233.93	-0.420977	0.0836037	-5.03539	4.76872e-07	3.27984e-06
ACSL4	5882.27	0.457768	0.124888	3.66543	0.000246926	0.000928985
INPP5A	2111.19	-1.27028	0.122977	-10.3294	5.19031e-25	7.48124e-23
GPKOW	1272.28	-0.299111	0.0838983	-3.56516	0.000363628	0.00131159
GRIPAP1	2471.83	0.151942	0.0831553	1.8272	0.0676692	0.117175
FTSJ1	2768.3	0.392371	0.0929981	4.21913	2.4525e-05	0.000118077
PRR11	1979.05	1.52238	0.148378	10.2602	1.06538e-24	1.45605e-22
REEP1	656.525	-1.86475	0.307112	-6.07188	1.26418e-09	1.43453e-08
ATP11A	10386.2	1.89865	0.162886	11.6563	2.13127e-31	7.35137e-29
POLR1A	5320.44	0.682137	0.0905848	7.53037	5.05949e-14	1.25222e-12
LAPTM4A	17641.7	-0.345412	0.0804965	-4.29102	1.77852e-05	8.84356e-05
TTC7A	3729.36	-0.430438	0.103032	-4.17773	2.9443e-05	0.000139165
IP6K2	3178.06	-0.00357352	0.0923222	-0.0387071	0.969124	0.976629
STON1-GTF2A1L	14.6509	-1.67329	0.342874	-4.88018	1.05989e-06	6.85782e-06
SRBD1	1101.49	0.12512	0.076833	1.62847	0.103425	0.166209
KIF2A	2003.09	0.469134	0.114618	4.09304	4.25756e-05	0.000193635
RASGRP2	548.712	-1.25684	0.264206	-4.75707	1.96426e-06	1.1995e-05
PSME4	5642.2	0.526926	0.0856453	6.15242	7.6311e-10	9.02709e-09
IFT80	748.315	0.673872	0.118099	5.70601	1.15653e-08	1.10252e-07
SIRT2	3104.07	-0.646059	0.098715	-6.54469	5.96183e-11	8.61679e-10
ERLEC1	4486.16	-0.137575	0.0877586	-1.56766	0.116962	0.183452
PPP2R5B	1212.04	-0.445242	0.103788	-4.28991	1.78746e-05	8.88351e-05
PYGM	373.437	-3.05109	0.327976	-9.30279	1.36811e-20	9.86059e-19
PAGE1	18.7989	3.77223	0.655506	5.75469	8.68001e-09	8.44697e-08
PITX1	6353.16	-2.09842	0.235506	-8.91027	5.09066e-19	2.92266e-17
TRPC7	13.3154	0.657055	0.372027	1.76615	0.0773712	0.130956
MAST4	3175.04	-1.2414	0.17031	-7.28904	3.12172e-13	6.70653e-12
ADGRF5	2231.61	0.647137	0.150852	4.28986	1.78783e-05	8.88351e-05
SDK2	543.372	0.193702	0.299882	0.645926	0.518328	0.603037
ADAM7	2.99653	1.62708	0.728233	2.23428	0.0254645	0.0519632
NUP133	2887.05	0.391015	0.0811963	4.81567	1.4671e-06	9.21009e-06
NUCKS1	18294	0.0680244	0.101546	0.669889	0.502928	0.588946
VPS35	11020.9	-0.2487	0.0829076	-2.99972	0.00270226	0.00756087
DNAJA2	3636.82	-0.254723	0.0705018	-3.613	0.000302672	0.00111469
BCL3	9335.92	-0.0987067	0.133745	-0.738023	0.460501	0.549181
KCNAB2	2327.57	0.675859	0.165687	4.07914	4.52017e-05	0.000204423
ABCC9	1439.22	-1.13236	0.282879	-4.00298	6.2549e-05	0.000273087
GAL	640.797	0.46042	0.428713	1.07396	0.282841	0.37265
CLEC2D	580.756	0.316947	0.21057	1.50519	0.132276	0.202738
FUNDC1	853.726	0.0277107	0.128846	0.215068	0.829714	0.870032
MAOB	2214.91	-1.85672	0.286579	-6.47893	9.23756e-11	1.29508e-09
RORA	1169.31	-1.23158	0.178515	-6.89904	5.2355e-12	9.06535e-11
DRD4	103.854	-0.308771	0.198565	-1.55501	0.119943	0.187222
TGFBR3	2923.88	-1.77128	0.227032	-7.80187	6.09965e-15	1.77322e-13
PLA2G10	521.715	-1.11978	0.290868	-3.84978	0.000118223	0.00048322
HES2	361.394	-0.689652	0.356666	-1.93361	0.0531616	0.0960301
ATP1B3	7983.54	0.0245887	0.12056	0.203955	0.838389	0.876738
NEDD4	1394.69	-0.0951138	0.144644	-0.657571	0.510814	0.596162
PIGB	687.946	-0.0444469	0.084975	-0.523059	0.600933	0.677936
MAPK6	4707.15	-0.0130765	0.119569	-0.109363	0.912914	0.934326
GNB5	1163.99	-0.223845	0.124534	-1.79746	0.0722621	0.123728
RAB27A	3028.86	-1.14547	0.145897	-7.85117	4.12169e-15	1.2354e-13
HDHD5	1860.53	0.153751	0.112257	1.36963	0.170802	0.249386
UFD1	3249.49	0.0327523	0.0796727	0.411086	0.68101	0.748296
LRP6	3225.1	0.52952	0.111005	4.77022	1.84024e-06	1.13028e-05
GUCY2C	2487.8	0.11839	0.369211	0.320657	0.748471	0.804682
SCT	44.9639	-0.792376	0.365471	-2.1681	0.0301512	0.0598056
PHRF1	4198.15	0.0930602	0.101796	0.914182	0.360621	0.452126
ELP1	2590.81	0.342097	0.0860731	3.97449	7.05309e-05	0.000304162
NUCB2	3837.31	-0.803785	0.130615	-6.15387	7.56167e-10	8.95471e-09
PFN2	3403.15	-0.250738	0.244972	-1.02354	0.306052	0.396818
PTPN3	2575.58	0.129855	0.161161	0.805747	0.420389	0.511454
SPTB	148.196	0.384455	0.225328	1.70621	0.0879698	0.14541
DAPP1	703.964	-1.05517	0.222609	-4.74001	2.13705e-06	1.2952e-05
FGF10	207.808	-1.33857	0.36165	-3.70128	0.000214518	0.000819188
SLC44A1	11040.1	0.361121	0.104006	3.47212	0.000516366	0.0017889
TMEM260	1245.3	0.485704	0.0972579	4.99398	5.91477e-07	3.9935e-06
SMG6	1636.58	-0.342164	0.100736	-3.39664	0.000682176	0.00228202
EXOC5	3610.08	-0.117399	0.084063	-1.39656	0.162546	0.239544
CLTCL1	329.943	0.198929	0.198373	1.0028	0.315956	0.407084
FGF22	9.00559	-0.229917	0.211453	-1.08732	0.276896	0.36665
FSTL3	2390.75	0.77138	0.236691	3.25902	0.00111799	0.0035156
DGCR2	7686.77	-0.2114	0.0972224	-2.1744	0.0296751	0.0590229
RNF126	3788.52	-0.12217	0.108946	-1.12138	0.262128	0.351009
MNT	2318.33	-0.260637	0.0863809	-3.0173	0.00255036	0.00719048
ZXDC	2074.86	0.238107	0.0898086	2.65128	0.00801878	0.019356
JMJD6	1564.3	-0.417999	0.0862822	-4.84455	1.26897e-06	8.07239e-06
POLB	894.818	0.3615	0.119018	3.03736	0.00238662	0.00678161
ST6GALNAC1	4024.81	-0.941797	0.275235	-3.42179	0.000622104	0.00210325
WIPI1	1300.61	-0.0468724	0.137099	-0.341886	0.732436	0.791674
FRMPD1	57.4173	-0.171725	0.33583	-0.511345	0.609109	0.685053
GBA2	3977.69	-0.410257	0.112165	-3.65763	0.000254558	0.00095373
NDST1	6983.59	-0.62309	0.130173	-4.78664	1.69598e-06	1.04999e-05
ASNS	2191.82	0.509633	0.176513	2.88723	0.00388647	0.0103486
AP3M2	1105.74	0.831435	0.116809	7.11792	1.09564e-12	2.1315e-11
CNGB1	33.1327	-0.185587	0.338545	-0.54819	0.583561	0.662699
ST6GALNAC2	595.688	-0.7779	0.231333	-3.36268	0.000771905	0.00254342
CHAT	6.20573	-1.8281	0.531442	-3.43988	0.000581976	0.00198471
PABPC1	138968	0.320434	0.123679	2.59086	0.00957378	0.0225888
TESK2	553.55	-0.912883	0.116251	-7.85269	4.072e-15	1.22219e-13
CFAP20	1500.17	-0.156632	0.0938248	-1.66941	0.095037	0.154975
CSNK2A2	4091.8	0.0873798	0.0719258	1.21486	0.224419	0.310097
PTPN21	1605.33	-0.670903	0.118738	-5.65029	1.60176e-08	1.48907e-07
EIF2B3	889.791	0.000468325	0.0773405	0.00605537	0.995169	0.996384
CAMK2A	68.2529	-2.44314	0.295164	-8.27723	1.26071e-16	4.87471e-15
TCOF1	5717.52	0.870973	0.110079	7.91227	2.52744e-15	7.85731e-14
CDC42	15524.1	-0.349988	0.0816537	-4.28626	1.8171e-05	9.01312e-05
OSBPL3	3664.99	1.31714	0.128564	10.245	1.24688e-24	1.68818e-22
EPHA8	16.4396	0.867694	0.456465	1.9009	0.0573152	0.102144
SLC12A3	23.8898	0.210924	0.296494	0.711393	0.476841	0.56467
RAD18	1184.25	0.657495	0.11283	5.82732	5.63234e-09	5.706e-08
ATP2B1	4705.83	0.248092	0.121436	2.04298	0.0410547	0.0773351
TRPM5	86.4809	1.57588	0.357194	4.41183	1.02502e-05	5.37637e-05
NCK2	6274.1	-0.577433	0.107055	-5.39378	6.89888e-08	5.65401e-07
MAP4K4	8998.34	0.705647	0.113914	6.19457	5.8444e-10	7.06153e-09
MGAT4A	3780.8	0.0064433	0.169268	0.0380658	0.969635	0.976986
RPL31	29038.2	-0.3658	0.124841	-2.93013	0.0033882	0.00920975
WDR1	20892.8	-0.445913	0.0891199	-5.00351	5.62946e-07	3.8151e-06
SNX13	3288.96	0.0529407	0.0905858	0.584426	0.558934	0.640303
MS4A12	5.03904	-0.552018	0.559242	-0.987083	0.323602	0.414972
ARHGAP10	1336.8	-1.8095	0.186695	-9.69224	3.25306e-22	3.04701e-20
RPS6KA2	2745.65	-0.562848	0.138336	-4.0687	4.72754e-05	0.000212519
ING3	646.8	-0.176689	0.0860677	-2.0529	0.0400819	0.0758049
VASH1	1382.25	0.732138	0.142544	5.13623	2.80306e-07	2.01929e-06
LMCD1	1576.47	0.0828753	0.151446	0.547229	0.584222	0.663266
BUD23	4577.07	0.628387	0.0991563	6.33733	2.33779e-10	3.04822e-09
SEL1L	8652.06	-0.102284	0.0986563	-1.03677	0.299845	0.390341
TRIP13	1405.57	2.22046	0.184653	12.025	2.62496e-33	1.25366e-30
ATP6AP1	10293.4	0.226218	0.102381	2.20957	0.0271349	0.0547853
TCF3	6690.54	0.714301	0.118065	6.05005	1.44798e-09	1.62654e-08
TRIB2	3057.64	0.808365	0.177583	4.55205	5.31254e-06	2.95632e-05
DAZAP1	7394.44	0.280136	0.0785427	3.56667	0.000361544	0.00130512
MBD3	2876.84	-0.124934	0.110681	-1.12878	0.258993	0.347549
PRLH	0.934078	1.31504	0.660641	1.99056	0.0465295	0.0857708
HLTF	2197.75	0.489701	0.180718	2.70976	0.0067332	0.0166408
FAM50A	3520.47	0.260125	0.100731	2.58238	0.00981201	0.023067
FAM3A	2589.91	-0.563163	0.125961	-4.47092	7.7884e-06	4.19652e-05
CPSF1	8372.44	0.441724	0.106034	4.16585	3.10188e-05	0.000145631
MYO3B	58.3443	0.854196	0.285874	2.98801	0.00280798	0.00781691
CYBRD1	7682.92	-1.84015	0.231404	-7.95211	1.83368e-15	5.8512e-14
CDH19	243.841	-2.72166	0.419291	-6.49111	8.52069e-11	1.20077e-09
PDCD2	2901.66	0.168877	0.0904007	1.86809	0.0617495	0.108652
SLC6A15	57.2654	-1.71316	0.528722	-3.24019	0.00119449	0.00372383
RDH11	4162.87	0.134679	0.0987333	1.36407	0.172546	0.2514
PRKACA	4714.35	-0.529791	0.0850483	-6.22929	4.68547e-10	5.78838e-09
ADGRL1	3932.81	0.0545838	0.15792	0.345641	0.729613	0.789466
SPP2	1.33564	1.96449	0.744236	2.63961	0.00830027	0.0199424
ACTN1	27415.1	-0.785667	0.181842	-4.3206	1.55608e-05	7.84281e-05
ZFYVE26	2686.68	0.133687	0.0940939	1.42078	0.155381	0.231251
RPS6KA6	154.651	-1.45134	0.350335	-4.14272	3.43208e-05	0.000159514
EPN2	1840.28	-0.791402	0.112555	-7.03124	2.04705e-12	3.78743e-11
PTPN18	6005.03	0.0154267	0.109482	0.140906	0.887945	0.915172
LIMS2	3002.82	-2.24915	0.281024	-8.00341	1.21021e-15	3.96659e-14
ASIC4	9.7768	0.549688	0.273981	2.00629	0.0448248	0.0832037
SPEG	2262.14	-2.2216	0.356657	-6.22895	4.69568e-10	5.79935e-09
LNX1	848.007	-1.3064	0.167573	-7.79599	6.39039e-15	1.85032e-13
ALDH3A2	5594.93	-1.17878	0.134769	-8.74667	2.19741e-18	1.12487e-16
TFRC	14131.7	1.09538	0.178914	6.12239	9.21836e-10	1.07123e-08
SREBF1	9054.34	0.425646	0.162291	2.62273	0.00872292	0.0208226
TRPC5	3.97944	0.302508	0.406137	0.744841	0.456368	0.545555
AFF4	8149.84	-0.334574	0.109616	-3.05224	0.00227137	0.0064979
UBE2D1	2022.57	0.333123	0.0879818	3.78627	0.000152923	0.000608014
MPP5	2223.38	-0.400495	0.0901244	-4.4438	8.83829e-06	4.70564e-05
RHOBTB1	1443.35	-0.025926	0.171701	-0.150995	0.87998	0.908838
SMC1A	8811.16	0.598408	0.102066	5.86294	4.54741e-09	4.68219e-08
HSD17B10	3048.75	-0.126114	0.105256	-1.19817	0.23085	0.316917
MARK2	5750.12	-0.169985	0.0971575	-1.74958	0.0801909	0.134875
HMMR	1500.87	1.80634	0.181309	9.96279	2.21759e-23	2.47125e-21
CHFR	1403.03	-0.462536	0.157922	-2.92889	0.00340173	0.00924008
TRHDE	211.039	-0.755008	0.339989	-2.22068	0.0263725	0.0534897
P4HA2	2610.31	-0.0327739	0.118302	-0.277036	0.781752	0.831841
FCGR2B	375.8	-0.502896	0.222523	-2.25998	0.0238228	0.0491415
NFATC3	2004.25	0.0736959	0.102519	0.718853	0.472231	0.560388
TRNT1	912.989	0.440083	0.0817119	5.38579	7.21255e-08	5.88224e-07
ACADVL	10687.1	-0.79846	0.100513	-7.94382	1.9605e-15	6.22264e-14
STK10	2876.46	0.24005	0.119712	2.00524	0.0449376	0.0833774
FBXW11	2913.84	-0.353009	0.096449	-3.66006	0.000252154	0.000946036
ACAP1	803.493	-0.414609	0.198581	-2.08785	0.0368111	0.0705617
CRMP1	695.931	-0.109892	0.211571	-0.519408	0.603476	0.680143
EVC	1346.54	-0.954346	0.225284	-4.23618	2.27352e-05	0.000110451
DERL2	2017.24	-0.173709	0.0756622	-2.29585	0.0216846	0.0453486
SIDT1	711.885	-0.0269415	0.23841	-0.113005	0.910027	0.932293
NDE1	2771.12	-0.0635192	0.112043	-0.566915	0.570772	0.65101
MRVI1	4649.73	-1.45118	0.26617	-5.45206	4.97895e-08	4.19523e-07
TMEM38A	831.528	-1.06334	0.218144	-4.87449	1.09089e-06	7.04058e-06
AP1M1	2843.26	-0.411278	0.0943578	-4.3587	1.30836e-05	6.70077e-05
PVR	4773.49	1.02042	0.146972	6.94296	3.8397e-12	6.77811e-11
XRCC1	2186.39	0.0231758	0.0893081	0.259504	0.795247	0.84296
SCARB1	4474.91	0.405413	0.172241	2.35376	0.0185848	0.0397967
CYP2W1	2357.64	3.43068	0.462518	7.4174	1.19442e-13	2.79089e-12
MCM2	4074.6	1.50178	0.151431	9.91726	3.50241e-23	3.74001e-21
MOV10L1	50.029	1.10227	0.249802	4.41258	1.02146e-05	5.35896e-05
PANX2	168.113	-0.573671	0.341985	-1.67747	0.0934498	0.152817
SELENOO	1502.66	-0.243156	0.092853	-2.61872	0.00882611	0.0210337
TP63	600.25	-2.84688	0.471486	-6.03811	1.55928e-09	1.74121e-08
ALPK1	1295.14	0.40861	0.12494	3.27045	0.00107375	0.00339318
LLGL2	12652.5	0.587954	0.157239	3.73923	0.000184587	0.000717624
PDE8A	3017.72	0.185385	0.101234	1.83125	0.0670632	0.116292
CLCN4	990.405	1.55855	0.231653	6.72795	1.72067e-11	2.73027e-10
NLE1	1362.01	0.615328	0.109992	5.59431	2.21502e-08	2.00056e-07
SDHA	9194.93	-0.454409	0.113323	-4.00986	6.0755e-05	0.000265941
SMARCE1	4258.71	0.0908129	0.146078	0.621674	0.534157	0.617338
FNDC8	4.73043	0.582928	0.266996	2.18328	0.0290151	0.0579351
GSDMB	5004.37	0.57815	0.268176	2.15586	0.0310943	0.0613822
KDM5A	4388.35	0.214578	0.0841173	2.55094	0.0107432	0.0249138
ADAM11	52.2602	-0.894842	0.236696	-3.78055	0.00015648	0.000620226
PPP2R3A	1072.66	-1.31882	0.203956	-6.46616	1.00523e-10	1.39982e-09
FERMT2	4550.19	-1.68751	0.245032	-6.88691	5.70165e-12	9.80607e-11
ABCB11	18.2701	1.40462	0.368347	3.8133	0.000137123	0.000550938
DHRS9	651.576	-0.523988	0.389933	-1.34379	0.179016	0.259012
CD5L	5.48075	0.604613	0.536027	1.12795	0.25934	0.347918
PTGS2	2017.32	-0.0841153	0.307454	-0.273587	0.784402	0.834028
IGF2BP2	3987.37	1.54023	0.197068	7.81573	5.46435e-15	1.60247e-13
MAP3K13	3710.81	0.27049	0.111159	2.43336	0.0149592	0.0330811
ST6GAL1	7625.12	0.335693	0.199454	1.68306	0.0923639	0.151338
TBX21	88.0037	0.0783625	0.233341	0.335828	0.737001	0.795085
VDAC1P1	57.1313	0.129028	0.157609	0.81866	0.41298	0.503875
FRY	1667.08	-0.568172	0.177625	-3.19871	0.00138042	0.00422079
PICALM	12492.9	0.0574315	0.0818648	0.701541	0.482965	0.570292
NSF	3605.94	0.423323	0.104016	4.06979	4.70562e-05	0.000211665
GLI2	880.537	0.346579	0.222818	1.55544	0.119841	0.187079
CLASP1	3896.12	-0.236877	0.0845447	-2.80179	0.00508196	0.0130662
MRPS34	4183.72	-0.0724955	0.121631	-0.596028	0.551156	0.633414
NOTCH3	14344.4	0.486695	0.178518	2.72631	0.00640477	0.015928
CLNS1A	4792.08	0.382275	0.102406	3.73294	0.000189259	0.00073382
PPP2R2C	456.057	-1.63717	0.444034	-3.68704	0.00022688	0.000860873
TEAD2	1481.76	-0.405564	0.182952	-2.21678	0.026638	0.0539471
EED	1201.16	0.482822	0.0908957	5.31183	1.0853e-07	8.52491e-07
CDHR2	4333.02	-2.31269	0.36254	-6.37913	1.78092e-10	2.37571e-09
SNCB	9.38458	-1.32394	0.358538	-3.69262	0.000221956	0.000844104
TSG101	3893.45	-0.316667	0.0717678	-4.41238	1.02242e-05	5.36337e-05
NCBP3	3004.93	0.0832803	0.0808813	1.02966	0.303169	0.39395
ATP2A3	11600.1	-0.850107	0.228517	-3.7201	0.000199142	0.000767894
CA12	3468.24	-0.395603	0.30658	-1.29038	0.19692	0.279256
MGLL	9160.66	-0.928593	0.182604	-5.08528	3.67083e-07	2.58319e-06
NTN4	2014.57	-0.784027	0.185828	-4.2191	2.45282e-05	0.000118079
BCS1L	1126.17	0.102233	0.0932212	1.09668	0.272783	0.362407
NUAK1	1162.6	0.78574	0.151408	5.18954	2.10816e-07	1.5598e-06
DPP8	3288.26	-0.122511	0.0714994	-1.71345	0.0866294	0.14362
SLC24A1	895.828	0.372281	0.105173	3.53972	0.000400558	0.00142823
ZNF532	3301.09	-0.0299937	0.154115	-0.194619	0.845692	0.8824
SCARF1	631.774	0.241371	0.130618	1.84792	0.0646135	0.112714
LMAN1	9160.95	0.0182088	0.12312	0.147895	0.882426	0.910888
HACD3	8913.42	0.398836	0.119822	3.32857	0.000872935	0.00283103
IPCEF1	206.652	-0.0643595	0.211225	-0.304697	0.760597	0.814436
ZZEF1	5681.58	-0.698578	0.113625	-6.14811	7.84122e-10	9.25047e-09
NOX3	2.90853	1.08567	0.645992	1.68063	0.0928348	0.151994
ENO1	47285.8	0.401651	0.136614	2.94004	0.0032817	0.00895497
SLC12A1	11.1776	-1.18286	0.408706	-2.89416	0.00380177	0.0101598
MYDGF	6255.34	-0.0817354	0.122666	-0.666326	0.505203	0.590978
ANO8	1020.9	-0.311049	0.125534	-2.4778	0.0132194	0.0297729
TUBE1	802.443	-0.101838	0.114167	-0.892007	0.372389	0.463957
ARHGEF10L	4401.03	-0.0540392	0.15604	-0.346317	0.729104	0.789132
TXK	93.4891	0.264928	0.205822	1.28717	0.198034	0.280556
WSCD2	348.259	-2.43889	0.409457	-5.9564	2.57862e-09	2.77331e-08
KCNQ2	85.1911	0.466434	0.417452	1.11734	0.263851	0.35287
TACR2	1576.51	-2.30521	0.441938	-5.21613	1.82701e-07	1.36832e-06
ACTR6	949.417	0.00547707	0.0981023	0.0558302	0.955477	0.96653
TIPIN	477.335	0.868489	0.109416	7.93753	2.06252e-15	6.50501e-14
SRI	6098.28	0.129468	0.137201	0.943638	0.345355	0.436639
EIF4G3	5583.9	-0.0877641	0.0948538	-0.925256	0.354833	0.446234
NUP37	1267.65	0.704195	0.109632	6.42325	1.33399e-10	1.82259e-09
SEMA3A	1172.66	-0.75544	0.277807	-2.7193	0.00654203	0.0162192
GTSE1	1250.48	1.79554	0.175227	10.2469	1.22195e-24	1.6596e-22
SEMA3C	5067.2	-0.558484	0.225527	-2.47635	0.0132734	0.0298792
TTC38	3300.6	-0.649299	0.144444	-4.49517	6.95154e-06	3.78124e-05
ACAT1	2535.26	-0.955819	0.124401	-7.68339	1.54934e-14	4.1924e-13
GRAMD4	2981.86	-0.0655357	0.129206	-0.507218	0.612002	0.687701
CELSR1	3638.64	0.542065	0.223795	2.42215	0.0154289	0.0339797
WNT8B	19.838	2.10595	0.313785	6.71144	1.92709e-11	3.02796e-10
ZNF638	4576.04	0.174704	0.0795759	2.19544	0.0281323	0.0564373
SLC25A40	1806.37	0.484165	0.114822	4.21664	2.47971e-05	0.000119136
TIMM21	976.623	-0.127462	0.109796	-1.1609	0.245682	0.333038
ADD2	180.194	-0.16378	0.30948	-0.52921	0.59666	0.674174
FGF4	4.52151	0.805586	0.415272	1.9399	0.0523919	0.0948634
RASAL2	3475.55	0.177648	0.125806	1.41208	0.157926	0.234188
VPS9D1	922.598	-0.312497	0.1186	-2.63488	0.00841676	0.0201832
ZNF37A	1821.27	0.0916552	0.100807	0.909211	0.363239	0.454804
MARK3	3486.01	0.0411153	0.0691118	0.59491	0.551904	0.634038
SLC25A3	23513.5	-0.517878	0.0886474	-5.84199	5.15799e-09	5.25484e-08
FNDC3B	8511.29	0.69465	0.112256	6.1881	6.08955e-10	7.33125e-09
FOSL2	17264.7	-0.914072	0.127462	-7.17134	7.42667e-13	1.49017e-11
CACNG5	2.65905	0.00917548	0.499835	0.018357	0.985354	0.989201
CACNG4	385.505	1.55334	0.42505	3.65449	0.000257695	0.000964159
FRYL	4814.92	0.140504	0.110114	1.27599	0.20196	0.285073
TMEM131	7369.81	-0.128517	0.0824411	-1.5589	0.11902	0.186017
FSCN1	6437.99	1.13012	0.222861	5.07096	3.95815e-07	2.7679e-06
ACTB	445250	-0.444642	0.102947	-4.31916	1.56627e-05	7.89144e-05
MOCOS	1393.81	0.491067	0.18284	2.68578	0.00723609	0.0177156
PLD1	2284.37	-0.894924	0.177629	-5.03815	4.70047e-07	3.23649e-06
ATP12A	58.1593	-3.86523	0.523164	-7.38819	1.48841e-13	3.42082e-12
WDR62	1142.72	1.95304	0.17577	11.1114	1.10448e-28	2.68168e-26
DLG1	5160.43	-0.100868	0.0985596	-1.02342	0.30611	0.39687
RAB7A	19761	-0.1093	0.0720065	-1.51792	0.129035	0.198598
BCAP29	2847.47	-0.244963	0.0918146	-2.66802	0.00762996	0.0185451
SEC31B	282.703	-0.0224473	0.18928	-0.118593	0.905598	0.928873
SART3	3335.33	0.43058	0.0620354	6.94087	3.89679e-12	6.86773e-11
ARHGAP15	492.136	-0.313907	0.204914	-1.53189	0.125549	0.194188
TUBA3D	44.9756	0.592046	0.159664	3.70808	0.000208835	0.000800158
PAX2	24.0383	3.4663	0.516898	6.70597	2.00073e-11	3.13459e-10
EXOSC7	1100.04	0.0605052	0.0882079	0.685939	0.492752	0.57947
KIFAP3	1528.66	-0.0284629	0.118282	-0.240636	0.809837	0.85427
MKRN2	1623	-0.23641	0.0740828	-3.19116	0.00141703	0.00431876
MCM6	3401.22	0.877359	0.112885	7.77216	7.71603e-15	2.20333e-13
REXO2	2314.5	-0.449585	0.116742	-3.85111	0.000117582	0.000480806
RBM7	1651.22	-0.0542268	0.0929884	-0.583157	0.559788	0.641096
RBMS2	3950.26	0.351829	0.118077	2.97965	0.00288574	0.00801388
BAZ2A	9206.2	0.0924076	0.0812143	1.13782	0.255194	0.343533
PTPN23	6535.11	0.111408	0.0859583	1.29607	0.194952	0.277052
MLH1	1496.69	-0.305473	0.142781	-2.13945	0.0323989	0.0634674
UNG	2558.08	0.37467	0.115009	3.25775	0.00112301	0.00352983
FMO4	281.973	-1.00249	0.155508	-6.44659	1.14391e-10	1.58229e-09
KLHL20	1148.32	-0.200804	0.0687972	-2.91878	0.00351405	0.00950435
RGS11	219.659	-1.0666	0.271313	-3.93123	8.45112e-05	0.000357812
SLC46A1	697.109	-2.20565	0.205111	-10.7535	5.7069e-27	1.07838e-24
PLXNA2	5312.28	-0.444817	0.159963	-2.78075	0.00542331	0.0138137
SPAG5	2239.63	1.69822	0.164398	10.3299	5.16275e-25	7.47928e-23
ANKRD13A	3606.58	-0.345232	0.0921931	-3.74466	0.000180639	0.000704483
TPD52	10880.2	0.298321	0.160364	1.86027	0.0628474	0.11017
ACACB	2229.37	-1.66407	0.194957	-8.53557	1.39461e-17	6.24858e-16
TRAF4	4702.73	0.195839	0.137132	1.4281	0.153262	0.22863
PAG1	2815.87	0.322159	0.15663	2.05682	0.0397035	0.0752138
GPATCH1	839.988	0.0718724	0.0967923	0.742543	0.457758	0.546811
ICAM3	214.293	-1.60911	0.27989	-5.7491	8.97213e-09	8.70203e-08
NT5C2	2375.47	-0.142311	0.115392	-1.23328	0.21747	0.302438
MCAM	10077.8	-1.07283	0.201694	-5.31912	1.04272e-07	8.2157e-07
GPC4	3131.32	-0.557414	0.193652	-2.87843	0.00399663	0.0106075
MBNL3	3827.92	0.156472	0.169828	0.921353	0.356866	0.448285
CAMSAP3	4208.65	-0.347513	0.186588	-1.86246	0.0625376	0.109745
RAP1GAP	3023.92	-0.324882	0.279612	-1.16191	0.245274	0.3326
XAB2	3426.98	-0.167153	0.0749094	-2.2314	0.0256548	0.0522704
ARHGEF1	6509.91	0.525468	0.106074	4.95379	7.2783e-07	4.83599e-06
STXBP2	3241.55	-0.397914	0.133866	-2.97249	0.00295392	0.0081738
MAP2K7	2404.42	-0.363418	0.0877544	-4.14131	3.45332e-05	0.00016039
NMRK2	10.7062	-1.99982	0.459556	-4.35163	1.35126e-05	6.89935e-05
DGKD	3668.48	-0.730494	0.138999	-5.25538	1.47722e-07	1.12911e-06
CTTNBP2	388.54	-1.55703	0.282034	-5.52072	3.3762e-08	2.94526e-07
ACTL6B	18.5934	-0.365497	0.421514	-0.867105	0.385885	0.477275
RARB	415.443	-0.790884	0.174554	-4.53088	5.87378e-06	3.23837e-05
TOP2B	7479.16	0.032682	0.0978018	0.334166	0.738254	0.795943
TM9SF3	21861.7	0.119261	0.104813	1.13785	0.255183	0.34353
NFKB2	5775.55	0.506361	0.124003	4.08344	4.43738e-05	0.00020114
UBE2T	1366.06	1.6194	0.162713	9.95249	2.45952e-23	2.69932e-21
PPP1R12B	18122.5	-1.71811	0.324	-5.30282	1.1403e-07	8.90539e-07
DNAJC10	9151.65	0.63296	0.100576	6.29338	3.10619e-10	3.96704e-09
GTF3C1	6766.78	-0.38842	0.10373	-3.74452	0.00018074	0.000704811
IL4R	5158.81	-0.369671	0.111097	-3.32745	0.000876432	0.00284068
USP33	3213.2	0.00301132	0.0757663	0.0397448	0.968297	0.976022
PAK3	199.461	-0.459303	0.292918	-1.56802	0.116876	0.183337
CAPN6	2034.15	0.309264	0.379878	0.814112	0.415581	0.506607
DCX	77.2959	0.337304	0.431107	0.782413	0.433972	0.524393
SNRPA	4569.84	0.286424	0.0889491	3.22008	0.00128153	0.00395432
SPAG6	12.4578	0.6846	0.382891	1.78798	0.0737796	0.12586
EXOSC5	1473.05	0.579419	0.13672	4.238	2.25522e-05	0.000109697
DYNC1I2	5964.22	-0.158909	0.0836546	-1.89958	0.057488	0.102393
APBB1IP	1682.24	0.527346	0.2309	2.28387	0.0223794	0.0466088
LRCH4	1315.42	-0.0389374	0.11964	-0.325456	0.744836	0.801548
FAM76B	1066.27	0.469783	0.092354	5.08677	3.64212e-07	2.56465e-06
SIRT6	1359.08	-0.0932428	0.115555	-0.806914	0.419716	0.510791
TYR	1.5831	0.943769	0.639607	1.47554	0.140066	0.212564
POLD3	2492.78	1.03319	0.148021	6.98001	2.95164e-12	5.33616e-11
ACTN2	257.319	-2.96097	0.453454	-6.52982	6.58499e-11	9.45459e-10
CAPZB	17719	-0.362712	0.0829583	-4.37222	1.22987e-05	6.34136e-05
GPR137B	1561.08	0.407749	0.132486	3.07767	0.00208623	0.00604463
NAALAD2	106.369	-0.388764	0.212844	-1.82652	0.0677714	0.117328
JADE1	2903.22	-0.317845	0.133793	-2.37564	0.0175185	0.0378246
SLC25A43	2036.08	-0.106808	0.118438	-0.901801	0.367163	0.45866
UBE2A	4003.25	-0.0485448	0.0838171	-0.579175	0.562471	0.643507
FGFR1	4302.66	-1.01774	0.237435	-4.2864	1.81595e-05	9.01052e-05
FKBP6	4.96743	1.98876	0.485043	4.10018	4.12827e-05	0.000188445
SMC1B	81.0174	2.10385	0.327594	6.42212	1.34386e-10	1.83435e-09
FBLN1	14159	-1.35001	0.28558	-4.72726	2.27572e-06	1.37387e-05
ITGA8	1607.38	-2.1127	0.299018	-7.06546	1.60084e-12	3.02233e-11
CST7	776.698	-0.112459	0.258901	-0.434372	0.664019	0.733558
MAP2	646.748	-0.538566	0.251042	-2.14532	0.0319273	0.0627132
PIAS2	1448.2	0.0022691	0.103336	0.0219584	0.982481	0.986926
AMPH	180.619	-0.802267	0.226338	-3.54456	0.00039327	0.00140558
ARAF	5324.11	-0.387225	0.0954051	-4.05874	4.93385e-05	0.00022088
MCCC1	1670.99	-0.0225454	0.112669	-0.200103	0.8414	0.879147
LAMP3	1271.43	1.46546	0.225982	6.48486	8.88131e-11	1.24835e-09
FAP	931.101	2.87187	0.245771	11.6851	1.51856e-31	5.40967e-29
NEBL	2173.61	-0.29523	0.329793	-0.895199	0.370681	0.462165
ACER3	3172.77	0.266739	0.10675	2.49874	0.0124637	0.0282835
UBE2K	5809.58	-0.0680002	0.0726812	-0.935596	0.349481	0.440817
PIK3C3	1787.93	-0.122807	0.0943097	-1.30217	0.192859	0.274643
N4BP2	1098.28	0.280799	0.120412	2.33197	0.019702	0.0418203
TIGAR	994.926	0.607241	0.113167	5.36588	8.05544e-08	6.5005e-07
TULP3	1975.53	-0.196434	0.105173	-1.86772	0.0618009	0.10872
SYNJ2	3343.89	0.369018	0.104106	3.54465	0.000393137	0.00140523
ADCY2	319.403	-1.2399	0.324789	-3.81755	0.000134781	0.000542634
PPP2R5C	7095.43	-0.326046	0.0767391	-4.24876	2.1496e-05	0.000104994
PMS2P1	417.171	0.417014	0.111583	3.73726	0.000186035	0.000722608
RBFOX1	14.4514	1.13585	0.425707	2.66814	0.00762715	0.0185394
GNB1	23711.1	-0.200272	0.0715333	-2.7997	0.00511501	0.0131356
HOXA9	265.727	3.80466	0.395631	9.6167	6.79745e-22	6.02906e-20
EDN1	1170.42	0.771029	0.213936	3.60401	0.000313341	0.00114888
MLLT10	2134.78	-0.068694	0.0978221	-0.702234	0.482533	0.569817
ZCWPW1	166.545	-0.0840536	0.152257	-0.552051	0.580914	0.660452
ADCYAP1R1	101.198	-3.1663	0.376783	-8.4035	4.33346e-17	1.7818e-15
FGF20	38.6926	2.99664	0.539186	5.55771	2.73338e-08	2.43035e-07
P2RY10	267.335	-0.633358	0.280379	-2.25894	0.0238873	0.0492513
ITM2A	1291.53	-1.23748	0.227031	-5.45071	5.01687e-08	4.22064e-07
NRDC	6635.77	0.21272	0.0621299	3.4238	0.000617527	0.00209015
VDAC3	5157.25	-0.0579025	0.12188	-0.47508	0.63473	0.707859
PCM1	7496.07	0.06705	0.123141	0.544498	0.586099	0.665059
TNRC6C	1888.33	-0.167546	0.147681	-1.13452	0.256578	0.345012
CBFA2T2	3257.87	0.335977	0.122315	2.74681	0.0060178	0.0151079
BRINP1	28.4421	-0.609672	0.369534	-1.64984	0.0989755	0.160297
ITCH	4735.74	-0.0760351	0.0871951	-0.872012	0.383202	0.474618
PKD2L2	22.9787	0.347428	0.218914	1.58705	0.112501	0.177769
TP53INP2	6141.71	-1.39712	0.167637	-8.33418	7.80379e-17	3.08688e-15
SDF4	10242.7	-0.145371	0.100491	-1.44661	0.148007	0.222279
MYH7B	241.12	0.883483	0.229469	3.85013	0.000118057	0.000482632
BPIFB2	81.821	-3.51676	0.747691	-4.70349	2.55747e-06	1.52868e-05
TP73	364.25	0.187742	0.265042	0.708348	0.478729	0.566482
TOLLIP	4258.63	-0.671095	0.0909858	-7.37582	1.63341e-13	3.71868e-12
UBE2D4	1354.08	-0.308267	0.0932207	-3.30685	0.00094351	0.00303321
CLUL1	30.6728	-1.4136	0.287457	-4.9176	8.76107e-07	5.7422e-06
RUNX1T1	696.812	-0.774955	0.269348	-2.87715	0.00401283	0.010644
CDH17	13664.2	-0.165247	0.392784	-0.420706	0.67397	0.742269
THOC1	1306.08	0.583131	0.0997913	5.84351	5.11128e-09	5.21214e-08
FKBP7	740.354	-0.280707	0.146748	-1.91285	0.0557667	0.099826
OSBPL6	241.197	-0.731725	0.249015	-2.93848	0.00329828	0.00899345
SLC1A3	741.795	0.14043	0.246998	0.568547	0.569664	0.650008
XRCC5	16728.9	0.212747	0.0672212	3.16488	0.00155147	0.00467475
LXN	1057.19	-0.0513119	0.180215	-0.284727	0.775854	0.827002
SP140	437.564	-0.0940027	0.237571	-0.395683	0.692339	0.758081
MKNK1	1849.01	-0.153159	0.0611367	-2.5052	0.0122383	0.0278485
TNS1	29647.8	-1.76502	0.291916	-6.04633	1.48185e-09	1.66029e-08
REXO1	3259.24	0.152686	0.0947531	1.61141	0.107091	0.170879
SAR1A	4630.47	0.0352503	0.072957	0.483166	0.628978	0.702924
CDC14A	577.882	-0.581346	0.114551	-5.07501	3.87466e-07	2.71433e-06
RAPGEF3	737.375	-0.808722	0.164418	-4.9187	8.71199e-07	5.71261e-06
CEACAM1	6802.05	-0.113965	0.240157	-0.474544	0.635112	0.708167
SENP1	1759.65	0.418725	0.0828638	5.05317	4.34542e-07	3.0087e-06
DUSP13	7.76686	-1.71206	0.482247	-3.55017	0.000384988	0.00138075
CIC	8079.31	-0.216245	0.103424	-2.09085	0.0365415	0.0701502
LIPE	682.889	-0.495874	0.193186	-2.56683	0.0102634	0.0239675
FDFT1	10062	0.0867172	0.176459	0.49143	0.623122	0.697815
PAFAH1B3	1896.38	0.920347	0.153218	6.00678	1.89245e-09	2.08117e-08
OPHN1	651.139	-0.20654	0.134421	-1.53651	0.124413	0.192712
AFM	4.19023	0.116287	0.67712	0.171738	0.863644	0.895769
KIF22	3059.68	0.836952	0.120389	6.95207	3.59962e-12	6.37503e-11
SCGN	158.202	-0.868108	0.528729	-1.64188	0.100616	0.162457
CARMIL1	3684.05	0.641003	0.1266	5.0632	4.12273e-07	2.8719e-06
PGM1	3659.55	-0.744139	0.127002	-5.85929	4.64855e-09	4.77726e-08
DDX1	5680.28	0.0889915	0.0707221	1.25833	0.208274	0.292078
DNM2	17148.5	-0.20575	0.11306	-1.81983	0.0687856	0.118781
EPB41L2	5417.65	0.0317499	0.155939	0.203604	0.838663	0.876998
RIMS1	138.751	-1.4295	0.389269	-3.67227	0.000240409	0.000906903
MOXD1	1178.1	-0.320814	0.253894	-1.26357	0.206383	0.289923
STX7	4405.66	-0.102902	0.0848032	-1.21342	0.22497	0.310667
RABL2B	766.731	0.254913	0.0873283	2.91902	0.00351135	0.00949992
KEAP1	4005.15	-0.201182	0.096768	-2.07901	0.0376164	0.071874
DDX43	124.1	0.566411	0.306487	1.84808	0.0645911	0.112683
PTPRH	3477.61	-0.582919	0.23346	-2.49687	0.0125295	0.0284061
DCT	14.0177	-1.69117	0.32354	-5.22707	1.72217e-07	1.29676e-06
SLC35C2	3609.03	0.325178	0.104892	3.10011	0.00193451	0.00565071
CRYBG3	1621.71	-0.97714	0.175875	-5.55586	2.76243e-08	2.45317e-07
EPHA6	43.1988	-2.89805	0.424826	-6.82174	8.99427e-12	1.50462e-10
SCTR	225.142	-0.986653	0.408602	-2.41471	0.0157479	0.0345912
RFX3	759.701	0.491289	0.150073	3.27366	0.00106164	0.00335953
RIF1	4693.45	0.781008	0.0913092	8.55344	1.19473e-17	5.40874e-16
RAB21	4839.05	-0.19907	0.0807077	-2.46655	0.0136421	0.0305901
SLC4A4	2990.71	-0.554423	0.308018	-1.79997	0.0718656	0.123131
SMARCA2	4766.51	-0.641005	0.135677	-4.7245	2.30678e-06	1.3903e-05
RDH8	36.1628	5.7201	0.557302	10.2639	1.02465e-24	1.40481e-22
SESN1	2279.67	-0.0782923	0.182094	-0.429956	0.667228	0.736448
MID2	527.288	-1.24253	0.210637	-5.89888	3.65973e-09	3.8299e-08
PIH1D3	1.31701	1.00512	0.591569	1.69907	0.0893057	0.147198
COL5A3	1908.6	1.08644	0.191753	5.66585	1.46298e-08	1.36913e-07
SRCAP	14146.4	0.199092	0.0909698	2.18855	0.0286297	0.0572792
PUM3	1839.43	0.805801	0.1342	6.00447	1.91954e-09	2.10723e-08
CPB2	10.0799	2.01477	0.408347	4.93397	8.05746e-07	5.31308e-06
CHRNA3	380.161	-1.30643	0.412375	-3.16806	0.00153462	0.00463326
KCNN2	78.5376	-1.43672	0.23679	-6.0675	1.2992e-09	1.47158e-08
CNOT4	1767.35	-0.144353	0.0595613	-2.4236	0.0153675	0.033865
PSEN1	5661.22	0.0484162	0.0770052	0.62874	0.529519	0.613283
CPOX	1569.87	0.435794	0.108171	4.02877	5.60703e-05	0.000247599
CLDND1	3542.98	-0.672261	0.0900275	-7.46728	8.18682e-14	1.95821e-12
MOK	847.967	0.295474	0.152149	1.94201	0.0521359	0.0944824
HSP90AA1	70516.6	0.985835	0.115283	8.55145	1.21548e-17	5.49699e-16
RBL1	1341.45	1.23274	0.122134	10.0933	5.91173e-24	7.05851e-22
DLGAP4	7205.94	0.184246	0.0987405	1.86596	0.0620468	0.109042
IGSF9B	565.365	-0.880464	0.284099	-3.09915	0.00194077	0.00566473
CFHR2	0.152989	-0.172696	1.7886	-0.0965537	0.923081	NA
CROCCP3	240.224	-0.0243239	0.175328	-0.138734	0.88966	0.916462
NDC80	1007.32	1.81945	0.161447	11.2696	1.8533e-29	5.06581e-27
AP4E1	907.984	-0.0679335	0.0939545	-0.723047	0.469651	0.55792
RSBN1	1804.34	-0.106975	0.0801638	-1.33446	0.182054	0.262499
MAGI3	1939.09	-0.675977	0.108888	-6.20802	5.36547e-10	6.5429e-09
CXCL2	1897.88	0.674533	0.274829	2.45437	0.014113	0.0314885
AFP	59.7345	2.99028	0.592273	5.04881	4.44566e-07	3.07077e-06
COL4A4	680.583	0.85527	0.301656	2.83525	0.00457896	0.0119459
TCF7	2707.9	0.415843	0.198941	2.09029	0.0365922	0.0702258
OSTM1	2241.55	-0.40497	0.11575	-3.49866	0.000467601	0.00163837
CDH7	12.2166	1.99444	0.491359	4.05903	4.92762e-05	0.000220669
IMPG2	34.8343	-1.8934	0.229195	-8.26111	1.44327e-16	5.53629e-15
PCNP	5950.05	-0.258352	0.0689077	-3.74925	0.000177364	0.000692891
EXD2	1723.43	-0.126033	0.0788259	-1.59887	0.109849	0.174379
ARG2	247.237	-1.32486	0.197547	-6.70657	1.99255e-11	3.12291e-10
MEF2C	2108.53	-0.587086	0.192953	-3.04264	0.00234509	0.00668241
PTPRC	4564.16	0.178724	0.245046	0.729349	0.465788	0.554255
CACNA1S	9.22852	0.74651	0.383319	1.94749	0.0514758	0.0934539
PKP1	3573.99	-3.46278	0.582777	-5.94186	2.8181e-09	3.0115e-08
UBA5	1727.41	0.0164146	0.0832312	0.197217	0.843658	0.88083
STK17B	3262.78	-0.28508	0.147828	-1.92846	0.0537981	0.0969613
CDC14B	1859.94	-0.109378	0.112049	-0.976166	0.328982	0.420304
ZNF510	826.188	-0.0565282	0.0934627	-0.604821	0.545298	0.628126
LRP2	82.296	2.32957	0.447666	5.20382	1.95231e-07	1.45539e-06
ZNF506	1467.64	0.018664	0.120082	0.155427	0.876485	0.906005
JMJD4	663.176	0.13598	0.103418	1.31486	0.188556	0.269866
DUSP12	857.775	0.429148	0.0853129	5.03029	4.89749e-07	3.36415e-06
AACS	2480.3	-0.150149	0.129489	-1.15955	0.246233	0.333579
DELE1	2938.84	-0.431442	0.074154	-5.81818	5.94904e-09	5.98915e-08
SLC13A1	6.3226	1.76438	0.648931	2.71891	0.00654978	0.0162375
CADPS2	2219.92	0.243621	0.142431	1.71046	0.0871812	0.144337
PCDHB4	202.958	-0.879537	0.226809	-3.87788	0.000105369	0.000436347
PCDHA6	15.19	-0.0407783	0.329905	-0.123606	0.901627	0.925717
PCDHGA2	106.477	-0.996741	0.215783	-4.61918	3.85264e-06	2.21628e-05
HSPB11	922.666	-0.252618	0.103919	-2.43091	0.0150611	0.0332731
PHLPP1	2245.54	-0.320704	0.132999	-2.41132	0.0158947	0.0348607
ATP8B1	9799.87	0.00891718	0.170165	0.0524032	0.958207	0.968569
IL12RB2	73.9216	0.476377	0.214435	2.22155	0.0263137	0.0533952
SMARCD3	775.566	-1.16586	0.189799	-6.14258	8.11926e-10	9.56031e-09
WDR70	1319.01	0.146949	0.0901984	1.62917	0.103277	0.166008
FYB1	2670.07	0.644137	0.2028	3.17621	0.00149211	0.00451971
MPP4	16.7009	0.86797	0.270104	3.21347	0.00131142	0.00403623
STRADB	1006.18	-0.904479	0.132548	-6.82376	8.86871e-12	1.4855e-10
BZW1	6805.65	0.137819	0.0867305	1.58905	0.112049	0.177173
PGR	284.528	-2.06226	0.294996	-6.99081	2.73313e-12	4.97214e-11
C1QTNF3	541.107	-1.21915	0.294154	-4.14459	3.40423e-05	0.000158355
ME2	4145.38	-0.336572	0.120687	-2.7888	0.00529041	0.0135195
C5orf22	2009.19	0.455723	0.102416	4.44972	8.59805e-06	4.58953e-05
CCNT2	2341.75	0.333818	0.0925506	3.60687	0.000309908	0.00113806
FAM135A	3263.76	-0.265482	0.154407	-1.71936	0.0855487	0.142148
COL19A1	79.6989	-2.11687	0.378343	-5.59511	2.20487e-08	1.99305e-07
EPB41L3	1397.87	-1.54825	0.209459	-7.39167	1.44991e-13	3.33831e-12
COBLL1	3503.39	-0.685135	0.14967	-4.57763	4.70263e-06	2.64982e-05
DLG3	3106.25	0.217334	0.123633	1.7579	0.0787642	0.132841
KCNK2	102.28	-0.505251	0.399039	-1.26617	0.205453	0.288877
SERTAD4	819.466	-0.753103	0.264431	-2.84801	0.00439934	0.0115382
TRAF5	1879.91	0.769104	0.149966	5.12852	2.92035e-07	2.09683e-06
MRPL22	1552.87	-0.043225	0.101788	-0.424656	0.671087	0.739825
GEMIN5	1758.8	0.369579	0.0939886	3.93216	8.41843e-05	0.000356671
OPRK1	16.1042	1.02348	0.468372	2.18519	0.0288748	0.0577111
NFE2L1	14168.2	-0.406892	0.0903384	-4.50409	6.66576e-06	3.63717e-05
SEMA5B	201.447	1.60871	0.203172	7.91796	2.41437e-15	7.53814e-14
GSK3B	5158.25	0.214556	0.0741166	2.89484	0.00379348	0.0101414
ITGB5	7536.05	0.163158	0.12239	1.3331	0.182498	0.262947
ERC1	4385.44	-0.370371	0.136938	-2.70465	0.00683759	0.016852
XPO1	11793.7	0.77902	0.0838063	9.29548	1.46546e-20	1.05273e-18
LINC01587	3.92708	-0.881806	0.389604	-2.26334	0.0236147	0.0487932
RNF13	3667.82	0.0649617	0.0852285	0.762206	0.445937	0.53562
TRPM3	37.2572	-0.440832	0.318025	-1.38616	0.165699	0.243275
PALB2	1149.93	0.71589	0.0933092	7.67223	1.69035e-14	4.54887e-13
DOP1A	1496.57	0.00541492	0.123459	0.04386	0.965016	0.973415
LYRM2	1646.06	-0.00907801	0.0857159	-0.105908	0.915655	0.936248
BCKDHB	1415.11	-0.477527	0.12306	-3.88045	0.000104265	0.000432226
KAT6A	6101.36	0.0668769	0.091585	0.730217	0.465257	0.55376
TUT7	2571.26	-0.178632	0.105645	-1.69087	0.0908612	0.149303
ULK2	983.995	-0.738658	0.160017	-4.61611	3.90997e-06	2.24302e-05
GRHL2	2511.24	0.466814	0.175354	2.66211	0.00776514	0.0188253
TNPO1	7640.96	0.214197	0.0795454	2.69276	0.00708633	0.017399
PLOD1	9007.7	0.367503	0.113072	3.25017	0.00115337	0.00361168
P2RX5	175.237	0.233261	0.293003	0.796103	0.425972	0.516781
ITGAE	1126.4	0.0383678	0.129982	0.295178	0.767858	0.820512
DIS3	3937.85	0.452056	0.094237	4.79701	1.61054e-06	1.0018e-05
PIBF1	1111.46	0.408026	0.0979266	4.16665	3.09109e-05	0.000145234
TDRD3	1167.2	-0.186332	0.0935425	-1.99195	0.046377	0.0855623
AC000061.1	8.00085	2.13583	0.485149	4.40241	1.07055e-05	5.59357e-05
NUFIP1	690.724	0.697342	0.112869	6.17836	6.47726e-10	7.77432e-09
PDS5B	3505.37	0.252209	0.105545	2.38959	0.0168673	0.0366462
OXCT1	2132.72	-0.743461	0.221949	-3.3497	0.000808996	0.00264957
RRAGB	538.917	-0.375681	0.11434	-3.28565	0.00101749	0.00323881
EPYC	59.2226	4.18406	0.52356	7.99156	1.33241e-15	4.34093e-14
CYLD	2487.73	-0.360799	0.113613	-3.17568	0.00149485	0.00452672
SLC27A5	359.728	0.221038	0.167097	1.32281	0.185898	0.266749
ZNF324	595.312	-0.267641	0.0924644	-2.89453	0.00379723	0.0101495
ZNF671	267.98	-0.461778	0.162191	-2.84712	0.00441164	0.0115656
ZNF416	251.537	-0.444896	0.133701	-3.32753	0.000876189	0.0028401
ZNF586	599.45	-0.00489156	0.100393	-0.048724	0.961139	0.970676
ZNF446	432.405	-0.198291	0.0923698	-2.1467	0.0318168	0.0625302
ZNF264	2900.91	0.00212972	0.122356	0.017406	0.986113	0.989825
RPS5	42993.7	-0.387601	0.128649	-3.01286	0.00258799	0.00728239
FAT1	21581.1	0.840627	0.162628	5.16902	2.35322e-07	1.72177e-06
YTHDC1	4100.58	-0.130993	0.0515258	-2.54228	0.0110131	0.0254378
CHMP2B	4084.06	-0.0815063	0.101718	-0.801299	0.422959	0.514029
SMAP2	3750.24	-0.464818	0.140326	-3.31241	0.000924946	0.00298323
PPIE	1562.55	-0.221496	0.0840175	-2.63631	0.0083813	0.0201115
ZMPSTE24	4394.29	0.164662	0.0821993	2.00321	0.045155	0.0837016
STARD7	7672.58	0.344284	0.0800044	4.30332	1.68258e-05	8.41646e-05
NOA1	2647.64	-0.140212	0.085023	-1.64911	0.0991255	0.160498
REST	3590.2	0.188169	0.0770918	2.44084	0.014653	0.0325064
HAL	90.2701	1.14849	0.294065	3.90555	9.40098e-05	0.000393429
SSH1	3968.22	0.0535967	0.0989113	0.541867	0.58791	0.666575
GSTP1	33306.7	-0.371817	0.159796	-2.32683	0.0199744	0.0423138
APLP2	29594.4	-0.103696	0.10371	-0.999861	0.317378	0.408565
FAM234B	315.298	-0.0261955	0.184341	-0.142104	0.886998	0.914413
SLCO1A2	49.2925	4.07628	0.458109	8.89806	5.68329e-19	3.233e-17
WBP11	5823.37	0.255583	0.077423	3.30113	0.000962967	0.00308822
EIF3I	9949.52	0.0310094	0.0861998	0.359739	0.719043	0.780614
NKAIN1	28.2692	0.0405117	0.350029	0.115738	0.90786	0.930756
COL16A1	3390.11	0.301582	0.199331	1.51297	0.130286	0.200226
TXLNA	4207.52	0.189002	0.0754875	2.50375	0.0122884	0.027941
APOB	9039.33	-4.89314	0.584187	-8.37598	5.47681e-17	2.21215e-15
NCOA1	5412.03	-0.606341	0.0846067	-7.16658	7.68957e-13	1.53866e-11
AGBL5	1684.56	-0.360655	0.102663	-3.513	0.000443085	0.00156103
EFR3B	256.093	0.434359	0.241544	1.79826	0.0721357	0.123536
KIF3C	752.192	-0.0582852	0.187749	-0.310443	0.756224	0.810627
RAB10	11739.6	-0.474868	0.0932101	-5.0946	3.49479e-07	2.47051e-06
GCKR	153.858	-0.710552	0.331798	-2.14152	0.0322325	0.0631961
HADHA	11801.9	-0.895847	0.091912	-9.7468	1.90383e-22	1.83998e-20
MAPRE3	757.037	-0.820279	0.182502	-4.49463	6.96894e-06	3.78975e-05
CAD	5762.23	1.12138	0.11679	9.60173	7.86116e-22	6.91607e-20
CD59	15920.4	-0.688103	0.148371	-4.63773	3.5226e-06	2.04537e-05
CD82	6962.94	-0.351869	0.157648	-2.23199	0.0256156	0.0522029
BCORL1	1832.67	0.215789	0.133662	1.61444	0.106432	0.17008
ATRX	9073.47	0.0283099	0.105309	0.268828	0.788062	0.83706
AK6	871.997	-0.0343865	0.106399	-0.323183	0.746557	0.802982
FCN1	294.186	-1.04915	0.278254	-3.7705	0.000162924	0.000642894
MYNN	1099.16	0.131728	0.105776	1.24535	0.213002	0.297509
MECOM	7645.69	0.3328	0.187289	1.77693	0.0755795	0.128472
SCAMP1	3375.7	-0.224367	0.0966004	-2.32263	0.0201988	0.0427203
PREP	4059.5	0.517638	0.125304	4.13105	3.61103e-05	0.000166974
HACE1	776.51	-0.316235	0.11202	-2.82302	0.00475742	0.0123448
SEH1L	3067.55	0.774472	0.110506	7.00841	2.4104e-12	4.40347e-11
WDR47	883.674	-0.802262	0.104278	-7.69348	1.43182e-14	3.90391e-13
WDFY1	4751.33	0.600152	0.0905761	6.62594	3.45036e-11	5.20139e-10
OVGP1	153.238	0.823497	0.200491	4.1074	4.00144e-05	0.000183349
SLC25A24	4784.47	0.175146	0.11831	1.4804	0.138767	0.210901
MAP3K4	1799.04	-0.152682	0.0947853	-1.61082	0.10722	0.171024
PILRA	493.393	0.794271	0.205228	3.8702	0.000108748	0.000448884
IGSF9	1717.9	-0.533899	0.245021	-2.17899	0.0293324	0.0584698
ABCB1	588.877	-0.207201	0.25147	-0.823959	0.409963	0.501167
ZNF213	1972.31	-0.10882	0.0974923	-1.11619	0.264342	0.353332
AKR1B1	2735.22	-0.0535405	0.170043	-0.314865	0.752864	0.808127
CPNE3	8265.11	-0.153267	0.127052	-1.20633	0.22769	0.313649
RRN3	2521.87	0.498496	0.0846982	5.88556	3.96719e-09	4.13076e-08
CTTN	11258.6	0.361325	0.125781	2.87266	0.00407038	0.0107815
WNT11	670.771	2.25473	0.430166	5.24152	1.59258e-07	1.209e-06
MTIF2	2269.52	0.520856	0.0920859	5.65619	1.54767e-08	1.44342e-07
DDHD2	2185.35	-0.261745	0.111731	-2.34264	0.0191478	0.0408213
TTC39A	2172.21	-0.282646	0.223562	-1.26428	0.206129	0.289631
EPS15	4601.46	-0.0924342	0.0778062	-1.18801	0.234831	0.321337
ORC1	671.189	1.59204	0.175748	9.05866	1.32058e-19	8.3909e-18
MGST2	3591.91	-0.779758	0.14932	-5.22205	1.76956e-07	1.32942e-06
CHERP	4781.44	0.312084	0.095542	3.26646	0.001089	0.00343588
ATG16L1	1929.57	0.130548	0.0784864	1.66332	0.0962478	0.156594
USP40	2299.24	0.139811	0.0855506	1.63425	0.102205	0.164559
POMGNT1	3380.34	0.147803	0.0850982	1.73685	0.0824141	0.13791
RAD54L	551.816	1.73621	0.167136	10.3881	2.81025e-25	4.27049e-23
MAST2	5541.64	0.219104	0.105193	2.08288	0.0372622	0.0712913
DNAJA1	9721.72	0.485106	0.109514	4.4296	9.44073e-06	4.99639e-05
B4GALT1	12485.5	0.149477	0.129834	1.1513	0.249611	0.337229
CHMP5	4204.23	-0.164738	0.11066	-1.48868	0.136571	0.208235
NFX1	3375.07	0.00616865	0.0918212	0.0671811	0.946438	0.960108
AQP6	28.7668	0.840544	0.313806	2.67854	0.00739435	0.0180492
DIMT1	2146.17	0.11044	0.0809804	1.36379	0.172635	0.251513
IPO11	1480.95	0.262255	0.0858653	3.05426	0.00225614	0.0064607
FOLH1	283.946	0.0668378	0.31021	0.215459	0.829409	0.869796
EIF2AK1	13614.6	0.509396	0.0874883	5.82245	5.79896e-09	5.85568e-08
NME8	18.5731	0.858147	0.254547	3.37127	0.000748217	0.00247588
EPDR1	860.852	-0.194857	0.225904	-0.862565	0.388377	0.479687
SNX10	1440.9	1.77802	0.17097	10.3996	2.49038e-25	3.82453e-23
SEPHS1	3170.64	0.22664	0.0890587	2.54484	0.0109327	0.0252872
MRPL28	2457.12	-0.268131	0.113321	-2.36612	0.0179757	0.0386831
HBQ1	7.59732	0.639166	0.444463	1.43806	0.150416	0.225116
ITPKC	3078.69	-0.724564	0.15384	-4.70987	2.47879e-06	1.48471e-05
CEACAM6	41876.4	1.3945	0.374503	3.72359	0.00019641	0.000758567
FAT2	651.075	-3.10026	0.48608	-6.37809	1.79306e-10	2.3897e-09
RBM22	3555.6	0.116445	0.0740752	1.57198	0.115954	0.182102
TMED2	17321.9	0.131401	0.0883565	1.48716	0.136971	0.208669
ERO1B	889.59	-1.0433	0.1961	-5.32024	1.03629e-07	8.17239e-07
ZFAND6	3169.04	-0.259658	0.081089	-3.20214	0.00136411	0.004178
HSD17B2	3236.17	-1.98475	0.31694	-6.26223	3.7952e-10	4.76482e-09
TXLNG	2112.94	0.626509	0.109773	5.70734	1.14757e-08	1.09494e-07
PPEF1	33.8399	1.20009	0.237074	5.06208	4.14704e-07	2.88791e-06
LAT2	693.177	-0.0505046	0.179899	-0.280739	0.778911	0.829529
HUWE1	24484.4	0.0752406	0.0948382	0.793357	0.42757	0.518257
ZW10	1304.42	0.447993	0.0947319	4.72906	2.25565e-06	1.3627e-05
ALG9	569.848	-0.177131	0.0874138	-2.02634	0.0427295	0.0799908
MYBPC2	41.9139	-0.513482	0.317752	-1.61598	0.106098	0.169663
NOX4	220.319	1.60294	0.219222	7.31194	2.63306e-13	5.76792e-12
ACOX3	1216.86	-1.0172	0.107589	-9.4545	3.24565e-21	2.57878e-19
MTMR2	3186.44	0.176831	0.0984203	1.79669	0.0723844	0.123898
PPP1R15A	5144.52	-0.637258	0.142139	-4.48335	7.34804e-06	3.97997e-05
HSD17B14	397.219	0.1279	0.233485	0.547788	0.583837	0.662978
TRIP6	2962.12	0.123804	0.179093	0.691284	0.489387	0.576324
ACHE	1605.05	0.439335	0.32796	1.3396	0.180375	0.260623
FTL	162742	0.133288	0.143556	0.928474	0.353162	0.444556
SRRT	5798.11	0.440028	0.0822709	5.34853	8.86712e-08	7.08799e-07
BAX	3072.23	0.282925	0.131773	2.14707	0.0317879	0.0624788
NLK	1492.16	0.445246	0.0868702	5.12542	2.96872e-07	2.1298e-06
PIGS	3827.75	-0.357806	0.102781	-3.48127	0.000499051	0.00173556
ADAMTS2	4522.52	2.68472	0.224076	11.9813	4.45356e-33	2.03743e-30
TMPRSS11E	750.261	-4.28285	0.767853	-5.57769	2.43728e-08	2.18856e-07
ATXN7L3	4430.09	0.14228	0.0888641	1.6011	0.109355	0.173747
PGS1	1271.69	0.259724	0.0715807	3.6284	0.000285179	0.00105569
PSMC5	5768.65	-0.173005	0.0752128	-2.3002	0.0214367	0.0449144
UIMC1	1099.44	-0.037449	0.0726195	-0.515689	0.606072	0.682272
CETP	126.048	0.913058	0.226532	4.03059	5.56366e-05	0.000245809
MMP2	22614.3	0.28893	0.229233	1.26042	0.207517	0.291214
MT3	15.491	-1.2431	0.44099	-2.81889	0.00481901	0.0124911
LPCAT2	2263.86	0.212457	0.163146	1.30226	0.192829	0.27461
GNAO1	1594.15	-2.19293	0.342548	-6.40182	1.53541e-10	2.07172e-09
OGFOD1	2372.65	0.0211887	0.0730028	0.290245	0.771629	0.823671
SH3BP2	3716.65	0.250185	0.0949011	2.63627	0.00838224	0.0201127
NOP14	3075.94	0.504725	0.0990971	5.09323	3.52007e-07	2.48717e-06
ADD1	12906.4	-0.702316	0.087869	-7.99276	1.3195e-15	4.30531e-14
L2HGDH	884.138	0.171017	0.107384	1.59258	0.111254	0.176152
TXNDC16	872.252	-0.135252	0.125056	-1.08153	0.279461	0.369315
RTRAF	6238.94	-0.154592	0.089648	-1.72444	0.0846289	0.140917
NID2	2222.04	0.550391	0.192718	2.85594	0.00429091	0.0112974
GMCL1	2559.17	0.331039	0.0927864	3.56775	0.000360053	0.00130034
SF3B2	11090.8	0.0482342	0.0672208	0.717549	0.473035	0.561235
KLHL42	2871.89	-0.613628	0.15837	-3.87464	0.000106781	0.00044152
GNAS	69480.8	-0.127893	0.121905	-1.04912	0.294121	0.384307
DNM1L	4968.07	0.131618	0.0993033	1.32542	0.185032	0.265771
PTHLH	216.663	-0.612788	0.267259	-2.29286	0.0218559	0.0456475
PHACTR3	186.075	1.49873	0.384512	3.89775	9.70899e-05	0.000405032
ERGIC2	2825.4	0.0171991	0.114155	0.150664	0.88024	0.909085
TFAP2C	440.485	-1.0182	0.361731	-2.8148	0.0048807	0.0126285
AURKA	2556.63	1.7949	0.189182	9.48769	2.36208e-21	1.94061e-19
CASS4	183.341	0.153632	0.197363	0.778421	0.436321	0.526456
PIR	719.498	-0.583925	0.164392	-3.55203	0.000382275	0.00137227
AAMDC	584.211	-1.01909	0.13969	-7.29536	2.97864e-13	6.44053e-12
RFX2	1065.41	-1.06965	0.174978	-6.11309	9.77219e-10	1.12894e-08
METTL2A	1056.58	0.285779	0.083173	3.43596	0.000590448	0.0020103
SULT2B1	1246.85	-1.95535	0.349482	-5.595	2.20615e-08	1.9938e-07
ALG6	1068.63	0.588828	0.0963409	6.11192	9.84365e-10	1.1369e-08
CNOT3	3830.42	0.216502	0.0972216	2.22689	0.0259549	0.0527845
GP6	36.6403	0.676652	0.245159	2.76005	0.00577927	0.0145929
PTPN4	1576.72	0.0791051	0.0881463	0.89743	0.369489	0.460911
DDX18	5486.24	0.652881	0.0821873	7.94381	1.96058e-15	6.22264e-14
KHSRP	14489.1	0.267496	0.0951204	2.81218	0.00492066	0.0127152
GNA11	10258.4	-1.01901	0.115729	-8.80509	1.30747e-18	6.93603e-17
ASAP3	1042.11	-1.07153	0.18075	-5.92824	3.0619e-09	3.24015e-08
EDEM2	2435.32	0.243369	0.108821	2.2364	0.0253253	0.0517448
DNMT3B	632.747	2.34753	0.235489	9.96874	2.08858e-23	2.33948e-21
REM1	146.046	-0.53554	0.212817	-2.51644	0.0118548	0.027094
TPX2	6519.77	2.18233	0.181346	12.0341	2.35323e-33	1.1622e-30
FER1L4	1824.46	0.431205	0.313954	1.37347	0.169608	0.247884
PDRG1	1078.03	0.565757	0.119543	4.73265	2.21606e-06	1.34046e-05
EPB41L1	8639.28	0.142074	0.147116	0.965732	0.334178	0.425541
SLC15A1	945.42	-3.43497	0.453189	-7.57955	3.46763e-14	8.80295e-13
DOCK9	4535.66	-0.703618	0.132698	-5.3024	1.14288e-07	8.92236e-07
ANKRD10	4909.19	0.706328	0.116783	6.04823	1.46441e-09	1.6433e-08
TGDS	1088.21	0.606176	0.103733	5.84361	5.10805e-09	5.21129e-08
DOCK3	252.159	-1.99207	0.278863	-7.14353	9.09621e-13	1.79451e-11
C3orf18	241.683	-1.72067	0.18902	-9.10312	8.77717e-20	5.71055e-18
COQ9	3478.02	-0.571622	0.0961057	-5.94784	2.71704e-09	2.91209e-08
TMEM40	318.861	-3.53938	0.549155	-6.44513	1.15499e-10	1.5961e-09
KIF9	559.713	0.478979	0.114745	4.17428	2.98933e-05	0.000140987
ARHGAP28	328.593	-0.464857	0.222777	-2.08665	0.0369198	0.0707358
CRLS1	4471.35	0.239873	0.119743	2.00323	0.0451523	0.0837016
DEFB127	0.898104	1.419	1.02325	1.38677	0.165513	0.243052
PPP1R13B	2755.36	-0.330293	0.100487	-3.28692	0.0010129	0.00322667
ATRN	6842.38	-0.335577	0.143606	-2.33678	0.0194504	0.0413745
SMOX	1544	-0.238939	0.184617	-1.29424	0.195582	0.277738
SIGLEC1	1293.97	0.491908	0.244899	2.00862	0.0445775	0.0828154
FKBP1A	17199.8	0.266842	0.09283	2.87452	0.00404641	0.0107245
NSFL1C	4919.47	0.035119	0.0869453	0.403921	0.686271	0.752916
SLC4A11	1326.03	1.43775	0.267882	5.3671	8.00136e-08	6.4601e-07
C20orf194	1446.92	-0.966725	0.193335	-5.00026	5.7253e-07	3.874e-06
ZNF343	686.566	0.408145	0.0971763	4.20004	2.66863e-05	0.000127284
EBF4	875.807	-0.844941	0.229939	-3.67464	0.000238189	0.000899463
CPXM1	1095.26	2.15284	0.24707	8.71348	2.94676e-18	1.47715e-16
MAVS	12685.7	-0.0271671	0.110984	-0.244783	0.806624	0.851655
LZTS3	3183.87	0.934486	0.22067	4.23477	2.28784e-05	0.00011101
F11	33.813	-2.64335	0.483903	-5.46256	4.69317e-08	3.97602e-07
XRN2	7168.75	0.697531	0.0939949	7.42095	1.16286e-13	2.72447e-12
KIZ	1297.73	-0.125857	0.161722	-0.778231	0.436433	0.526562
DYNLL1	11959.6	-0.395915	0.09677	-4.09129	4.28972e-05	0.000194933
TESC	4159.2	0.128929	0.296966	0.434154	0.664177	0.73364
SNX5	6848.9	0.514311	0.101245	5.07989	3.77662e-07	2.6512e-06
RPL6	38751.9	-0.343544	0.105749	-3.24868	0.00115944	0.00362907
SIRPG	309.467	-0.115644	0.261447	-0.442324	0.658255	0.728487
MAPKAPK5	2401.66	0.305951	0.074656	4.09815	4.16463e-05	0.000189985
P2RX7	482.473	0.19732	0.185317	1.06477	0.28698	0.376988
ESF1	2165.77	0.960586	0.138507	6.93528	4.05406e-12	7.12757e-11
RBBP9	2236.01	0.126715	0.104432	1.21337	0.224987	0.310674
ANAPC5	6055.22	0.314594	0.0747091	4.21091	2.54339e-05	0.000121784
SLC23A2	2338.97	-0.0609664	0.135262	-0.45073	0.652184	0.72363
SLC8B1	2655.79	0.541409	0.101635	5.327	9.98468e-08	7.90427e-07
TMEM230	7171.14	0.0241195	0.105923	0.227707	0.819874	0.862419
DZANK1	187.626	0.674918	0.143359	4.70788	2.5031e-06	1.49762e-05
KDM2B	2560.28	0.255743	0.0905282	2.82501	0.00472789	0.0122777
CFAP61	25.9494	1.50614	0.267043	5.64005	1.69998e-08	1.57097e-07
LHX5	16.5439	-1.38399	0.486737	-2.84341	0.00446335	0.0116828
TASP1	729.064	0.577826	0.0966813	5.97661	2.27824e-09	2.47227e-08
OAS1	6758.81	-0.0197517	0.189535	-0.104212	0.917001	0.937207
GCN1	10945.4	0.322482	0.103501	3.11573	0.00183491	0.00540144
RPLP0	94899.4	-0.176249	0.114652	-1.53724	0.124234	0.192496
PXN	8872.02	-0.0977305	0.115262	-0.847902	0.396493	0.487564
SIRT4	46.7181	-0.855534	0.16082	-5.31982	1.03869e-07	8.18692e-07
RPH3A	21.3912	0.0129795	0.314772	0.0412348	0.967109	0.975073
KIF16B	2193.49	-0.0434665	0.116048	-0.374557	0.70799	0.771505
TRMT6	1437.81	1.0426	0.12088	8.62515	6.40089e-18	3.05032e-16
CHGB	472.754	-1.2773	0.472178	-2.70512	0.00682801	0.0168332
PEBP1	12537.7	-0.969825	0.113089	-8.57574	9.84533e-18	4.52792e-16
TBX5	43.4685	-0.314778	0.507194	-0.620627	0.534845	0.617969
BRAP	1624.36	0.171137	0.0661477	2.5872	0.00967593	0.0227927
ERP29	7354.7	-0.115254	0.101821	-1.13193	0.257665	0.346163
NOS1	139.892	-2.89192	0.396253	-7.29816	2.91724e-13	6.3235e-12
FUS	12820.2	0.360608	0.0797938	4.51926	6.20573e-06	3.40497e-05
IGBP1	3893.32	-0.466293	0.0927638	-5.02666	4.99085e-07	3.42358e-06
FXYD5	11010.7	0.784572	0.175918	4.45988	8.2004e-06	4.3978e-05
ZNF302	1193.64	0.00920339	0.133388	0.0689971	0.944992	0.959048
GRAMD1A	5047.87	0.418945	0.137016	3.05764	0.00223084	0.00639735
FXYD3	18109.8	-0.449651	0.230218	-1.95315	0.0508014	0.0924032
HEPH	5498	-0.101354	0.248417	-0.407998	0.683275	0.750236
CDIP1	1588.1	-0.934508	0.171872	-5.43724	5.41122e-08	4.5209e-07
CMTM1	117.052	1.02096	0.136381	7.48608	7.09591e-14	1.71236e-12
KCNH4	59.0843	0.972425	0.225579	4.3108	1.62665e-05	8.17201e-05
GANAB	26925.1	0.315155	0.0844661	3.73114	0.000190614	0.000738611
GMIP	2678.66	0.0853271	0.132193	0.645473	0.518621	0.603329
RBM41	1117.35	0.256822	0.109566	2.34399	0.0190786	0.0407036
BIRC5	2153.6	1.3876	0.187858	7.3864	1.50853e-13	3.46341e-12
LAG3	632.596	-0.0999177	0.257498	-0.388034	0.697991	0.762809
MLF2	12253.6	-0.181807	0.0978175	-1.85864	0.0630788	0.110507
OTUB2	361.922	0.0455328	0.212186	0.214589	0.830088	0.870318
DDX24	7369.27	-0.258259	0.0665675	-3.87966	0.000104601	0.000433495
ZBTB25	1149.07	0.289967	0.0981309	2.9549	0.00312768	0.0085908
NECAP1	1916.15	-0.192115	0.0902585	-2.1285	0.0332953	0.0648697
ARHGAP4	2413.01	0.816247	0.195985	4.16486	3.1155e-05	0.000146192
ANKRD24	90.9577	-0.32832	0.175825	-1.86731	0.0618587	0.1088
DHX32	2238.72	-0.256875	0.120325	-2.13485	0.0327729	0.0640528
RCOR1	3849.42	-0.0238108	0.119904	-0.198582	0.84259	0.880125
GPATCH2L	2086.07	-0.151581	0.0942425	-1.60842	0.107743	0.171695
LTBP4	15896.9	-1.29252	0.17237	-7.49855	6.4529e-14	1.57379e-12
BLVRB	4828.05	-1.11848	0.161901	-6.9084	4.90152e-12	8.51759e-11
SLC9A1	9928.17	-0.904803	0.182569	-4.95596	7.19725e-07	4.788e-06
SPTLC1	3382.11	-0.0633921	0.095373	-0.664675	0.506258	0.591958
PAPOLA	14294.1	0.280963	0.0688149	4.08288	4.44817e-05	0.000201587
CCNK	1183.87	0.361701	0.0911614	3.9677	7.2571e-05	0.000312154
PCBP4	1802.98	-0.184779	0.120419	-1.53447	0.124914	0.19337
RGS1	4661.36	0.1264	0.230985	0.547219	0.584229	0.663266
YPEL3	3074.92	-0.793047	0.1324	-5.98978	2.10121e-09	2.29276e-08
MRPS33	1556.46	-0.152019	0.119266	-1.27463	0.202441	0.285605
NDUFB2	3466.39	-0.524139	0.107451	-4.87794	1.07198e-06	6.92781e-06
NUDC	5956.19	0.0254426	0.0973673	0.261305	0.793857	0.841795
MAEA	4585.41	-0.0425023	0.0898722	-0.47292	0.636271	0.709208
ICAM1	5019.56	0.960113	0.194166	4.9448	7.62212e-07	5.04254e-06
STRN4	7176.81	0.0942456	0.0887138	1.06236	0.288074	0.378191
IRAK3	1528.26	0.216816	0.240848	0.90022	0.368003	0.459373
LYZ	110223	-0.619861	0.333268	-1.85995	0.0628927	0.110239
SI	5701	-3.89029	0.543098	-7.16315	7.88466e-13	1.57479e-11
MUL1	1960.04	-0.484093	0.0815449	-5.93652	2.91127e-09	3.10191e-08
TFAP4	1285.73	0.894149	0.116362	7.68417	1.53986e-14	4.16971e-13
PDCD7	1201.52	-0.221456	0.0791307	-2.79861	0.00513229	0.0131728
SPG21	4886.15	0.189529	0.0719691	2.63347	0.00845161	0.0202494
FETUB	22.9119	-3.95839	0.737305	-5.36873	7.92938e-08	6.40913e-07
DNAJB11	4650.5	0.481559	0.114495	4.20595	2.59993e-05	0.00012428
P3H2	1275.89	-1.38676	0.264668	-5.23961	1.6092e-07	1.21927e-06
THPO	42.7596	1.29353	0.360424	3.5889	0.000332071	0.00120832
CHRD	512.837	-0.385552	0.215783	-1.78675	0.0739772	0.126164
FLT3LG	112.58	-0.572296	0.14219	-4.02487	5.70057e-05	0.000251321
RAB11FIP3	2702.64	-0.235126	0.139533	-1.68509	0.0919709	0.150796
GNPTG	2876.65	-0.40389	0.0938539	-4.3034	1.682e-05	8.41502e-05
ZNF268	1141.2	-0.0836256	0.141564	-0.590726	0.554704	0.636432
GOLGA3	7384.4	0.0510869	0.100067	0.510525	0.609684	0.685575
PABPC4	11630.7	-0.0349602	0.109981	-0.317874	0.75058	0.806372
CD209	813.805	-0.423777	0.234943	-1.80375	0.0712712	0.122277
CERS4	1075.16	-1.09664	0.279059	-3.92978	8.50241e-05	0.000359598
MCOLN1	1390.62	-0.165572	0.0949304	-1.74414	0.0811339	0.136182
USP48	3621.38	0.138565	0.0878391	1.57748	0.114684	0.180453
EFNB1	5498.08	0.450956	0.163249	2.76238	0.00573822	0.0145044
PDPR	3244.32	0.0690683	0.121051	0.570571	0.568291	0.648935
AARS1	7869.54	0.244563	0.114706	2.13208	0.0330006	0.0644138
GLG1	13968.7	0.163609	0.0845512	1.93502	0.0529875	0.0957543
KIF4A	1527.16	1.92129	0.173925	11.0467	2.27442e-28	5.17532e-26
TNRC6A	4179.74	-0.0649994	0.0845629	-0.768651	0.4421	0.531997
PLEKHG2	3133.34	0.448944	0.140014	3.20643	0.00134391	0.00412425
DLL3	44.1683	2.15338	0.401128	5.36831	7.94799e-08	6.42178e-07
NAT14	480.236	0.120288	0.182119	0.660491	0.508939	0.594373
PITPNM2	1557.9	-0.735564	0.138686	-5.30382	1.13403e-07	8.86121e-07
EXOC1	2469.65	0.0498643	0.0895727	0.556691	0.577738	0.657332
RBM27	1414.29	0.167526	0.072498	2.31077	0.0208454	0.0438827
POU4F3	3.05987	0.592906	0.336772	1.76056	0.0783134	0.132206
OSBPL8	4664	0.0366949	0.105608	0.347463	0.728244	0.788371
DTX2	3320.77	0.014665	0.157035	0.0933864	0.925597	0.943861
NLRC4	122.425	0.69401	0.155827	4.45372	8.43956e-06	4.51491e-05
PUS7	1633.78	1.49487	0.147636	10.1254	4.26311e-24	5.21912e-22
LAMB4	35.2448	-2.70773	0.303617	-8.91824	4.73739e-19	2.73429e-17
NRCAM	995.592	2.10236	0.318259	6.60581	3.9535e-11	5.89957e-10
LAMB1	10923.2	0.751156	0.136004	5.52305	3.33157e-08	2.911e-07
SLC26A4	53.4901	-0.379709	0.262756	-1.4451	0.148429	0.222789
SLC26A3	1064.24	-2.42676	0.52588	-4.61467	3.93717e-06	2.25595e-05
DLD	4912.53	-0.102863	0.10593	-0.971052	0.331523	0.422779
WDR7	1442	-0.291422	0.107684	-2.70626	0.00680447	0.0167866
TXNL1	3924.58	-0.509611	0.0924976	-5.50944	3.59968e-08	3.12018e-07
IL5RA	26.9059	-0.885012	0.263242	-3.36197	0.00077388	0.00254916
ABCC6	693.422	-0.63176	0.225113	-2.80641	0.00500975	0.0129116
CMTM6	6370.44	0.544127	0.100471	5.41575	6.10317e-08	5.05238e-07
ITGA6	18728.1	0.777909	0.160448	4.84835	1.2449e-06	7.93553e-06
RAPGEF4	436.079	-0.0284762	0.176368	-0.161459	0.871732	0.902185
MAP3K20	9217.79	-1.71563	0.213779	-8.02526	1.0131e-15	3.35852e-14
SMPX	194.605	-3.02847	0.575315	-5.26403	1.40934e-07	1.08256e-06
FH	3850.44	-0.150008	0.10178	-1.47385	0.140522	0.213121
SEL1L3	12314.3	0.0707249	0.153932	0.459455	0.645908	0.717802
TF	282.239	0.0891076	0.451096	0.197536	0.843408	0.880631
CDV3	9385.71	-0.0634987	0.0758046	-0.837664	0.40222	0.493406
MYO15A	71.1859	0.0745355	0.194001	0.384201	0.700829	0.765214
ALKBH5	4506.31	-0.307986	0.0802262	-3.83897	0.00012355	0.000502868
APOH	96.0259	1.99711	0.472334	4.22818	2.3559e-05	0.000113971
NLRP1	1464.41	-0.404106	0.18793	-2.1503	0.0315313	0.0620728
PITPNM3	1582	-2.09486	0.258176	-8.11408	4.89466e-16	1.70046e-14
SPAG7	1542.2	-0.725429	0.0863883	-8.3973	4.56848e-17	1.86959e-15
ORC6	589.107	1.81513	0.168506	10.7719	4.67221e-27	9.10579e-25
ZFHX4	696.173	-0.216733	0.289696	-0.748139	0.454376	0.543768
SLC17A6	1.38553	1.6782	0.962985	1.74271	0.0813844	0.136486
CPA1	54.6701	-0.337743	0.606569	-0.556808	0.577658	0.657284
ZC3HC1	771.52	0.107907	0.0834469	1.29312	0.195968	0.278196
ESR1	154.608	-0.597014	0.237873	-2.50981	0.0120797	0.0275286
RGS17	140.111	-0.0366577	0.185104	-0.198038	0.843015	0.880432
ANGPT2	972.657	1.68757	0.173314	9.73702	2.09618e-22	2.01109e-20
TMEM101	1181.65	-0.18366	0.0970032	-1.89334	0.0583131	0.103552
CD200	642.494	0.197923	0.170391	1.16158	0.245406	0.332738
CCDC80	10557.4	-0.749204	0.299705	-2.4998	0.0124263	0.0282073
CMA1	32.8705	-2.32172	0.427403	-5.43216	5.56749e-08	4.63897e-07
PSME1	10759.8	-0.235317	0.124517	-1.88984	0.0587793	0.104253
PPP2R3C	1244.06	-0.305213	0.0720212	-4.23782	2.25698e-05	0.00010977
HAUS4	887.693	-0.369442	0.100259	-3.68489	0.000228801	0.000867026
JPH4	49.2683	-1.45017	0.232211	-6.24506	4.23644e-10	5.27262e-09
MYH7	15.0392	-1.69878	0.354234	-4.79566	1.62143e-06	1.00742e-05
CEBPE	11.8661	-0.334958	0.313743	-1.06762	0.285693	0.375586
SLC7A8	3750.07	-1.7199	0.210058	-8.18773	2.66195e-16	9.74649e-15
OSGEP	1356.13	0.0210979	0.0840604	0.250986	0.801825	0.848031
SLC22A17	857.053	-2.0136	0.246563	-8.16669	3.16962e-16	1.14414e-14
RNF31	1550.99	-0.0220524	0.0877678	-0.251258	0.801614	0.847911
SCFD1	2687.35	-0.0629778	0.0839902	-0.749824	0.453361	0.542826
G2E3	1468.55	0.585689	0.101796	5.75357	8.73806e-09	8.49586e-08
HECTD1	8906.95	-0.385673	0.101216	-3.81041	0.000138736	0.000556648
HNRNPC	17485.3	0.130817	0.0676661	1.93328	0.0532022	0.0960903
RPGRIP1	45.7141	0.946083	0.20808	4.54673	5.44858e-06	3.02543e-05
SUPT16H	7222.94	0.578809	0.0888014	6.51802	7.12432e-11	1.01718e-09
TOX4	3986.09	-0.477353	0.064838	-7.36224	1.80854e-13	4.08105e-12
GEMIN2	380.321	0.43169	0.0955694	4.51703	6.2713e-06	3.4379e-05
TGM1	1907.54	-3.63257	0.535591	-6.78235	1.18236e-11	1.93327e-10
TINF2	2322.05	-0.624834	0.0775001	-8.06237	7.48295e-16	2.52301e-14
DAZL	34.0182	0.291576	0.315423	0.924397	0.355279	0.446666
TBL1Y	9.103	-1.76826	0.576224	-3.06871	0.00214988	0.0061915
SEMA6A	2542.01	-0.667326	0.257793	-2.58861	0.0096365	0.0227139
TRPM7	3620.53	0.282995	0.0948613	2.98325	0.00285201	0.00792984
TYRO3	1293.52	-0.444986	0.162428	-2.73959	0.00615157	0.0153872
WDR76	821.722	0.840955	0.133319	6.30786	2.82919e-10	3.63247e-09
CAPN3	48.5898	0.200454	0.205531	0.975297	0.329413	0.420719
SNAP23	2614.04	-0.060768	0.07713	-0.787865	0.430776	0.521283
TBX15	73.5502	1.77596	0.279284	6.359	2.03073e-10	2.68016e-09
PHGDH	2412.38	-0.507201	0.262618	-1.93133	0.0534426	0.0964404
COL9A3	922.27	1.67532	0.391166	4.28289	1.84478e-05	9.14205e-05
EZR	32186.4	-0.0501886	0.152626	-0.328833	0.742282	0.799492
MYL6	38962.3	-1.41467	0.125738	-11.251	2.29079e-29	6.09645e-27
AGO1	3603.45	0.156853	0.0923577	1.69832	0.089447	0.147397
TEKT2	24.1513	-0.0164788	0.325833	-0.0505742	0.959665	0.969739
CLSPN	968.792	2.30793	0.163045	14.1552	1.73554e-45	3.9699e-42
RFFL	2039.11	-0.215099	0.0992571	-2.16709	0.0302278	0.0599439
UNC13D	3666.6	0.326571	0.214314	1.5238	0.127559	0.196702
MFSD11	1588.84	-0.213618	0.083359	-2.56263	0.0103883	0.0242186
DPYSL2	6875.05	0.237763	0.14864	1.5996	0.109688	0.174181
TGFB2	551.431	0.52112	0.230411	2.2617	0.023716	0.0489678
GPATCH2	1076.08	0.520779	0.0772561	6.74094	1.57363e-11	2.51255e-10
NUP50	4710.74	0.288501	0.0947065	3.04627	0.00231702	0.00661194
CDC45	859.609	1.64626	0.176155	9.34553	9.14306e-21	6.76945e-19
COMT	6194.56	-0.147264	0.116039	-1.26909	0.204409	0.287642
ADA2	4390.91	-0.342681	0.214682	-1.59623	0.110438	0.175091
AC016026.1	15.0318	-0.382067	0.222138	-1.71995	0.0854414	0.142024
VNN3	127.846	1.42845	0.38442	3.71585	0.000202521	0.000779335
ECHDC1	2897.64	-0.0233589	0.0934825	-0.249875	0.802684	0.848631
LRRFIP2	2698.94	-0.482717	0.105179	-4.58946	4.44384e-06	2.5164e-05
[truncated: 53,105 more rows]

## Sheet: DEG_ImmuneScore_High vs. Low
	baseMean	log2FoldChange	lfcSE	stat	pvalue	padj
TSPAN6	2769.46	-0.37452	0.113341	-3.30438	0.000951863	0.00404251
TNMD	6.27794	0.667898	0.267827	2.49377	0.0126395	0.0366949
DPM1	2946.82	-0.219357	0.0612577	-3.58088	0.000342434	0.0016633
SCYL3	1093.92	-0.135037	0.0478431	-2.82249	0.00476527	0.0161468
C1orf112	641.139	-0.401147	0.0691493	-5.80117	6.58544e-09	9.51761e-08
FGR	687.722	1.35117	0.082393	16.3991	1.94222e-60	4.18509e-58
CFH	4531.39	0.987551	0.119007	8.29829	1.05621e-16	3.62116e-15
FUCA2	5512.19	-0.231406	0.0650121	-3.55943	0.000371655	0.00178557
GCLC	3484.13	-0.269957	0.0682471	-3.95559	7.63474e-05	0.000443437
NFYA	2416.5	-0.292156	0.0686707	-4.25444	2.0957e-05	0.000140661
STPG1	568.964	-0.230051	0.0607302	-3.78808	0.000151814	0.000819358
NIPAL3	2643.87	-0.0770241	0.0637763	-1.20772	0.227154	0.376385
LAS1L	2343.91	-0.0925806	0.0551654	-1.67824	0.0933007	0.190224
ENPP4	1868.03	-0.269839	0.0905926	-2.9786	0.00289573	0.0105596
SEMA3F	3677.22	-0.233633	0.101611	-2.29928	0.021489	0.0574226
CFTR	3780.65	-0.00946693	0.199805	-0.0473809	0.96221	0.97932
ANKIB1	5102.53	-0.215348	0.0865221	-2.48893	0.0128127	0.0371003
CYP51A1	850.754	-0.620875	0.125305	-4.95492	7.23601e-07	6.92218e-06
KRIT1	2526.4	-0.395821	0.0840185	-4.71112	2.46364e-06	2.07171e-05
RAD52	562.443	-0.0623707	0.064256	-0.970659	0.331718	0.496301
MYH16	58.8949	-0.440418	0.140034	-3.14508	0.00166044	0.00654947
BAD	1876.43	-0.035804	0.0648762	-0.551883	0.581029	0.725387
LAP3	7997.48	0.828195	0.0800495	10.346	4.36166e-25	2.51461e-23
CD99	9498.96	0.29344	0.0808497	3.62945	0.000284026	0.00141245
HS3ST1	2160.15	0.286767	0.130754	2.19317	0.028295	0.072268
AOC1	10672.9	-0.138905	0.162666	-0.85393	0.393144	0.559029
WNT16	34.409	-0.352948	0.190274	-1.85495	0.0636032	0.139591
HECW1	100.258	0.100027	0.135412	0.738683	0.4601	0.621765
MAD1L1	1988.57	-0.205095	0.071815	-2.85588	0.00429183	0.0147728
LASP1	25783.6	-0.145122	0.0732847	-1.98025	0.0476755	0.110587
SNX11	1262.04	0.0949859	0.0405717	2.34118	0.0192226	0.0522967
TMEM176A	10749.2	-0.150246	0.131735	-1.14052	0.25407	0.408835
M6PR	3680.58	0.19245	0.0697353	2.75972	0.0057851	0.018989
KLHL13	370.24	0.351838	0.169881	2.07108	0.0383514	0.0927119
CYP26B1	353.939	0.23258	0.156884	1.4825	0.138208	0.258834
ICA1	2704.92	-0.468205	0.084985	-5.50926	3.60337e-08	4.52402e-07
DBNDD1	2071.36	-0.648103	0.129462	-5.00612	5.55395e-07	5.4488e-06
ALS2	1865.97	-0.241576	0.0482164	-5.01024	5.43616e-07	5.34646e-06
CASP10	2940.99	0.248583	0.0901312	2.75801	0.0058155	0.0190675
CFLAR	8642.52	0.384374	0.0550237	6.98561	2.83627e-12	6.53123e-11
TFPI	3685.58	-0.30016	0.127358	-2.35681	0.0184324	0.0504727
NDUFAF7	754.769	-0.198987	0.0399497	-4.98093	6.32789e-07	6.12854e-06
RBM5	3841.02	-0.0264235	0.0526927	-0.501464	0.616045	0.752608
MTMR7	119.921	0.0556437	0.0989702	0.562227	0.573961	0.719488
SLC7A2	1866.71	-0.591307	0.194796	-3.03551	0.00240127	0.00900331
ARF5	5046.4	-0.0683603	0.0633	-1.07994	0.280168	0.439471
SARM1	630.371	0.0885844	0.0815068	1.08683	0.27711	0.436009
POLDIP2	6912.17	-0.186486	0.0509399	-3.6609	0.000251331	0.00127218
PLXND1	9329.36	0.29765	0.0918064	3.24215	0.00118632	0.00488337
AK2	6076.72	-0.091837	0.0501594	-1.8309	0.067115	0.145967
CD38	1100.2	1.88527	0.140559	13.4126	5.09958e-41	5.43859e-39
FKBP4	9207.02	-0.174712	0.0889917	-1.96324	0.0496179	0.114192
KDM1A	5189.66	-0.322988	0.0550453	-5.86768	4.41946e-09	6.58301e-08
RBM6	3221.71	-0.0781469	0.0575646	-1.35755	0.174606	0.308978
CAMKK1	529.823	-0.256942	0.0821227	-3.12876	0.00175548	0.00686749
RECQL	1263	0.397635	0.0813557	4.88761	1.02066e-06	9.41227e-06
VPS50	1756	0.0519443	0.0816844	0.635915	0.524832	0.678316
HSPB6	9013.48	1.15864	0.249802	4.63825	3.51373e-06	2.85883e-05
ARHGAP33	690.116	-0.247474	0.0902401	-2.7424	0.00609924	0.0198613
NDUFAB1	4042.41	-0.134336	0.067086	-2.00244	0.045237	0.106031
PDK4	4881.58	0.368057	0.182466	2.01713	0.0436821	0.103015
SLC22A16	11.888	0.651343	0.189546	3.43632	0.000589667	0.00266874
ZMYND10	47.4544	-0.095915	0.115378	-0.831312	0.405797	0.570869
ABCB5	27.3882	0.683819	0.221322	3.0897	0.00200357	0.00769761
ARX	89.6894	-0.469	0.240796	-1.9477	0.0514506	0.117625
SLC25A13	2608.12	-0.359215	0.0784096	-4.58126	4.62175e-06	3.65602e-05
ST7	2418.85	-0.128706	0.0707586	-1.81894	0.0689204	0.149164
CDC27	4044.38	0.0208179	0.0448355	0.464317	0.64242	0.772205
SLC4A1	20.3402	0.108364	0.202105	0.536175	0.591838	0.733994
CALCR	17.3904	0.0704332	0.169461	0.415631	0.67768	0.797489
HCCS	1944.17	0.0533891	0.053206	1.00344	0.315648	0.479136
DVL2	1936.08	-0.0926448	0.0547734	-1.69142	0.0907565	0.185961
PRSS22	2306.97	-0.610767	0.139158	-4.38901	1.13869e-05	8.18872e-05
UPF1	9556.65	-0.115407	0.0562948	-2.05005	0.0403596	0.0966248
SKAP2	3564.62	-0.0107011	0.0675374	-0.158447	0.874105	0.927672
SLC25A5	21658.6	-0.0205333	0.0711306	-0.288671	0.772833	0.863963
MCUB	1046.06	0.589004	0.080576	7.30992	2.673e-13	6.78886e-12
HOXA11	302.975	-0.913012	0.217574	-4.19633	2.71271e-05	0.000176502
POLR2J	3041.3	-0.326768	0.0762464	-4.28569	1.82176e-05	0.000124165
DHX33	1849.52	-0.160199	0.0553366	-2.895	0.0037916	0.0133048
MEOX1	245.79	1.24478	0.138635	8.97889	2.73504e-19	1.12184e-17
THSD7A	404.692	0.620056	0.120995	5.12466	2.98073e-07	3.08443e-06
LIG3	2128.23	-0.3013	0.0573615	-5.25266	1.49921e-07	1.64806e-06
RPAP3	2017.57	-0.163067	0.0481531	-3.38644	0.000708067	0.00312907
ACSM3	1044.32	-0.120732	0.144473	-0.835677	0.403337	0.568516
REXO5	397.584	-0.153569	0.0829634	-1.85104	0.0641632	0.140593
CIAPIN1	2460.18	-0.124508	0.0546082	-2.28003	0.022606	0.05994
SPPL2B	3925.03	-0.349182	0.0600365	-5.81617	6.02111e-09	8.75516e-08
FAM214B	1591.81	0.0261657	0.0781235	0.334927	0.73768	0.839883
COPZ2	483.506	0.595402	0.124346	4.78827	1.68223e-06	1.47098e-05
PRKAR2B	958.439	0.903379	0.142294	6.34868	2.17175e-10	3.97934e-09
MSL3	1982.61	0.173862	0.0452948	3.83844	0.000123817	0.000685296
CREBBP	10915	0.086511	0.0523961	1.6511	0.0987188	0.198719
TSPOAP1	619.027	-0.298302	0.138921	-2.14728	0.0317707	0.0795162
MPO	15.4221	0.465959	0.136311	3.41836	0.000629999	0.00282577
PON1	47.0012	-0.820789	0.249196	-3.29375	0.000988611	0.0041766
GCFC2	1278.28	-0.144078	0.0482178	-2.98807	0.00280744	0.010292
WDR54	612.31	-0.169175	0.0878878	-1.9249	0.0542422	0.122845
CROT	805.137	0.146475	0.101102	1.44879	0.147396	0.271955
ABCB4	101.211	0.653863	0.119605	5.46687	4.58058e-08	5.62196e-07
KMT2E	8567.79	-0.0802858	0.0594691	-1.35004	0.177003	0.312221
RHBDD2	7925.73	-0.308708	0.0758133	-4.07195	4.66211e-05	0.000285549
SOX8	294.379	-0.159307	0.196085	-0.812442	0.416538	0.580984
IBTK	5494.9	-0.173734	0.0735571	-2.36189	0.0181818	0.0499029
ZNF195	1777.58	-0.333704	0.0699251	-4.77231	1.82126e-06	1.57864e-05
MYCBP2	5618.54	0.368867	0.0609268	6.05426	1.41067e-09	2.27027e-08
FBXL3	3693.51	-0.0169238	0.0473138	-0.357694	0.720572	0.82809
ITGAL	2049.85	2.04787	0.0983889	20.814	3.23062e-96	4.39558e-93
PDK2	2153.54	-0.0655618	0.0730208	-0.897851	0.369265	0.535028
ITGA3	16835.5	-0.228336	0.107033	-2.13333	0.032898	0.0818087
ZFX	2666.83	0.137509	0.0582521	2.36059	0.0182459	0.0500368
LAMP2	10523.5	0.0314869	0.0594891	0.529288	0.596605	0.737429
ITGA2B	35.0107	-0.357235	0.137637	-2.59548	0.00944591	0.0287611
ASB4	217.495	-1.74567	0.334949	-5.21177	1.87047e-07	2.01798e-06
GDE1	6075.65	-0.0380091	0.053446	-0.711167	0.476981	0.637076
REX1BD	1492.93	0.0506919	0.0602974	0.840699	0.400517	0.565965
CRLF1	217.407	0.508977	0.177737	2.86366	0.00418782	0.0144702
OSBPL7	2312.9	-0.222729	0.101036	-2.20444	0.0274932	0.0705075
TMEM98	3938.22	0.155182	0.0974435	1.59253	0.111265	0.218235
YBX2	889.459	-0.433616	0.176412	-2.45797	0.0139726	0.0399778
KRT33A	2.79699	-1.33572	0.45296	-2.94886	0.00318945	0.0114639
MAP3K14	1758.1	0.501528	0.0749161	6.69453	2.16371e-11	4.50933e-10
ABCC8	55.0015	-0.766213	0.210079	-3.64727	0.000265046	0.00133141
CACNG3	2.96255	0.170858	0.299334	0.570794	0.568139	0.714824
TMEM132A	2946.85	-0.25956	0.107848	-2.40673	0.0160962	0.0450892
AP2B1	21412.2	-0.0560144	0.0621401	-0.901421	0.367364	0.532955
TAC1	50.4985	1.58792	0.322568	4.92273	8.53436e-07	8.01887e-06
ZNF263	1652.81	-0.0297742	0.0458685	-0.64912	0.516261	0.670703
CX3CL1	2879.86	1.1094	0.150605	7.36626	1.75479e-13	4.53909e-12
SPATA20	3442.72	-0.0514191	0.0705714	-0.72861	0.46624	0.627411
CACNA1G	35.0289	0.363282	0.158567	2.29103	0.0219617	0.0585411
TNFRSF12A	4473.03	-0.112292	0.11223	-1.00056	0.317042	0.480579
DLX6	122.997	-1.70146	0.262038	-6.49318	8.40433e-11	1.62099e-09
MAP3K9	1359.25	-0.624417	0.0869368	-7.18242	6.84873e-13	1.67082e-11
RALA	4408.19	-0.163402	0.0533615	-3.06217	0.00219735	0.00834051
BAIAP2L1	8427.7	-0.316572	0.10853	-2.91689	0.00353538	0.0125369
KDM7A	2929.35	-0.0466798	0.0789397	-0.591335	0.554296	0.703127
ETV1	863.833	-0.126267	0.126005	-1.00207	0.316308	0.479832
AGK	1669.41	-0.11601	0.0535826	-2.16507	0.0303826	0.0766786
ALDH3B1	3681.69	-0.27367	0.119487	-2.29038	0.0219993	0.0586174
TTC22	2771.64	-0.48281	0.119706	-4.0333	5.49988e-05	0.000331238
PHTF2	1463.21	0.248567	0.0564286	4.40498	1.05796e-05	7.66251e-05
CCL26	80.6043	0.476878	0.184987	2.57789	0.00994046	0.0300136
FARP2	4669.69	-0.120658	0.0588818	-2.04915	0.040447	0.0967661
USH1C	4756.4	-0.342215	0.118333	-2.89196	0.0038285	0.0134175
GGCT	2343	-0.388835	0.0753327	-5.16157	2.44892e-07	2.58123e-06
DBF4	1586.01	-0.365402	0.0846502	-4.31661	1.58445e-05	0.000109894
TBXA2R	265.603	0.429269	0.0936064	4.5859	4.52039e-06	3.58358e-05
IFRD1	2206.41	-0.372559	0.063004	-5.91327	3.3539e-09	5.11255e-08
LGALS14	3.67094	-1.22157	0.445876	-2.7397	0.00614954	0.0199989
COX10	1261.29	-0.0469482	0.0544541	-0.86216	0.388599	0.554541
GTF2IRD1	3134.4	-0.572523	0.0741877	-7.71722	1.18893e-14	3.44182e-13
PAF1	3108.57	0.0500495	0.0585582	0.854697	0.392719	0.558559
VPS41	3705.42	-0.107073	0.0512882	-2.08768	0.036827	0.089698
ARHGAP44	1201.27	0.0609954	0.111806	0.545547	0.585377	0.728753
ELAC2	4299.34	-0.0412263	0.0535033	-0.770537	0.440981	0.604175
SCIN	914.063	-0.436363	0.164151	-2.6583	0.00785354	0.0246016
ARSD	4040.56	-0.157713	0.0810996	-1.94469	0.0518125	0.118282
PNPLA4	904.699	-0.0770669	0.10806	-0.713189	0.475729	0.635911
MYH13	23.121	0.384713	0.192802	1.99538	0.0460009	0.107499
ADIPOR2	5167.32	-0.0688758	0.0716993	-0.96062	0.336743	0.501644
CDKL3	40.9024	-0.0845932	0.0775631	-1.09064	0.275433	0.434069
UPP2	8.70996	-0.0459184	0.153023	-0.300075	0.76412	0.85797
PRSS21	805.416	-0.624897	0.265588	-2.35288	0.0186284	0.0509099
MARK4	2528.27	-0.153191	0.0608562	-2.51727	0.0118269	0.0346997
PROM1	6205.22	-0.405408	0.17912	-2.26333	0.0236154	0.0621148
CCDC124	2948.6	0.130634	0.0694047	1.88221	0.059807	0.13282
CEACAM21	88.1711	1.48211	0.104836	14.1374	2.23344e-45	2.83623e-43
PAFAH1B1	6504.74	0.0881498	0.0432717	2.03712	0.0416377	0.0991118
NOS2	1913.53	1.01319	0.242568	4.17695	2.9545e-05	0.000190499
DNAH9	49.2153	0.270218	0.193247	1.39831	0.162021	0.292077
KIAA0100	11288	-0.0923343	0.0609002	-1.51616	0.129479	0.245939
SLC13A2	535.254	0.34432	0.305469	1.12718	0.259665	0.415717
GAS7	2585.19	1.07405	0.115348	9.31141	1.26144e-20	5.66174e-19
TRAPPC6A	885.936	-0.277349	0.0907493	-3.05621	0.00224151	0.00849053
MATK	163.514	1.3955	0.102186	13.6565	1.84729e-42	2.09452e-40
CEACAM7	2449.28	-0.377403	0.26208	-1.44003	0.149858	0.275452
CD79B	408.613	2.62807	0.155425	16.9089	3.8687e-64	1.00673e-61
SCN4A	34.3501	0.475796	0.174327	2.72932	0.00634644	0.0205425
ST7L	685.271	-0.0881361	0.0377075	-2.33736	0.0194204	0.0527532
TKTL1	379.513	-3.91789	0.309061	-12.6767	7.95692e-37	7.16288e-35
PAX6	295.38	0.0458673	0.128524	0.356876	0.721185	0.828453
RPUSD1	1923.07	-0.108253	0.0760366	-1.42369	0.154536	0.282139
RHBDF1	2537.89	-0.21683	0.0698326	-3.105	0.00190278	0.00736386
LUC7L	1509.67	-0.0383763	0.0556633	-0.689436	0.490549	0.649053
CACNA2D2	281.276	0.157498	0.158579	0.993183	0.320621	0.484624
BAIAP3	322.127	-0.581245	0.143246	-4.05766	4.9567e-05	0.000301576
TSR3	1902.27	0.130227	0.0643839	2.02267	0.0431076	0.101974
PIGQ	2983.79	-0.0498207	0.0615611	-0.809288	0.418349	0.582725
CRAMP1	1115.68	-0.0263704	0.0546864	-0.482211	0.629656	0.762396
TEAD3	3780.33	-0.174484	0.0712314	-2.44954	0.0143039	0.0408103
SELE	561.29	0.60806	0.168844	3.60131	0.000316617	0.00155133
DNAJC11	2183.05	-0.160212	0.0613532	-2.61131	0.00901958	0.0276789
FMO3	352.167	0.365902	0.12811	2.85615	0.00428818	0.0147623
MYLIP	2154.5	-0.0438228	0.0704653	-0.621907	0.534003	0.685969
NOX1	650.577	-0.159515	0.239205	-0.666856	0.504864	0.661137
E2F2	997.989	-0.0970558	0.109068	-0.889864	0.373539	0.539461
PSMB1	8132.28	-0.0897215	0.0578965	-1.54969	0.121216	0.233617
SYN1	279.501	0.0683897	0.148066	0.461886	0.644163	0.773387
JARID2	2054.01	-0.144631	0.0675379	-2.14147	0.032236	0.080465
CDKL5	1314.55	0.181798	0.0857667	2.11968	0.0340328	0.0841078
CAMK1G	44.962	0.746977	0.0927252	8.05581	7.8951e-16	2.5284e-14
CDK11A	546.092	-0.268424	0.0705342	-3.80558	0.00014147	0.000769585
NADK	4846.86	-0.0730686	0.053778	-1.35871	0.174239	0.308477
TFAP2B	7.43606	-0.52311	0.277904	-1.88234	0.0597902	0.132796
TFAP2D	3.39909	0.16395	0.379168	0.432393	0.665456	0.78883
DLEC1	73.2016	-0.118677	0.0986114	-1.20348	0.228791	0.378365
CYTH3	2805.01	0.0522903	0.0744891	0.701985	0.482688	0.642162
ADAM22	420.259	0.322168	0.123618	2.60617	0.00915606	0.0280219
SYPL1	9133.92	-0.0813532	0.0644556	-1.26216	0.206892	0.350856
CYB561	6072	-0.277725	0.0722512	-3.84388	0.000121102	0.00067199
SPAG9	5510.45	-0.0180218	0.0546059	-0.330034	0.741375	0.842561
CELSR3	1685.15	-0.947175	0.128834	-7.35189	1.95428e-13	5.01427e-12
AASS	297.432	0.175866	0.107954	1.62908	0.103296	0.205937
PLEKHG6	2854.81	-0.611305	0.12187	-5.01606	5.27418e-07	5.20326e-06
SS18L2	963.155	-0.107145	0.0634356	-1.68904	0.0912124	0.186734
MPND	937.147	0.184466	0.0698967	2.63912	0.00831222	0.0258126
MGST1	7544.4	-0.15756	0.135918	-1.15923	0.246363	0.400029
CRY1	1574.83	-0.160304	0.0512208	-3.12967	0.00175004	0.00684844
PGLYRP1	14.4563	0.786552	0.141835	5.54554	2.93049e-08	3.73836e-07
NFIX	10448.6	0.261905	0.0939333	2.7882	0.00530017	0.0176651
ST3GAL1	3885.98	0.0722236	0.112566	0.641609	0.521127	0.674895
MMP25	343.373	1.28228	0.100706	12.7329	3.88008e-37	3.53972e-35
IL32	11288.8	0.722379	0.118286	6.10706	1.0148e-09	1.66354e-08
PKD1	6736.8	0.302802	0.0980173	3.08927	0.00200646	0.00770749
MAPK8IP2	923.305	-0.513113	0.189894	-2.70211	0.0068902	0.0220302
MED24	7815.09	-0.668475	0.0938632	-7.12179	1.0653e-12	2.54545e-11
RHOBTB2	1752.41	-0.0715212	0.0803913	-0.889664	0.373647	0.539534
HEATR5B	2409.26	-0.0609906	0.0504401	-1.20917	0.226599	0.375682
SEC62	14289.5	-0.024463	0.0669908	-0.365169	0.714985	0.823976
RPS20	52587.7	-0.00134122	0.0757797	-0.017699	0.985879	0.991836
CSDE1	25518.6	0.0423385	0.0493861	0.857296	0.391281	0.55718
UBE3C	6985.79	-0.0915726	0.0535326	-1.71059	0.0871563	0.180009
REV3L	2463.17	0.249544	0.0723405	3.44957	0.000561471	0.00255668
TENM1	177.094	-0.481215	0.21318	-2.25732	0.0239881	0.062901
PAX7	5.05592	-0.439156	0.303741	-1.44582	0.148227	0.273043
MASP2	95.6563	-0.137502	0.115726	-1.18816	0.234769	0.385662
IYD	1721.91	-0.712733	0.181994	-3.91625	8.99373e-05	0.000513291
FAM76A	806.235	-0.101625	0.0484285	-2.09846	0.0358648	0.0877971
TRAF3IP3	435.521	2.05514	0.0972585	21.1307	4.15259e-99	6.81898e-96
POMT2	1112.86	-0.330208	0.0511723	-6.45286	1.09756e-10	2.09403e-09
VTA1	3813.88	-0.241563	0.0548869	-4.40111	1.07699e-05	7.78969e-05
MLXIPL	1690.48	-0.70474	0.202994	-3.47173	0.000517108	0.00238408
BAZ1B	8967.38	-0.138777	0.0427853	-3.24356	0.00118045	0.00486449
RANBP9	4013.45	-0.158759	0.0505574	-3.14018	0.00168846	0.00663909
ETV7	1190.35	0.743421	0.114349	6.50135	7.96001e-11	1.53966e-09
SPRTN	894.912	-0.251293	0.0464123	-5.41435	6.15105e-08	7.31228e-07
EEF1AKNMT	2272.73	-0.150128	0.050588	-2.96766	0.00300076	0.0108801
DYRK4	1017.86	0.311609	0.0719761	4.32933	1.49563e-05	0.00010425
ZNF207	11148.3	-0.113155	0.0368514	-3.07056	0.00213657	0.00813771
UQCRC1	12592.9	-0.111964	0.0706257	-1.58531	0.112896	0.220717
STARD3NL	1626.36	0.0596463	0.0619343	0.963057	0.335519	0.500524
CD9	15418.4	-0.24055	0.0945002	-2.5455	0.0109122	0.0324638
HHATL	2.45322	0.0368806	0.276924	0.133179	0.894051	0.939647
NCAPD2	9066.23	-0.310102	0.0728207	-4.25843	2.05869e-05	0.000138526
IFFO1	504.87	1.05469	0.0775352	13.6027	3.86031e-42	4.29514e-40
GIPR	178.821	-0.501303	0.139943	-3.5822	0.000340713	0.00165579
PHF7	237.35	-0.0559553	0.0700726	-0.798533	0.424561	0.588606
SEMA3G	679.038	0.631051	0.114649	5.50418	3.70891e-08	4.64184e-07
NISCH	4650.82	0.104999	0.0580841	1.8077	0.0706535	0.152127
STAB1	4160.02	1.13021	0.0877135	12.8853	5.44628e-38	5.08544e-36
FUZ	515.694	-0.1534	0.129351	-1.18592	0.235654	0.386848
SLC6A13	10.741	-0.507275	0.189948	-2.6706	0.00757156	0.0238627
IDS	7936.59	0.141572	0.0772559	1.83251	0.0668761	0.145553
PRSS3	4759.8	-0.469708	0.14052	-3.34265	0.000829835	0.00358957
ZNF200	674.228	-0.0924425	0.0497864	-1.85678	0.0633419	0.139146
CD4	3686.24	1.70196	0.0797245	21.348	4.07099e-101	8.42889e-98
LRRC23	294.184	-0.314957	0.0748075	-4.21023	2.55114e-05	0.000167269
BTK	460.568	2.1169	0.0993206	21.3138	8.44662e-101	1.67599e-97
HFE	798.242	0.178608	0.0763162	2.34037	0.0192647	0.0523903
SCMH1	2664.69	-0.0543691	0.0643997	-0.844244	0.398533	0.563982
FYN	2600.93	0.539756	0.0751984	7.17776	7.08613e-13	1.72696e-11
HIVEP2	3428.08	0.216439	0.0766983	2.82196	0.00477319	0.016169
FMO1	225.516	1.31556	0.142297	9.24514	2.3493e-20	1.03017e-18
ELOA	3594.03	-0.189809	0.0434535	-4.3681	1.25335e-05	8.90962e-05
LYPLA2	4687.87	-0.176662	0.0664035	-2.66044	0.00780394	0.0244679
CLCN6	1281.76	-0.0835718	0.0620928	-1.34592	0.17833	0.313911
MRC2	6040.75	0.657988	0.113653	5.78945	7.0619e-09	1.01416e-07
NME1-NME2	40.1277	-0.498303	0.10999	-4.53045	5.88584e-06	4.54794e-05
SLC6A7	68.7826	-0.139093	0.214302	-0.649052	0.516305	0.67073
TSPAN9	2068.04	0.304007	0.0851778	3.56909	0.000358221	0.00172958
BTBD7	2832.32	-0.117457	0.0464612	-2.52807	0.0114691	0.0338039
APBA3	1272.63	0.149184	0.0524493	2.84434	0.00445038	0.0152407
MKS1	712.021	-0.316464	0.0493354	-6.41453	1.41258e-10	2.66093e-09
ABHD5	951.262	0.0677484	0.0665191	1.01848	0.30845	0.471547
ANOS1	796.448	0.453892	0.135549	3.34855	0.000812348	0.00352481
AKAP8L	1728.57	-0.095611	0.0416676	-2.29462	0.0217551	0.0580621
MBTD1	1707.92	-0.243596	0.0532438	-4.57511	4.75965e-06	3.75761e-05
UTP18	1858.84	-0.176711	0.049105	-3.59863	0.000319897	0.00156533
RNF216	3867.7	0.0931201	0.0501849	1.85554	0.0635192	0.139446
TTC19	2839.7	-0.0662169	0.0635582	-1.04183	0.29749	0.458947
PTBP1	25663.6	-0.156626	0.0445404	-3.5165	0.000437272	0.00206086
DPF1	86.285	-0.230464	0.121929	-1.89015	0.0587374	0.131068
SYT7	1857.78	-1.09847	0.208431	-5.27017	1.36298e-07	1.51191e-06
LARS2	1712.98	-0.0700043	0.0657903	-1.06405	0.287305	0.447716
PIK3C2A	6330.12	-0.0573318	0.0518255	-1.10625	0.26862	0.426143
PLAUR	5501.95	0.361325	0.107186	3.37101	0.00074893	0.00328435
ANLN	4553.75	-0.599978	0.0894642	-6.70634	1.99563e-11	4.18099e-10
WIZ	6027.27	-0.104009	0.0544178	-1.9113	0.0559663	0.126001
RABGAP1	3775.03	-0.0638081	0.0610792	-1.04468	0.296172	0.457298
DCN	22840.2	1.14259	0.129353	8.83314	1.01775e-18	3.989e-17
QPCTL	725.235	-0.0632616	0.0725306	-0.872205	0.383097	0.549022
PPP5C	4347.72	-0.184258	0.0542033	-3.39939	0.000675362	0.00300172
CEP68	1797.65	0.172456	0.0686568	2.51185	0.01201	0.035148
MAP4K3	3063.49	-0.274005	0.0596636	-4.5925	4.37963e-06	3.48614e-05
ZBTB32	74.0871	1.13033	0.105541	10.7098	9.15615e-27	5.72963e-25
TYROBP	4432.24	1.67313	0.0993849	16.8348	1.35566e-63	3.39778e-61
TMEM159	1455.55	0.102013	0.0801772	1.27235	0.203249	0.346195
GABRA3	283.244	-2.39181	0.335961	-7.11931	1.08466e-12	2.5865e-11
BRCA1	1928.04	-0.179297	0.0837119	-2.14183	0.0322073	0.0804161
ERCC1	2629.77	0.0304396	0.0555132	0.548331	0.583465	0.727456
CD22	919.383	2.88916	0.192047	15.044	3.77721e-51	5.87826e-49
SEMA3B	3525.55	-0.473128	0.127169	-3.72048	0.000198848	0.00103521
MBTPS2	1774.16	0.0391219	0.0636229	0.614903	0.538619	0.689894
PRICKLE3	1399.9	-0.189706	0.0656441	-2.88991	0.00385349	0.0134942
LTF	6999.96	1.47912	0.270479	5.46853	4.53776e-08	5.57227e-07
EXTL3	3597.76	-0.04617	0.0711994	-0.648461	0.516687	0.671135
NR1H4	133.911	-0.302869	0.261621	-1.15766	0.247002	0.400686
ELOVL5	3177.76	0.175113	0.109759	1.59543	0.110615	0.217237
ALOX5	1890.84	0.619327	0.11739	5.27583	1.32159e-07	1.47114e-06
KDM5D	1089.21	0.345595	0.284719	1.21381	0.22482	0.37348
CALCOCO1	3844.66	0.198424	0.0737912	2.689	0.00716667	0.022772
UBR7	2176.5	-0.0147471	0.0455543	-0.323725	0.746146	0.846046
MAP4K5	2564.61	-0.109314	0.0494017	-2.21277	0.0269137	0.0692488
EHD3	898.068	0.518968	0.100536	5.16202	2.44304e-07	2.57618e-06
PSMC4	6906.49	0.0311437	0.0674706	0.461589	0.644376	0.773527
MAN2B2	5153.5	0.0320115	0.0652735	0.490421	0.623836	0.758566
SLC7A14	26.0565	0.72191	0.243731	2.96192	0.00305731	0.0110456
CLDN11	303.611	0.389911	0.174316	2.23681	0.0252985	0.0657467
SLC25A39	11691	-0.292847	0.0667863	-4.38484	1.16071e-05	8.3287e-05
MVP	17945.6	0.0336994	0.0686662	0.490771	0.623588	0.758322
NUB1	5289.84	0.378291	0.0563109	6.71791	1.84352e-11	3.88109e-10
PGM3	3058.47	-0.258582	0.0694964	-3.7208	0.000198597	0.00103427
RWDD2A	455.644	-0.0264836	0.0551986	-0.479788	0.631378	0.763777
CLK1	3686.34	-0.0864504	0.0698162	-1.23826	0.215621	0.361972
POLR3B	939.889	-0.163648	0.0592384	-2.76253	0.00573545	0.0188619
ANGEL1	2372.77	-0.217156	0.0558698	-3.88682	0.000101568	0.000573755
RNF14	2000.33	0.0354386	0.04551	0.7787	0.436156	0.599515
DNASE1L1	1361.4	0.00241732	0.0676378	0.0357391	0.97149	0.984138
DDX11	2005.62	-0.410502	0.0831423	-4.93734	7.91973e-07	7.50389e-06
HEBP1	1899.8	0.0108278	0.0764892	0.14156	0.887427	0.935498
GPRC5A	41525.1	-0.268381	0.132318	-2.02831	0.042529	0.100865
MAMLD1	475.855	0.188232	0.119538	1.57466	0.115335	0.224428
CD6	880.563	1.72826	0.0994918	17.3708	1.37235e-67	3.96077e-65
TACC3	4094.11	-0.319887	0.0836711	-3.82315	0.000131757	0.000723774
UFL1	3622.85	-0.16795	0.0487018	-3.44854	0.000563618	0.00256474
POLA2	1888.92	-0.0584404	0.0642708	-0.909283	0.363201	0.528525
ZC3H3	3669.85	-0.329756	0.0602598	-5.47225	4.44369e-08	5.46521e-07
CAPN1	19026.5	-0.0965661	0.062306	-1.54987	0.121173	0.233552
ACP3	611.488	0.111468	0.162402	0.686374	0.492477	0.650607
MDH1	5955.68	-0.110378	0.0495969	-2.22549	0.0260482	0.0673971
SLC30A9	3889.55	-0.100607	0.050899	-1.9766	0.0480867	0.111315
MTMR11	3850.02	-0.289719	0.111982	-2.5872	0.00967583	0.0293411
COX15	2902.12	-0.0131552	0.0518057	-0.253934	0.799546	0.881881
CCDC88C	4488.3	0.0967601	0.0717552	1.34847	0.177506	0.312924
YAF2	1041.71	0.0299508	0.0491663	0.609173	0.54241	0.692881
ZMYND11	5071.81	-0.0689061	0.0542474	-1.27022	0.204007	0.347222
WAS	1104.94	1.98021	0.0887607	22.3096	2.98223e-110	1.77521e-106
DPEP1	2180.42	-0.350769	0.285618	-1.2281	0.219408	0.366611
BID	2529.84	-0.127102	0.0679449	-1.87067	0.0613913	0.1357
MATR3	384.528	0.0737883	0.0657583	1.12212	0.261814	0.418327
NPC1L1	1601.1	-0.410152	0.237665	-1.72576	0.084391	0.175623
XYLT2	2549.26	-0.0508714	0.0717985	-0.70853	0.478616	0.63858
RGPD5	9.4551	-0.20557	0.103175	-1.99243	0.0463238	0.108062
STMN4	6.51793	0.991489	0.235156	4.2163	2.48345e-05	0.000163529
NUDCD3	5280.09	-0.0584654	0.0462165	-1.26503	0.205859	0.349578
ISL1	308.265	0.464304	0.158304	2.93298	0.00335723	0.0119981
CHDH	2942.22	-0.43887	0.0954979	-4.59559	4.3152e-06	3.43923e-05
IL20RA	1055.7	-0.297507	0.125588	-2.3689	0.0178409	0.0491072
CLCA1	320.168	-0.47129	0.358044	-1.31629	0.188077	0.326709
CLCA4	108.609	-1.53584	0.288951	-5.31524	1.06515e-07	1.20715e-06
GLT8D1	2260.09	-0.117914	0.0452369	-2.60658	0.00914512	0.0279974
ATP2C1	7419.86	0.0834779	0.0598658	1.39442	0.163192	0.293702
IGF1	294.169	1.31182	0.196237	6.68488	2.31119e-11	4.80407e-10
SLC38A5	1600.85	0.124141	0.191181	0.649336	0.516121	0.670583
RALBP1	6569.48	-0.186054	0.0546558	-3.4041	0.000663825	0.00295854
RUFY3	1390.51	-0.05168	0.0536174	-0.963865	0.335114	0.500035
CNTN1	453.282	0.881469	0.219266	4.0201	5.81742e-05	0.000347898
SLC11A1	876.721	0.955767	0.12653	7.55368	4.23118e-14	1.16537e-12
WWTR1	6474.9	0.357543	0.114219	3.13032	0.00174615	0.00683547
AGPS	4030.9	-0.0911325	0.050195	-1.81557	0.0694366	0.15007
ZNF806	2.02013	0.16145	0.2393	0.674679	0.49988	0.656986
CXorf56	977.611	-0.115323	0.0489299	-2.3569	0.0184281	0.0504637
ATP1A2	607.273	1.32896	0.250674	5.30153	1.14835e-07	1.29431e-06
TTC27	1076.34	-0.134871	0.0493362	-2.73371	0.00626244	0.0203108
ZNF582	70.1702	0.574087	0.126007	4.556	5.21363e-06	4.07682e-05
VSIG2	3422.72	-0.389438	0.209903	-1.85533	0.0635493	0.139499
PHLDB1	3541.45	0.431245	0.0917203	4.70174	2.57948e-06	2.15997e-05
MARCO	247.068	1.34095	0.21014	6.38123	1.75669e-10	3.26652e-09
CYP24A1	92.5708	-1.53232	0.258569	-5.92615	3.10113e-09	4.75616e-08
PRDM11	1017	-0.26579	0.0880312	-3.01927	0.00253384	0.00942539
SYT13	3906.87	-0.090659	0.198464	-0.456804	0.647812	0.776146
SNAI2	782.064	0.792818	0.11122	7.1284	1.01544e-12	2.43119e-11
CD74	194388	1.63823	0.102444	15.9915	1.46425e-57	2.85774e-55
HGF	561.293	1.22579	0.124387	9.8546	6.54796e-23	3.38567e-21
ZRANB1	1077.81	-0.0581847	0.0666727	-0.872691	0.382832	0.548725
NCDN	2210.77	-0.0507768	0.0539617	-0.940977	0.346716	0.511754
ADGRA2	4646.76	0.738703	0.109632	6.73803	1.60552e-11	3.41172e-10
CCT8L1P	4.03417	-0.520609	0.243785	-2.13552	0.0327185	0.0814367
ZFP64	2128.85	-0.243229	0.0529293	-4.59536	4.32004e-06	3.44233e-05
MNAT1	742.402	-0.150041	0.0618906	-2.42429	0.0153384	0.0433026
SAMD4A	1634.4	0.520183	0.116643	4.4596	8.21127e-06	6.13379e-05
RUNX3	1917.97	0.660612	0.11477	5.75595	8.61559e-09	1.22277e-07
MRE11	1819.4	-0.348365	0.0642244	-5.42418	5.82218e-08	6.96979e-07
PLEKHB1	3466.22	-0.675236	0.160875	-4.19727	2.70156e-05	0.000175825
SERPINB1	15118.2	0.0250171	0.0972801	0.257166	0.797051	0.880274
CYP3A43	7.5729	-0.325924	0.189677	-1.71831	0.08574	0.177728
SLC7A9	325.954	-0.16836	0.236957	-0.710511	0.477388	0.637422
SPAST	1872.09	-0.222089	0.0478412	-4.64221	3.44695e-06	2.80882e-05
NRXN3	837.885	1.03159	0.200393	5.14785	2.63491e-07	2.75471e-06
OSBPL5	2020.47	0.0975578	0.091432	1.067	0.285972	0.446402
AQR	4269.55	-0.0636028	0.0486625	-1.30702	0.191206	0.330685
CPS1	10258.7	-0.700177	0.27955	-2.50466	0.0122571	0.0357437
C8B	6.6427	1.0752	0.292711	3.67326	0.000239474	0.00121968
FHL1	7887.66	0.984066	0.199191	4.94031	7.79974e-07	7.40198e-06
RTF2	4639.32	-0.204496	0.0535401	-3.8195	0.000133721	0.000733042
GABRA1	5.0981	0.651769	0.341623	1.90786	0.0564093	0.126836
NLRP2	2116.38	-0.295708	0.25547	-1.15751	0.247066	0.400719
SLC45A4	3450.52	-0.245623	0.0759981	-3.23196	0.00122944	0.00503673
RNF10	10761.5	-0.105182	0.0371211	-2.83348	0.00460439	0.015682
ZNF839	299.698	0.0777046	0.0568134	1.36772	0.171401	0.30462
ZDHHC6	2525.08	-0.139934	0.0472578	-2.96108	0.00306566	0.0110707
GRAMD1B	1801.9	-0.382826	0.159102	-2.40617	0.0161207	0.0451392
RNH1	7054.93	0.109793	0.0514533	2.13383	0.0328568	0.0817403
NDUFS1	7538.64	-0.181804	0.0483331	-3.76148	0.000168914	0.00089966
RB1CC1	4467.12	-0.291802	0.0566021	-5.15533	2.53186e-07	2.65982e-06
ERP44	6815.93	-0.00763532	0.0528092	-0.144583	0.88504	0.934118
ALAS1	4796.02	0.010212	0.070284	0.145296	0.884477	0.933772
BIRC3	8499.26	0.737634	0.125316	5.88619	3.9521e-09	5.95202e-08
AKAP11	5229.85	0.136295	0.0668715	2.03817	0.0415332	0.0989321
GLRX2	547.718	-0.117306	0.0615341	-1.90635	0.0566045	0.127203
SNAPC1	371.575	-0.0924612	0.0601399	-1.53744	0.124186	0.237897
DERA	1951.69	0.000630421	0.0717956	0.00878079	0.992994	0.996069
STRAP	6190.54	-0.0673292	0.0634979	-1.06034	0.288991	0.449534
ABCC2	504.68	-1.14353	0.213546	-5.35499	8.55622e-08	9.87533e-07
DEF6	1311.11	0.513192	0.0855738	5.99707	2.00908e-09	3.16592e-08
PLEKHO1	2715.89	1.08537	0.103066	10.5309	6.22365e-26	3.74212e-24
GCLM	1981.47	-0.167048	0.0667593	-2.50224	0.0123409	0.0359418
UBR2	4583.22	-0.0774685	0.0674692	-1.1482	0.250884	0.405201
EHD2	9927.54	0.352398	0.112418	3.1347	0.00172031	0.00675153
DEPDC1	1309.03	-0.376376	0.100272	-3.75354	0.000174353	0.000924905
CCDC28A	1015.19	0.00752952	0.054167	0.139006	0.889446	0.936527
RRAGD	784.457	-0.102151	0.125956	-0.811001	0.417365	0.581763
HSF2	693.342	-0.0238418	0.0574473	-0.415019	0.678128	0.797709
PHF20	3619.2	-0.0827081	0.0456648	-1.8112	0.0701099	0.151196
HSD17B6	135.148	0.431549	0.120887	3.56986	0.000357166	0.00172519
NR1H3	1636.76	0.332676	0.0750519	4.43262	9.30957e-06	6.84153e-05
TYMP	8264.56	0.909599	0.111777	8.13762	4.03113e-16	1.31755e-14
NCAPH2	2321.69	-0.150753	0.0675918	-2.23035	0.0257242	0.0666746
TOMM34	4000.85	-0.318484	0.0779616	-4.08514	4.40511e-05	0.000271414
SEC63	6189.27	-0.0598641	0.0637615	-0.938874	0.347795	0.512798
KPNA6	6723.47	-0.0635727	0.0390396	-1.62842	0.103437	0.206124
VIM	32932.7	0.792152	0.0874686	9.05641	1.34812e-19	5.63643e-18
RTEL1-TNFRSF6B	436.981	-0.0872397	0.108082	-0.807165	0.419571	0.583966
FAS	1372.24	0.968996	0.104026	9.31496	1.21996e-20	5.49111e-19
RNASET2	4447.23	-0.0495361	0.0808379	-0.612783	0.54002	0.691075
CD44	27946	0.422766	0.123178	3.43216	0.000598794	0.00270337
KCNG1	177.22	-0.00341944	0.19634	-0.0174159	0.986105	0.991924
AGPAT4	521.471	0.237316	0.101145	2.34628	0.0189618	0.0517093
SLAMF7	1857.71	2.1092	0.116801	18.058	6.82454e-73	2.65087e-70
BTN3A1	3270.12	0.813225	0.0779165	10.4371	1.67781e-25	9.87625e-24
MIPEP	1534.75	-0.121387	0.074814	-1.62252	0.104693	0.208053
PRKCH	1533.24	0.73959	0.0754389	9.80382	1.08401e-22	5.55671e-21
INSRR	15.6702	0.171247	0.175106	0.977961	0.328094	0.49244
IFNGR1	6914.94	0.294312	0.0736042	3.99858	6.37231e-05	0.000377057
B4GALT7	1740.76	-0.0172428	0.0574673	-0.300046	0.764142	0.85797
SH2D2A	695.087	0.376763	0.0869341	4.33389	1.46497e-05	0.000102443
VRK2	1222.85	0.207057	0.0623884	3.31883	0.000903949	0.00386626
TNFRSF1B	4545.33	0.676777	0.0813454	8.31979	8.81178e-17	3.04961e-15
VEZT	3792.29	0.00986363	0.0485338	0.203232	0.838953	0.905984
POU2F2	1670.02	1.39867	0.105956	13.2005	8.71567e-40	8.77482e-38
BRD9	2284.3	-0.283357	0.0566397	-5.0028	5.6504e-07	5.53334e-06
SNX1	5280.01	0.11821	0.0429499	2.75228	0.00591813	0.0193509
TBPL1	991.387	-0.188035	0.0526503	-3.57139	0.000355086	0.00171653
ARNTL2	3220.98	-0.0502933	0.102253	-0.491851	0.622824	0.7578
BCLAF1	9209.04	-0.0939706	0.0422407	-2.22465	0.0261049	0.0675071
SLC39A9	6205.7	-0.144539	0.0498137	-2.90158	0.00371281	0.0130727
ANK1	742.757	1.08425	0.183062	5.92287	3.1637e-09	4.84276e-08
IBSP	78.5685	-0.339899	0.232867	-1.45963	0.144392	0.267741
TFB1M	696.788	-0.101565	0.0598578	-1.69678	0.0897389	0.184256
RABEP1	3001.71	0.215458	0.0508163	4.23993	2.23585e-05	0.000148955
HMGB3	3109.42	-0.335647	0.0970845	-3.45727	0.000545679	0.00249719
NUP160	4227.97	-0.208943	0.0533003	-3.9201	8.85112e-05	0.000506366
BAK1	3018	0.158899	0.0746867	2.12755	0.0333748	0.0827911
MUSK	84.2992	1.75758	0.191799	9.16364	5.01759e-20	2.15264e-18
IKZF2	737.981	0.0936785	0.123236	0.760154	0.447163	0.610048
GRN	35945.9	0.171406	0.0677635	2.52948	0.0114232	0.033702
FAM13B	1731.9	0.352924	0.0721997	4.88817	1.01776e-06	9.39192e-06
ARHGAP31	2181.94	0.945722	0.0846331	11.1744	5.44309e-29	3.71354e-27
CENPQ	398.777	-0.329881	0.0737827	-4.47097	7.78639e-06	5.85313e-05
SARS1	6292.2	0.0213741	0.0517378	0.413124	0.679516	0.798835
RANBP3	3856.11	0.152297	0.0450724	3.37893	0.000727689	0.00320508
ARID4A	2481.25	-0.00276771	0.0594298	-0.0465711	0.962855	0.979662
EIPR1	1809.63	-0.0981544	0.0599659	-1.63684	0.101665	0.203282
PNPLA6	4383.16	0.168597	0.0596157	2.82807	0.00468302	0.01591
IFT88	828.041	-0.219815	0.0644525	-3.4105	0.000648441	0.0028992
ALG1	1600.66	-0.055298	0.0613179	-0.901825	0.36715	0.532774
ZCCHC8	1525.43	-0.063404	0.0431042	-1.47095	0.141305	0.263236
ABCF2	3937.12	-0.0591458	0.0552561	-1.07039	0.284442	0.444649
CHPF2	4704.68	0.0728284	0.0631094	1.154	0.248499	0.402345
LRRC7	72.3822	0.299649	0.149091	2.00984	0.0444479	0.104536
FUT8	3992.3	0.271227	0.0744089	3.64509	0.000267302	0.00134133
UBA6	3403.22	-0.0788461	0.068077	-1.15819	0.246786	0.400484
GAB2	2540.64	0.322181	0.0804143	4.00651	6.16217e-05	0.000365622
ATP6V0A1	4715.06	-0.0797598	0.0558249	-1.42875	0.153077	0.280091
PIAS1	4686.41	0.0412001	0.0439541	0.937344	0.348582	0.513512
SLC4A7	2085.14	0.206076	0.0739478	2.78678	0.00532351	0.0177293
APBA2	404.123	0.373956	0.11577	3.23015	0.00123724	0.00506478
MAP2K3	5053.55	0.0368829	0.0747475	0.493433	0.621707	0.756846
EFCAB1	13.3112	-0.154758	0.180059	-0.85948	0.390076	0.556095
TMSB10	59168.8	0.210644	0.0875943	2.40477	0.0161826	0.0452834
ASTE1	633.654	-0.0281994	0.0520928	-0.541331	0.588279	0.731199
RNF19A	4382.83	0.0657108	0.0720196	0.912402	0.361557	0.526777
PEX3	987.711	-0.106782	0.0600464	-1.77832	0.0753517	0.160365
GABARAPL2	3103.71	-0.00880832	0.0477799	-0.184352	0.853737	0.915054
MYOC	208.778	1.27503	0.327178	3.89705	9.73735e-05	0.000551895
SH3YL1	3407.1	-0.286655	0.0811064	-3.53431	0.000408841	0.00194247
FAM136A	3608.41	-0.296014	0.0568351	-5.2083	1.90579e-07	2.04866e-06
VCL	18810.6	0.239544	0.0898572	2.66583	0.00767986	0.0241481
DEPDC1B	1147.61	-0.209093	0.101858	-2.05278	0.0400936	0.0960992
DAPK2	697.951	-0.192436	0.110041	-1.74877	0.080331	0.168766
NSMAF	2237.29	0.103	0.0535206	1.92449	0.0542931	0.122925
ADSS2	3448.83	-0.25559	0.0448254	-5.70189	1.18483e-08	1.63261e-07
STAP1	112.094	2.57027	0.165992	15.4844	4.42345e-54	7.60466e-52
TIMP2	20422.8	0.525983	0.10703	4.91436	8.90713e-07	8.32842e-06
RFC1	2974.05	-0.0164865	0.0490306	-0.33625	0.736683	0.839212
TBC1D23	2630.28	-0.166418	0.0439021	-3.79065	0.000150254	0.000811986
CUL3	4271.24	-0.113723	0.0431249	-2.63705	0.00836293	0.0259362
MYOM2	99.147	0.0499985	0.121263	0.412314	0.68011	0.799257
OTC	298.618	0.443254	0.306178	1.4477	0.147701	0.272296
CYP46A1	56.9072	0.00414858	0.126302	0.0328466	0.973797	0.985364
AC118549.1	2540.17	-0.109389	0.0418529	-2.61367	0.00895764	0.027519
SLC18A1	43.5737	0.0495181	0.227911	0.21727	0.827998	0.899067
USP2	273.894	-0.364501	0.145693	-2.50184	0.012355	0.0359764
CASR	13.1096	0.954521	0.232853	4.09925	4.14493e-05	0.000256745
TUBG2	700.747	-0.191134	0.0796667	-2.39917	0.0164323	0.0458634
RPL26L1	846.931	-0.0633618	0.0680689	-0.930848	0.351932	0.51669
FLT4	1026.22	0.514212	0.088979	5.77903	7.51328e-09	1.07638e-07
NSUN2	4787.48	-0.24932	0.0605451	-4.11791	3.82316e-05	0.000239147
FBXO42	2240.2	-0.0240776	0.0447817	-0.537666	0.590808	0.733132
MFAP3	1069.41	0.272861	0.071036	3.84117	0.000122451	0.000678522
MRI1	1437.33	-0.116699	0.0706575	-1.65162	0.098613	0.198567
METTL1	982.128	-0.419566	0.0728946	-5.75579	8.62394e-09	1.22336e-07
HOXC8	188.511	-0.884038	0.169685	-5.20987	1.88975e-07	2.03601e-06
AGA	905.691	-0.0566378	0.0718453	-0.78833	0.430504	0.594337
PI4K2B	1586.29	-0.149544	0.0650354	-2.29943	0.0214808	0.0574038
BOD1L1	4988.21	0.00993146	0.0559438	0.177526	0.859096	0.918361
MAT2B	4158.41	0.30172	0.051971	5.80555	6.41568e-09	9.28199e-08
TLL1	135.152	1.16873	0.146766	7.96318	1.67668e-15	5.21523e-14
EDC4	3423.53	-0.121166	0.0602609	-2.01069	0.0443582	0.104382
TRIO	6646.32	0.0615733	0.0757556	0.812788	0.416339	0.580828
VCAN	13785.4	0.53311	0.124004	4.29912	1.71475e-05	0.000117714
CLEC16A	2763.1	0.0437237	0.053224	0.821503	0.41136	0.576042
MSR1	1733.65	1.45651	0.111012	13.1203	2.51889e-39	2.46308e-37
CDH1	27737.6	-0.430037	0.109145	-3.94005	8.14658e-05	0.000469177
MTREX	3470.45	0.0814029	0.0506996	1.60559	0.108363	0.213692
DNAH5	262.053	-0.284258	0.15088	-1.88399	0.0595657	0.132408
ZFYVE16	2562.01	0.0992227	0.0519005	1.91179	0.0559035	0.125883
RIPOR1	4520.65	0.115817	0.0702511	1.64861	0.0992277	0.199608
C6	176.583	-0.187618	0.231077	-0.811927	0.416834	0.581243
RAI14	4369.15	0.139201	0.0795947	1.74887	0.0803132	0.168737
SOX30	118.442	-0.479603	0.180492	-2.6572	0.00787926	0.0246708
PNKP	2112.42	-0.142279	0.0596476	-2.38532	0.0170642	0.047334
BEST2	18.8281	0.922421	0.238724	3.86396	0.000111563	0.000624882
PHLPP2	889.631	0.143453	0.0857188	1.67353	0.0942224	0.191775
SPDL1	1071.07	-0.327608	0.0671319	-4.88007	1.0605e-06	9.73254e-06
STAU2	2582.17	-0.179648	0.0567811	-3.16387	0.00155686	0.00618963
SLC66A1	1189.09	-0.215217	0.0675027	-3.18827	0.00143129	0.00574844
CTNS	1180.56	0.113147	0.0531562	2.12857	0.0332896	0.0826012
RTN4R	718.7	-0.534581	0.108431	-4.93016	8.21634e-07	7.751e-06
PHF23	1807.98	0.16098	0.0555778	2.89649	0.00377364	0.0132555
CDH10	13.2374	1.50873	0.264161	5.71139	1.1206e-08	1.55264e-07
INPP4A	2224.42	0.341696	0.0613117	5.5731	2.50248e-08	3.23921e-07
RAB27B	3880.14	0.0114086	0.148381	0.0768871	0.938713	0.965767
PSMA4	7538.3	0.00062352	0.0592145	0.0105299	0.991599	0.995361
MYO16	67.4056	0.30098	0.14703	2.04706	0.0406525	0.0971843
LSG1	3304.36	-0.305684	0.0532485	-5.74071	9.42815e-09	1.32481e-07
PARP3	1604.21	0.253503	0.0832068	3.04666	0.00231397	0.00871992
TNC	15430.6	0.642174	0.173341	3.70469	0.000211648	0.00109351
THAP3	518.479	-0.00762433	0.0546699	-0.139461	0.889086	0.936313
RIPOR3	296.037	0.505022	0.10986	4.59696	4.28691e-06	3.41955e-05
TDP1	1157.21	-0.0465721	0.0517405	-0.900108	0.368063	0.533757
AIFM2	1802.65	-0.375873	0.076913	-4.88699	1.02391e-06	9.43492e-06
C2orf83	4.75538	-0.151188	0.2898	-0.521698	0.601881	0.741352
SPATA7	441.941	-0.129955	0.0558006	-2.32891	0.0198638	0.0537891
MED17	1854.46	-0.0795323	0.0422839	-1.88091	0.0599838	0.13312
RETSAT	5282.82	-0.21308	0.0770312	-2.76615	0.00567223	0.0186881
CAPG	7343.44	0.329764	0.0915798	3.60083	0.000317199	0.00155373
AP2S1	4551.59	-0.025512	0.0670896	-0.380267	0.703747	0.815901
USH2A	34.8392	-0.121277	0.157926	-0.767932	0.442527	0.605704
ZPBP	2.73196	-0.0381419	0.364256	-0.104712	0.916605	0.953569
TG	82.6021	-0.618914	0.167337	-3.69862	0.000216774	0.00111757
ADAM28	3212.63	0.635818	0.158293	4.01671	5.90156e-05	0.000352443
BARX2	903.577	-0.784755	0.172115	-4.55948	5.12809e-06	4.01587e-05
DCUN1D1	2435.71	-0.113695	0.049309	-2.30576	0.0211238	0.0566056
JADE2	4529.56	0.632148	0.081975	7.71148	1.24368e-14	3.59376e-13
ZIC2	516.91	-0.223068	0.259501	-0.859601	0.390009	0.556033
LCP2	2499.46	1.58021	0.0693049	22.8009	4.49471e-115	4.28086e-111
TRIT1	796.021	-0.230886	0.0486473	-4.74612	2.07354e-06	1.77661e-05
ADRB1	150.293	-0.407757	0.159069	-2.5634	0.0103652	0.0310853
GUCA2B	32.2018	-0.580807	0.283275	-2.05033	0.0403325	0.0965697
CUL7	3204.23	-0.35783	0.0760429	-4.70563	2.5308e-06	2.12107e-05
CTNNA1	24973	-0.117411	0.0611938	-1.91868	0.0550248	0.12421
PHKA2	1807.52	-0.125502	0.0650151	-1.93035	0.0535631	0.121643
CNTLN	443.408	0.405771	0.105852	3.83338	0.000126394	0.000697615
EPHA3	971.778	0.861903	0.160664	5.36463	8.11149e-08	9.4352e-07
HSPA5	43550.3	-0.177034	0.0573256	-3.08823	0.00201354	0.00773094
DSG2	24090.9	-0.523061	0.109718	-4.76734	1.86673e-06	1.6154e-05
GEMIN8	789.327	0.0245401	0.0590438	0.415625	0.677684	0.797489
OFD1	1839.23	-0.147566	0.0615226	-2.39857	0.0164593	0.045928
GPM6B	399.026	0.691904	0.131185	5.27424	1.33304e-07	1.4825e-06
MAGEC2	69.3608	-2.78632	0.556953	-5.00279	5.65058e-07	5.53334e-06
PREX2	728.864	0.58963	0.114762	5.13783	2.77923e-07	2.89036e-06
WDR37	1214.44	0.0884333	0.0546498	1.61818	0.105623	0.209535
YTHDC2	2179.37	0.183643	0.0644966	2.84733	0.0044088	0.0151164
CTPS2	1848.13	-0.209243	0.0619072	-3.37994	0.000725014	0.00319477
ATP6V1H	2654.99	-0.0910648	0.0533961	-1.70546	0.0881089	0.181583
POLR2B	5726.81	-0.0359699	0.0540207	-0.665853	0.505505	0.6617
FAM214A	1959.84	0.122679	0.0692909	1.7705	0.0766444	0.16247
ARAP2	1783.83	0.198447	0.0887509	2.23601	0.0253514	0.0658518
TPR	9287.53	-0.224741	0.0505912	-4.44229	8.90062e-06	6.57754e-05
CP	1551.29	-0.623016	0.223175	-2.79161	0.00524466	0.0175108
KIAA0556	2031.44	-0.162892	0.0595088	-2.73727	0.00619518	0.0201324
DTNBP1	1023.69	0.0590285	0.0475053	1.24257	0.214027	0.359966
XK	1426.1	0.0558253	0.135707	0.411366	0.680804	0.799659
ANO2	58.004	0.227888	0.109621	2.07887	0.0376293	0.0912852
C12orf4	1004.4	0.275687	0.0501038	5.50232	3.74828e-08	4.68496e-07
SCML1	1867.57	-0.104137	0.105494	-0.987138	0.323575	0.487471
WWC3	3027.02	0.324046	0.0847661	3.82283	0.00013193	0.00072456
ARHGAP6	752.887	0.137644	0.137674	0.999782	0.317416	0.480962
FAM184B	27.5039	-0.268955	0.11014	-2.44194	0.0146086	0.0415298
MAP4	16557	0.264691	0.0575769	4.59717	4.28274e-06	3.41737e-05
GOPC	2652.74	-0.162927	0.0448236	-3.63484	0.000278158	0.00138761
ROS1	101.131	-1.1834	0.239839	-4.93414	8.05033e-07	7.614e-06
USP28	2028.54	-0.0862968	0.0575694	-1.49901	0.133872	0.2526
HDAC9	1261.36	0.598492	0.143632	4.16683	3.08861e-05	0.000198038
TSPAN17	2322.68	0.0940754	0.0567462	1.65783	0.0973524	0.196641
NOP16	1304.68	-0.151135	0.0745816	-2.02644	0.04272	0.101207
CC2D2A	722.427	0.244808	0.102488	2.38866	0.01691	0.0469629
RRM2B	2538.07	0.277199	0.0724924	3.82383	0.000131394	0.000722199
ZNF800	2176.17	-0.00071669	0.0486324	-0.0147369	0.988242	0.993274
TNFRSF17	138.509	1.88024	0.164448	11.4337	2.8379e-30	2.02918e-28
SNX29	1909.73	0.562539	0.0733598	7.66822	1.74402e-14	4.96425e-13
LMO3	321.209	0.781053	0.169119	4.61837	3.8676e-06	3.11851e-05
MRPS10	3418.33	-0.277472	0.0662724	-4.18684	2.8286e-05	0.000183291
GUCA1A	24.5026	0.204387	0.194918	1.04858	0.294373	0.455511
RSF1	4802.99	-0.12462	0.0496513	-2.50989	0.0120767	0.0353043
VPS13D	5466.7	0.0257664	0.0644327	0.399896	0.689233	0.805605
CELF2	2507.5	1.24286	0.120157	10.3436	4.47319e-25	2.57579e-23
FAM120A	24968.3	-0.0778874	0.0549274	-1.41801	0.156189	0.284235
R3HDM1	3027.4	-0.0677845	0.0477165	-1.42057	0.155443	0.2833
COL9A2	1006.12	-0.595671	0.163853	-3.6354	0.000277554	0.00138532
KITLG	4078.28	-0.0756063	0.107501	-0.703308	0.481864	0.641511
ERCC8	420.554	0.0117338	0.0472619	0.248272	0.803924	0.884497
ADAMTS6	278.273	-0.0531357	0.114287	-0.464931	0.641981	0.771782
H6PD	9215.8	0.213446	0.0726511	2.93796	0.00330385	0.0118251
VAMP3	6808.9	0.139395	0.0508104	2.74343	0.0060801	0.0198098
PER3	1794.04	0.198663	0.114842	1.72988	0.0836523	0.174421
UTS2	60.2597	0.312676	0.221959	1.40871	0.158921	0.287997
TNFRSF9	357.359	1.31437	0.106027	12.3965	2.7296e-35	2.32533e-33
EPN3	2793.34	-0.637293	0.142698	-4.46604	7.96822e-06	5.97943e-05
LTBP1	6988.76	0.636636	0.125216	5.08429	3.69007e-07	3.76312e-06
RCN1	7897.3	0.123415	0.0879833	1.40272	0.160702	0.290384
ELN	5561.38	0.489129	0.15754	3.1048	0.00190409	0.00736751
RFC2	1845.08	-0.125216	0.0688584	-1.81846	0.0689935	0.149268
ARID1B	7329.11	-0.0684696	0.0495077	-1.38301	0.166662	0.298395
CLPTM1L	7898.52	-0.192972	0.0664616	-2.90351	0.00369009	0.0130052
NEDD4L	5518.71	-0.297499	0.0782239	-3.80317	0.000142856	0.000775794
FOXP3	505.937	1.28492	0.0909256	14.1315	2.4277e-45	3.07472e-43
PPP1R3F	217.273	0.176809	0.0987916	1.78972	0.0734988	0.157088
HEXB	8008.92	0.213933	0.0603033	3.54761	0.000388739	0.00185753
PTCD2	698.599	0.0822803	0.0503639	1.63372	0.102318	0.204315
NEXMIF	81.6628	0.636107	0.213889	2.97401	0.00293936	0.01069
JKAMP	2354.29	0.141467	0.0494085	2.86321	0.00419369	0.0144886
DKK3	5304.2	0.230356	0.104706	2.20003	0.0278046	0.0712024
ARHGEF5	1377.24	-0.330106	0.0771642	-4.27796	1.8861e-05	0.000128037
NFE2L3	4723.95	0.0449166	0.0926505	0.484796	0.627821	0.761156
MCUR1	3472.15	-0.414088	0.0740903	-5.58896	2.28434e-08	2.97953e-07
LIMA1	11634.3	0.0844513	0.0860572	0.981339	0.326425	0.490642
LETMD1	2759.66	-0.133738	0.0524073	-2.55189	0.0107139	0.0319547
SLC4A8	344.796	-0.333099	0.138355	-2.40756	0.0160595	0.0449997
LAMC3	465.593	0.533259	0.167732	3.17923	0.00147668	0.00590385
PTGER3	580.191	0.543182	0.16846	3.22441	0.00126234	0.00515204
TNIP3	102.08	1.1785	0.121471	9.70197	2.95729e-22	1.48641e-20
MAPK9	3084.65	-0.0698725	0.0532852	-1.31129	0.189759	0.328959
COL23A1	148.904	0.847075	0.124932	6.7803	1.1993e-11	2.58819e-10
BCAR1	7969.82	-0.28868	0.0652955	-4.42113	9.81863e-06	7.16148e-05
FAM160A2	3525.75	-0.278861	0.0625134	-4.46082	8.16471e-06	6.10284e-05
HERPUD1	8232.96	0.387912	0.0644691	6.01703	1.77648e-09	2.82087e-08
HOMER3	758.509	0.00386532	0.102683	0.0376433	0.969972	0.983395
RAD51	761.128	-0.179456	0.080657	-2.22492	0.0260865	0.0674739
POLQ	1039.62	-0.332614	0.103744	-3.20611	0.00134542	0.0054486
PIK3CB	3963.35	-0.107604	0.0626089	-1.71867	0.0856749	0.177658
CYBA	16620.3	0.313521	0.0923378	3.39537	0.000685361	0.00304058
THOC3	832.197	-0.183138	0.075692	-2.41951	0.0155414	0.043798
HEBP2	5700.13	-0.2671	0.0620769	-4.30273	1.68708e-05	0.000116149
MPHOSPH9	1345.17	0.0150701	0.0637381	0.236437	0.813093	0.890071
PLEKHA5	3373.25	-0.186644	0.0728489	-2.56208	0.0104049	0.0311845
PRSS8	12793.6	-0.384274	0.119809	-3.20738	0.00133951	0.00542698
SIKE1	2535.14	-0.0917352	0.0437864	-2.09506	0.0361656	0.0883972
RRP12	2842.45	-0.28641	0.063774	-4.49101	7.08877e-06	5.3677e-05
FNIP2	3482.79	-0.0445777	0.0631109	-0.706339	0.479978	0.639804
MSMO1	3601.33	-0.484683	0.0980203	-4.94472	7.62529e-07	7.24943e-06
TTC17	4631.36	-0.256654	0.0441138	-5.818	5.95568e-09	8.66795e-08
ALX4	14.0363	0.13311	0.185005	0.719495	0.471836	0.632332
FSTL4	101.004	-1.52768	0.238393	-6.40823	1.47215e-10	2.76548e-09
FOXN3	5933.32	0.325369	0.0725036	4.48762	7.20231e-06	5.45021e-05
METTL24	127.279	0.876718	0.206041	4.25506	2.0899e-05	0.000140311
AKR7A2	3340.56	-0.155252	0.07181	-2.16199	0.0306189	0.0771606
MRTO4	2681.54	-0.332703	0.0629612	-5.28426	1.26216e-07	1.41092e-06
NNAT	179.966	0.448881	0.140688	3.19062	0.00141967	0.005709
USE1	900.301	0.072051	0.0693969	1.03825	0.299156	0.460666
MCF2L2	106.429	0.0294648	0.098399	0.299442	0.764603	0.858227
NRIP2	307.496	0.508727	0.0897135	5.67057	1.42321e-08	1.93752e-07
LAMA3	9739.59	0.0227357	0.151894	0.149681	0.881016	0.931565
AP5M1	2917.69	0.00427847	0.053254	0.0803408	0.935966	0.964107
ANAPC4	1348.99	-0.0903699	0.0459639	-1.96611	0.0492864	0.113577
KCNQ1	5002.69	-0.1039	0.143086	-0.726135	0.467756	0.628733
TRAPPC3	2582.85	-0.0584994	0.0430474	-1.35895	0.174161	0.308351
THRAP3	8676.43	0.0633173	0.0373605	1.69477	0.0901195	0.18487
PHPT1	3597.14	-0.00566637	0.0729901	-0.0776321	0.938121	0.965408
ENTPD2	2088.6	-0.93583	0.157015	-5.96015	2.52007e-09	3.91672e-08
LY75	1827.9	0.00915198	0.0940958	0.0972623	0.922518	0.956732
ARID4B	4122.18	-0.188834	0.0542879	-3.47838	0.000504448	0.00233407
OPN3	422.23	-0.318435	0.0906169	-3.51408	0.00044128	0.00207691
SDCCAG8	1322.61	-0.0159461	0.0494633	-0.322383	0.747163	0.846795
PTPRN	143.161	0.580361	0.216999	2.67449	0.00748431	0.0236378
HHAT	310.526	-0.257466	0.100596	-2.5594	0.0104852	0.0313877
KIF1B	5147.86	-0.0657391	0.0608598	-1.08017	0.280065	0.439338
FOXC1	2209.09	-0.447986	0.13671	-3.27692	0.00104947	0.00440207
TBC1D22A	2503.69	0.121968	0.0471745	2.58547	0.00972472	0.0294687
SYNE2	13032.5	0.174889	0.0915909	1.90946	0.0562031	0.126444
PLEKHH1	2390.47	-0.257202	0.0923703	-2.78446	0.00536164	0.0178276
ATP9A	10790.7	-0.278557	0.0828748	-3.36118	0.000776116	0.00338828
SPO11	1.60728	0.819136	0.38948	2.10315	0.0354523	0.0869841
CBLN4	15.597	0.531879	0.217035	2.45066	0.0142596	0.0406987
CHRDL2	2783.15	1.02513	0.218555	4.6905	2.72542e-06	2.26941e-05
FAM168A	4243.56	0.148455	0.0579538	2.56161	0.0104189	0.0312247
RELT	641.675	0.452115	0.0737096	6.13373	8.58407e-10	1.43332e-08
GALC	3960.59	-0.0359208	0.0989364	-0.36307	0.716553	0.825231
NOP58	6306.08	-0.278344	0.0674064	-4.12934	3.638e-05	0.000228797
SZRD1	8548.91	0.0740964	0.0471995	1.56986	0.116449	0.226186
KCNH2	1538.24	-0.150445	0.191426	-0.785917	0.431916	0.595716
CUL1	4164.34	0.0334753	0.0459026	0.729268	0.465838	0.627029
FAM114A2	1083.22	0.26329	0.0439367	5.9925	2.06645e-09	3.25526e-08
CYFIP2	2606.65	1.04863	0.114624	9.1485	5.77269e-20	2.46327e-18
TAB2	5755.57	0.0455678	0.0467844	0.973996	0.330059	0.494547
GINM1	2331.61	0.0964755	0.0494895	1.94941	0.0512463	0.117225
EIF2AK2	8240.77	0.10579	0.0595822	1.77553	0.0758099	0.161124
USP36	3611.65	-0.15457	0.0458666	-3.37	0.000751679	0.0032955
KMT2C	7160.9	0.0632101	0.0605067	1.04468	0.296171	0.457298
MCOLN3	303.323	-1.14299	0.172181	-6.63829	3.17338e-11	6.48025e-10
CCDC85A	55.2323	0.129529	0.164005	0.789789	0.429651	0.593675
PUM2	9216.79	-0.0670787	0.0413988	-1.6203	0.105167	0.208838
MRPL43	3036.64	-0.00519266	0.0564471	-0.0919916	0.926705	0.95884
ITIH4	37.2293	-0.156649	0.138046	-1.13476	0.256476	0.411803
ITIH1	17.6269	-0.315694	0.213384	-1.47946	0.139016	0.259966
HPF1	708.05	0.123247	0.0586891	2.10001	0.0357283	0.0875304
ZFR	7354.57	-0.143459	0.0433536	-3.30904	0.000936156	0.00398433
ZNF280C	533.405	-0.0524133	0.0703705	-0.744819	0.456381	0.618337
NPFFR2	19.2745	-1.51722	0.243611	-6.22807	4.72217e-10	8.19514e-09
PHF21B	20.5494	-0.243429	0.216722	-1.12323	0.261339	0.417722
TRAF1	1130.17	1.12501	0.0802142	14.0251	1.09452e-44	1.35032e-42
RC3H2	4067.12	0.0200147	0.0591222	0.33853	0.734963	0.838314
IL17RB	1696.33	-0.444353	0.115181	-3.85786	0.000114384	0.000639027
TRAF3IP2	3011	0.0777278	0.0693834	1.12027	0.2626	0.419209
GYG2	686.916	-0.585206	0.13657	-4.28502	1.82722e-05	0.000124483
DCBLD2	1921.33	-0.0769146	0.127987	-0.600955	0.54787	0.697616
SERPINB3	187.408	-0.156996	0.358548	-0.437866	0.661483	0.786078
SOAT1	2627.96	0.327488	0.0835504	3.91965	8.86791e-05	0.000507265
PKP2	6205.57	-0.224677	0.0957817	-2.34571	0.0189907	0.0517691
MSH4	23.9409	-0.293361	0.180625	-1.62414	0.104345	0.207544
F7	127.741	-2.18614	0.244574	-8.93858	3.94203e-19	1.60174e-17
GDI2	17325.4	-0.00344317	0.0543879	-0.0633077	0.949521	0.971848
PRDM1	3574.2	0.73759	0.0928472	7.94413	1.95555e-15	6.03925e-14
ATG5	2724.89	-0.0462168	0.0701537	-0.658793	0.510029	0.665349
TMCC3	1754.25	0.51212	0.111422	4.59622	4.30223e-06	3.43062e-05
PITHD1	1895.85	-0.196977	0.0520025	-3.78783	0.000151966	0.000819845
MTA3	2521.76	-0.278559	0.0464405	-5.9982	1.99514e-09	3.14604e-08
USP13	1178.45	-0.056076	0.0891673	-0.628885	0.529424	0.682172
ATP11B	6245.77	-0.0215958	0.0727889	-0.296691	0.766703	0.859706
LAMC2	14704.9	-0.0442321	0.147059	-0.300778	0.763584	0.85769
CDK14	1166.64	0.607343	0.119176	5.09618	3.46582e-07	3.54404e-06
SEC61A1	21924.8	-0.128687	0.0556009	-2.31448	0.0206411	0.0555309
PPP1R12A	6042.39	0.24304	0.0755147	3.21844	0.0012889	0.00524649
RASGRF1	158.63	-0.279728	0.1607	-1.74068	0.0817393	0.171174
CAMK2B	55.9485	-0.39581	0.171858	-2.30312	0.0212721	0.0569164
CROCC	1172.99	-0.106121	0.0691462	-1.53473	0.124849	0.238897
POLR3E	2699.97	-0.26816	0.0403157	-6.65151	2.90109e-11	5.94717e-10
ATP2B4	12462.9	0.532261	0.125664	4.23558	2.27958e-05	0.000151508
ZC3H11A	8921.89	-0.192256	0.0489481	-3.92775	8.57438e-05	0.000492071
RIOK2	1142.72	0.0975023	0.0533927	1.82613	0.0678299	0.147199
YIPF1	1699.15	0.106524	0.0466759	2.28222	0.0224766	0.0596466
NDC1	3822.6	-0.262052	0.0732454	-3.57772	0.000346602	0.00168184
DGKG	340.708	0.297501	0.154469	1.92596	0.054109	0.122605
FLYWCH1	2020.49	0.137301	0.060542	2.26787	0.0233371	0.0615086
UNKL	803.002	0.00441447	0.0659197	0.0669673	0.946608	0.97042
TBXAS1	1207.52	0.895953	0.101756	8.80493	1.3093e-18	5.08982e-17
PARP12	4187.07	0.237105	0.0709091	3.34379	0.000826414	0.003579
ALDH18A1	8223.98	-0.247673	0.0615363	-4.02483	5.70164e-05	0.00034179
TARBP1	2720.88	-0.499526	0.0662487	-7.54017	4.69364e-14	1.28605e-12
GATB	815.692	-0.0673322	0.0592641	-1.13614	0.255898	0.410999
MXD1	5951.26	-0.0109897	0.111733	-0.0983573	0.921649	0.95612
CDK17	2007.57	0.233751	0.052351	4.46507	8.0042e-06	6.00348e-05
DNAJC25	596.011	-0.100903	0.0511445	-1.9729	0.0485073	0.112107
SLC2A3	2890.92	0.277596	0.124854	2.22337	0.0261911	0.0676969
PSD	924.037	0.755265	0.19788	3.81678	0.000135203	0.000739717
CTDP1	1922.66	0.0793228	0.0543043	1.46071	0.144095	0.267336
YBX3	11949.3	-0.0597317	0.0695337	-0.859032	0.390323	0.556335
STYK1	542.128	-0.322156	0.13737	-2.34518	0.0190181	0.0518261
WNK1	17843.9	0.0988836	0.072535	1.36325	0.172803	0.306619
RPS17P5	12.5744	-0.153987	0.124576	-1.23609	0.216425	0.362951
CCAR1	5634.78	-0.206494	0.0494763	-4.17359	2.99837e-05	0.000192863
OGFR	4717.86	0.0161177	0.0660066	0.244184	0.807089	0.886388
GNA15	828.1	0.206842	0.13066	1.58306	0.113408	0.221499
CREB3L3	763.165	-0.418588	0.25114	-1.66675	0.0955633	0.193826
PIGV	1006.65	-0.0768555	0.0539999	-1.42325	0.154663	0.282309
PTPRU	3580.66	-0.773805	0.139793	-5.53537	3.10568e-08	3.94178e-07
SNRNP40	1943.5	-0.0235705	0.0483018	-0.487984	0.625561	0.759724
RIMBP2	288.383	-0.91703	0.23449	-3.91074	9.20121e-05	0.000524065
COL11A1	1847.96	0.317207	0.226405	1.40106	0.161195	0.291
QSER1	3593.89	-0.0698318	0.0726355	-0.9614	0.336351	0.501326
MPC1	2189.78	-0.0230891	0.0768036	-0.300624	0.763701	0.857727
ACAA1	2239.91	-0.160971	0.061919	-2.5997	0.00933051	0.0284643
BCAT1	1675.82	0.526509	0.135666	3.88091	0.000104065	0.000586543
HDAC7	5388.21	0.196128	0.0540309	3.62992	0.000283507	0.00141046
LZTS1	903.803	0.535246	0.11348	4.71668	2.39725e-06	2.02159e-05
PRDM6	198.234	0.857326	0.14049	6.10241	1.04484e-09	1.70866e-08
WNT8A	2.89616	-0.102903	0.379567	-0.271107	0.786309	0.87286
SPAG4	437.286	-0.0752389	0.112632	-0.668007	0.504129	0.660535
NCKAP1	14725.8	-0.274088	0.0507774	-5.39782	6.74543e-08	7.96413e-07
MRPS35	5719.65	-0.366324	0.0922318	-3.97178	7.13379e-05	0.000417601
GUCY1B1	1661.93	0.83468	0.110741	7.53722	4.80088e-14	1.31317e-12
SFSWAP	2646.34	-0.174006	0.0406371	-4.28194	1.85267e-05	0.000126127
TNK2	4512.82	-0.223938	0.088245	-2.53768	0.0111589	0.0330451
MON2	3115.33	-0.0298817	0.0590852	-0.50574	0.613039	0.750226
CDH3	3668.71	-0.596125	0.152575	-3.9071	9.34115e-05	0.000531209
ARSF	6.37774	0.863412	0.22393	3.85572	0.000115388	0.000643958
GPBP1	4246.21	0.0183941	0.0441068	0.417036	0.676652	0.796866
DGAT2	1759.85	-0.452458	0.111009	-4.07588	4.58407e-05	0.000281348
ZNF112	244.754	-0.252189	0.0838308	-3.00831	0.00262704	0.00972573
CS	13956.5	-0.0989985	0.0533781	-1.85466	0.0636444	0.13965
LTK	465.631	-0.441965	0.180618	-2.44696	0.0144066	0.0410566
MRPS24	734.844	-0.16909	0.0716929	-2.35853	0.0183476	0.0502809
ELMO2	3080.64	0.0138991	0.0529504	0.262492	0.792942	0.877646
WAPL	4561.22	-0.0357784	0.0524095	-0.68267	0.494815	0.652731
VMP1	12763.2	-0.216272	0.0677423	-3.19257	0.00141013	0.00567686
APPBP2	2554.35	-0.00477451	0.0470173	-0.101548	0.919116	0.954928
POLD1	2231.91	-0.0586825	0.0821187	-0.714607	0.474852	0.635195
SEZ6	50.0629	-0.273715	0.158055	-1.73177	0.0833149	0.173858
EIF4B	18822.2	-0.042368	0.0545287	-0.776986	0.437167	0.600419
SLC6A16	97.2856	0.463106	0.137157	3.37647	0.000734233	0.00322882
BICRA	2621.48	-0.108421	0.0596568	-1.81741	0.0691541	0.14952
SPHK2	1558.63	-0.0569917	0.0834383	-0.68304	0.494582	0.652569
RPL18	46328.5	-0.0459503	0.0738339	-0.622348	0.533713	0.685695
CA11	373.177	0.275735	0.101361	2.72032	0.00652194	0.0210222
ISOC2	2665.13	-0.012176	0.0779117	-0.15628	0.875812	0.928722
U2AF2	10196.3	-0.043752	0.0555965	-0.786956	0.431307	0.595014
EPN1	17575.6	-0.0566954	0.06948	-0.815996	0.414502	0.579017
MED29	3637.58	-0.00377367	0.0472831	-0.0798101	0.936388	0.964358
AHRR	232.046	-0.391989	0.134113	-2.92282	0.00346875	0.0123346
GSC2	0.789417	-0.41046	0.370328	-1.10837	0.267702	0.425125
ZNF275	2239.82	-0.00968888	0.0603159	-0.160636	0.87238	0.926591
MTMR1	2223.68	-0.0434531	0.0571081	-0.760891	0.446722	0.609691
GPC1	5679.11	-0.470027	0.113556	-4.13916	3.4858e-05	0.000220243
ADCK1	754.531	-0.158022	0.0547829	-2.88451	0.00392023	0.0136886
HAGH	1552.86	0.063434	0.0538967	1.17695	0.239214	0.391235
RNF4	4659.5	0.126422	0.0446121	2.83381	0.00459961	0.0156713
CASP8	3123.26	0.0297323	0.0608127	0.488915	0.624902	0.759266
LIMCH1	1212.56	-0.0612783	0.118168	-0.518568	0.604062	0.743039
INTS13	2001.9	-0.291137	0.0838266	-3.47309	0.000514495	0.00237365
TM7SF3	4723.09	0.018523	0.0932753	0.198584	0.842588	0.908399
DLX3	176.26	-3.49358	0.299847	-11.6512	2.26184e-31	1.67396e-29
SPA17	673.985	-0.253282	0.071891	-3.52313	0.00042648	0.00201542
TSPAN32	102.215	0.176459	0.169115	1.04342	0.296753	0.458018
CCN5	111.441	0.56861	0.198151	2.86958	0.00411022	0.0142511
DMRT3	15.417	-0.902515	0.23634	-3.81871	0.00013415	0.000735014
ST3GAL6	307.82	0.239969	0.10262	2.33842	0.0193656	0.0526195
ATP2C2	1941.71	-0.469566	0.164312	-2.85777	0.00426631	0.0146998
NGFR	778.862	1.16752	0.233862	4.99233	5.96545e-07	5.81537e-06
CDON	745.936	0.391202	0.146568	2.66908	0.007606	0.0239554
TAF2	3422.71	-0.266488	0.0560458	-4.75484	1.98607e-06	1.70812e-05
HIPK2	9970.32	0.0959887	0.0926238	1.03633	0.300049	0.461802
TNPO3	4585.05	-0.0932232	0.0445241	-2.09377	0.0362806	0.08861
BORCS8-MEF2B	16.36	0.392396	0.0936718	4.18905	2.80122e-05	0.000181719
RFXANK	1609.53	0.0615169	0.0655058	0.939106	0.347676	0.512725
TMEM161A	2038.1	-0.0766616	0.0685827	-1.1178	0.263653	0.42035
LPAR2	1503.88	-0.197114	0.079829	-2.4692	0.0135414	0.0389147
CTSA	21576.3	-0.0912878	0.0825165	-1.1063	0.268598	0.426136
SUGP2	2708.95	-0.0587251	0.0550555	-1.06665	0.286129	0.446556
SLC12A2	15345.8	0.148135	0.12569	1.17857	0.238568	0.39042
SNX24	648.031	0.0276497	0.0719077	0.384517	0.700596	0.813574
EYA2	794.203	-0.18564	0.2217	-0.83735	0.402396	0.567744
CNN2	9203.06	0.229996	0.075754	3.03608	0.00239672	0.00898766
ABCA7	1860.35	-0.00645975	0.0907825	-0.0711563	0.943273	0.968513
SNCAIP	648.587	-0.863667	0.199095	-4.33797	1.43804e-05	0.000100796
DDX20	1122.05	0.00193884	0.0423719	0.0457577	0.963503	0.980031
BTBD1	4629.46	-0.102984	0.0488224	-2.10937	0.0349128	0.0859038
FAR2	1761.35	-0.0543356	0.116101	-0.468002	0.639783	0.770208
BCAS1	4126.3	-0.377666	0.186498	-2.02504	0.0428633	0.101481
POU1F1	4.1129	-0.1158	0.153781	-0.753019	0.451439	0.613842
CHI3L2	322.181	0.888534	0.183807	4.83407	1.33767e-06	1.19897e-05
SBNO2	8336.6	0.176765	0.069172	2.55544	0.0106054	0.0316897
PMS1	1046.3	-0.184409	0.0537236	-3.43255	0.000597934	0.00269975
HMG20B	3955.05	-0.0129199	0.0567118	-0.227817	0.819789	0.894098
CALCRL	2102.66	0.633978	0.100325	6.31921	2.62904e-10	4.75854e-09
TAF11	1339.65	-0.314308	0.0456667	-6.88265	5.87494e-12	1.30795e-10
ANKS1A	4151.25	-0.0915729	0.0618607	-1.48031	0.138791	0.259643
AP3D1	13323.1	-0.132611	0.0438619	-3.02337	0.00249975	0.00931899
ZNF76	1485.81	-0.177768	0.0515729	-3.44692	0.00056701	0.00257772
SLC9A3R2	4680.09	0.0116586	0.0807189	0.144435	0.885157	0.93418
NTHL1	923.411	-0.120743	0.0799794	-1.50968	0.131125	0.248529
UHRF1BP1	2428.86	-0.0744	0.0595193	-1.25001	0.211294	0.356381
GNAI3	6137.8	0.000102537	0.0425699	0.00240866	0.998078	0.998917
IPO5	11953.4	-0.335078	0.0602912	-5.55765	2.73424e-08	3.50868e-07
OAT	7155.02	-0.329842	0.100969	-3.26676	0.00108785	0.00453351
WDR3	2324.46	-0.240574	0.0631878	-3.80729	0.000140499	0.000765176
PKN2	4380.09	-0.116292	0.058423	-1.99052	0.0465335	0.108472
WDR18	2687.4	-0.178333	0.0692101	-2.57669	0.00997515	0.0301031
TRAM2	4391.88	0.133481	0.0710226	1.87941	0.0601886	0.133512
NTN1	2047.14	0.719126	0.167091	4.30381	1.67885e-05	0.00011575
GLP2R	140.274	1.04517	0.190015	5.50045	3.78828e-08	4.72627e-07
MCM10	843.286	-0.431375	0.104056	-4.14562	3.38896e-05	0.000214866
DGKA	2320.44	0.0512453	0.10304	0.497333	0.618954	0.754672
ERBB3	22039.2	-0.527241	0.0860537	-6.12688	8.96189e-10	1.48904e-08
ROPN1	2.79013	-0.436613	0.283579	-1.53965	0.123646	0.237099
ANKRD44	1017.36	1.43994	0.0870926	16.5334	2.1086e-61	4.75895e-59
KARS1	8402.79	-0.0476642	0.0551776	-0.863832	0.38768	0.553641
ADAT1	1559.64	-0.0828321	0.054172	-1.52906	0.12625	0.240911
PDIA5	2167.38	-0.145865	0.0712554	-2.04708	0.0406504	0.0971842
TBC1D22B	1197.26	-0.210158	0.0571852	-3.67505	0.000237806	0.00121261
NDUFB4	6756.12	-0.0889497	0.0672082	-1.3235	0.185671	0.323604
SPEN	9376.49	-0.0725914	0.0487927	-1.48775	0.136816	0.256809
MYLK	24277.2	1.1279	0.194023	5.81322	6.12829e-09	8.8947e-08
ZC3H15	4113.18	-0.303327	0.0560156	-5.41504	6.12735e-08	7.28929e-07
MAP2K4	2003.79	0.00671423	0.0571447	0.117495	0.906468	0.947379
PACC1	567.49	-0.101418	0.0601926	-1.6849	0.0920081	0.188048
SNAP91	47.6574	1.34537	0.231251	5.81777	5.96361e-09	8.67685e-08
SLK	8026.91	-0.161894	0.0732227	-2.21098	0.027037	0.0695324
CYB5R4	1446.04	0.206107	0.0547311	3.76581	0.000166012	0.00088678
COL17A1	4514.96	-0.0471988	0.214474	-0.220068	0.825818	0.897866
GSTO2	1752.45	-0.458733	0.103453	-4.4342	9.24136e-06	6.80194e-05
SEC61A2	501.111	-0.35537	0.0704355	-5.04532	4.52765e-07	4.52489e-06
PRKCQ	276.879	0.771861	0.139181	5.54575	2.927e-08	3.73538e-07
TLE2	1585.19	-0.0694852	0.115517	-0.601512	0.547499	0.697379
ASB1	1267.03	-0.0289968	0.0567222	-0.511207	0.609206	0.747225
FAM107B	7487.29	-0.24372	0.116389	-2.094	0.0362598	0.0885682
ME1	1788.83	-0.40684	0.114373	-3.55712	0.000374941	0.00179936
TBC1D1	4756.44	0.378037	0.0694821	5.44079	5.3045e-08	6.41294e-07
CDK13	4704.17	-0.163215	0.0407164	-4.00858	6.10837e-05	0.000362837
MTHFD2	4646.34	-0.129753	0.076034	-1.70651	0.0879124	0.181303
SLC9A7	2290.86	0.509222	0.102999	4.94397	7.65475e-07	7.27163e-06
FOXJ2	2394.49	0.131139	0.0567771	2.30972	0.0209035	0.0561257
YBX1	33932.2	-0.0342473	0.0545694	-0.627591	0.530272	0.682892
PDE4A	1948.84	-0.0795454	0.0834189	-0.953566	0.340304	0.505146
PPP2R5A	5015.16	-0.190062	0.0470316	-4.04116	5.31885e-05	0.000321188
CTNNA2	23.4749	0.323955	0.23349	1.38745	0.165305	0.29653
ELAVL1	5365.37	-0.096076	0.0384545	-2.49844	0.0124743	0.0362771
TIE1	1655.15	0.65509	0.0966862	6.77542	1.24044e-11	2.67169e-10
DIP2B	4888.24	-0.142019	0.0602358	-2.35772	0.0183875	0.0503699
SMARCD1	4759.31	-0.175582	0.0486456	-3.60942	0.000306877	0.00150891
KDM4A	2880.49	0.0270906	0.0536925	0.50455	0.613875	0.750901
NFYC	3245.1	-0.0745416	0.0402023	-1.85416	0.0637158	0.139787
ZMYND12	155.296	-0.236868	0.10461	-2.2643	0.0235558	0.0619787
SLC9A3	2626.36	-0.491625	0.24739	-1.98725	0.0468948	0.109148
NGEF	821.416	-0.513743	0.119087	-4.31401	1.60316e-05	0.000110975
ASPM	2862.89	-0.409848	0.0957759	-4.27924	1.87536e-05	0.000127417
CD84	1491.79	1.91784	0.0890129	21.5456	5.8196e-103	1.45861e-99
ELOVL1	7132.76	-0.201923	0.064248	-3.14287	0.001673	0.00658919
SPI1	2213.68	1.68007	0.0831909	20.1954	1.07418e-90	1.04395e-87
ZNRD1	1059.82	-0.264123	0.069392	-3.80624	0.000141095	0.000767985
MPPED2	96.0886	0.254054	0.142848	1.77849	0.0753234	0.160326
CLDN18	46827	0.0275564	0.243416	0.113207	0.909866	0.949442
ZBTB11	1994.68	-0.108514	0.0449599	-2.41358	0.0157967	0.0443911
ATXN3	1691.09	-0.0228093	0.0477381	-0.4778	0.632792	0.764944
GOLGA5	3375.4	-0.161107	0.0428656	-3.75842	0.00017099	0.000909192
FGFR2	3796.7	0.336659	0.157544	2.13692	0.0326045	0.0812018
LRRC40	1064.33	-0.0905251	0.0473453	-1.91202	0.0558739	0.125834
ISOC1	1880.22	0.0782359	0.0622927	1.25594	0.209137	0.353632
EML1	1529.34	0.618617	0.136747	4.52381	6.07357e-06	4.67706e-05
TRMT11	951.294	-0.168677	0.0664466	-2.53853	0.0111318	0.0329773
THUMPD1	3204.86	0.104527	0.0445935	2.34399	0.0190788	0.0519677
MSANTD3	1190.82	0.0754877	0.0528545	1.42822	0.153229	0.280306
KIF26A	1437.45	-0.188662	0.179155	-1.05306	0.292311	0.453219
ATG2B	2743.52	-0.0151834	0.0592309	-0.256343	0.797686	0.880563
ARFGEF1	6192.84	-0.23616	0.066237	-3.56538	0.000363329	0.00175139
ACSM2B	10.0439	-0.853236	0.242015	-3.52555	0.000422603	0.00199988
ZFAT	782.876	-0.0311642	0.061552	-0.506307	0.612641	0.749893
MTFR1	2324.62	-0.274841	0.0662746	-4.14699	3.36869e-05	0.000213808
STAG3	363.717	-0.319697	0.128735	-2.48336	0.0130149	0.0376056
FECH	1165.26	0.175273	0.0694761	2.52278	0.0116432	0.0342323
MYO9A	2355.4	0.192525	0.068319	2.81803	0.00483199	0.0163357
DDX3Y	1254.82	0.165602	0.270686	0.611786	0.54068	0.691603
PFKP	8489.53	-0.142605	0.0923601	-1.54401	0.122585	0.235585
IDI1	3615.86	-0.398812	0.0821029	-4.85747	1.18897e-06	1.07929e-05
SP100	5203.54	0.478363	0.0539076	8.87376	7.07139e-19	2.80388e-17
KLF6	13853.4	0.120764	0.0755389	1.5987	0.109887	0.216
PLPP1	2307.2	0.629448	0.0864898	7.27771	3.39533e-13	8.53691e-12
NEO1	6232.87	0.0303684	0.0898647	0.337935	0.735412	0.838466
TRAM1	17777.7	0.11763	0.0682073	1.72459	0.0846012	0.175918
PHKA1	964.986	-0.307511	0.114098	-2.69514	0.00703595	0.022418
TNFRSF1A	8265.01	0.134506	0.0583879	2.30366	0.0212419	0.0568485
CACNB1	562.52	-0.521119	0.108929	-4.78404	1.71804e-06	1.50009e-05
EVI5	1978.71	0.0130933	0.0535622	0.244451	0.806882	0.886318
STOML1	693.941	0.00065003	0.066978	0.00970513	0.992257	0.995665
PKM	70582.6	-0.148746	0.0804694	-1.84849	0.0645322	0.141207
DHX29	2353.08	0.0344199	0.0493298	0.697751	0.485333	0.644374
DNTTIP2	3092.54	-0.0750417	0.0426008	-1.76151	0.0781519	0.164938
METTL22	733.198	-0.0324896	0.0455674	-0.713001	0.475845	0.636005
TP53BP1	2491.2	-0.113398	0.0600608	-1.88804	0.05902	0.131539
TRO	232.717	0.146337	0.121962	1.19985	0.230196	0.380129
RRP15	1742.21	-0.393659	0.0515524	-7.6361	2.239e-14	6.31655e-13
RHOA	30627.2	0.119428	0.0463313	2.57769	0.00994633	0.0300275
DHX8	4169.66	-0.0549283	0.0485949	-1.13033	0.258337	0.41405
PMS2P4	111.015	0.030635	0.0615721	0.497547	0.618803	0.754561
PRKCZ	1856.81	-0.387298	0.0742265	-5.21779	1.8107e-07	1.96016e-06
ZFY	464.102	0.242783	0.280675	0.864995	0.387042	0.553011
IARS2	8445.44	-0.280146	0.0599357	-4.67411	2.95228e-06	2.44463e-05
SYT1	502.644	-1.14685	0.199443	-5.75026	8.91066e-09	1.26065e-07
NAV3	214.837	0.86335	0.152644	5.65598	1.54961e-08	2.09583e-07
IDH3G	4773.01	-0.00888534	0.0628953	-0.141272	0.887655	0.935551
ROGDI	1340.85	-0.0909192	0.0696415	-1.30553	0.191712	0.331343
PDZD4	257.871	0.733559	0.187371	3.91501	9.04018e-05	0.000515572
ATP2B3	8.2203	0.600519	0.212542	2.82542	0.0047219	0.016026
ROCK1	6270.13	-0.105073	0.0593203	-1.77129	0.0765122	0.162269
CBFB	3738.85	-0.132346	0.0591212	-2.23855	0.0251852	0.0655088
PDK3	926.185	0.157491	0.0829912	1.89769	0.0577373	0.129261
HYAL2	2859.37	0.145534	0.0564902	2.57627	0.0099873	0.030134
HDAC4	2263.16	0.0408099	0.0934756	0.436583	0.662413	0.786567
RASSF1	1476.77	0.00838778	0.0559204	0.149995	0.880769	0.93145
FGFR3	3042.77	-1.40049	0.153447	-9.12689	7.04975e-20	2.99212e-18
IFI35	2223.62	0.553705	0.0891766	6.20908	5.32942e-10	9.16548e-09
HEATR6	1130.74	-0.0833245	0.0553847	-1.50447	0.132461	0.250497
COASY	4654	-0.19812	0.0606184	-3.26831	0.0010819	0.00451427
PLEKHH3	1603.8	-0.21578	0.0702799	-3.0703	0.00213845	0.00814419
MEF2A	4140.94	0.211514	0.0740447	2.85658	0.00428238	0.0147477
OTUD5	4398.82	0.125981	0.0451442	2.79063	0.00526054	0.0175539
TFE3	4402.21	0.189823	0.0531458	3.57174	0.000354622	0.00171464
TBC1D25	1257.8	0.105284	0.0504247	2.08795	0.0368024	0.0896545
ACSL4	6115.08	0.168107	0.0748663	2.24543	0.0247407	0.0645576
INPP5A	1973.95	0.00162661	0.0707785	0.0229817	0.981665	0.989593
GPKOW	1308.11	-0.00880392	0.0514962	-0.170963	0.864253	0.92176
GRIPAP1	2607.91	0.000265624	0.0492449	0.00539395	0.995696	0.997539
FTSJ1	2939.96	-0.071237	0.0556566	-1.27994	0.200567	0.342927
PRR11	2196.59	-0.367117	0.0823991	-4.45535	8.37565e-06	6.24385e-05
REEP1	555.871	0.227211	0.184129	1.23398	0.217209	0.363947
ATP11A	11597.3	-0.455989	0.0969958	-4.70112	2.58737e-06	2.16619e-05
POLR1A	5708.01	-0.131212	0.0528248	-2.48391	0.0129949	0.0375595
LAPTM4A	17870	-0.0104179	0.0480552	-0.216791	0.828371	0.899265
TTC7A	3797.99	0.0301211	0.0578374	0.52079	0.602513	0.741805
IP6K2	3279.53	-0.260237	0.0535114	-4.8632	1.15504e-06	1.0513e-05
STON1-GTF2A1L	12.6202	0.622707	0.19744	3.1539	0.00161104	0.00638096
SRBD1	1126.88	0.122436	0.0455521	2.68782	0.00719202	0.0228434
KIF2A	2085.13	0.202017	0.0691816	2.92009	0.0034993	0.0124238
RASGRP2	516.428	1.65437	0.136343	12.1339	6.98644e-34	5.639e-32
PSME4	5977.65	-0.151378	0.0516247	-2.93228	0.00336485	0.012019
IFT80	796.881	-0.292033	0.0677931	-4.30771	1.64952e-05	0.000113893
SIRT2	3083.25	0.0290901	0.059643	0.487737	0.625736	0.759841
ERLEC1	4514.14	0.0168337	0.048642	0.346073	0.729288	0.834361
PPP2R5B	1227.51	0.141541	0.0602808	2.34803	0.0188732	0.0514872
PYGM	227.753	1.30716	0.177547	7.3623	1.80766e-13	4.6632e-12
PAGE1	13.2894	-2.16553	0.311689	-6.94775	3.71167e-12	8.43691e-11
PITX1	4758.97	-0.217711	0.115361	-1.8872	0.0591328	0.131722
TRPC7	12.1928	-0.0779582	0.206956	-0.37669	0.706404	0.817709
MAST4	2991.66	0.122451	0.0958593	1.2774	0.201461	0.344011
ADGRF5	2355.73	0.448383	0.0870279	5.15217	2.5749e-07	2.70027e-06
SDK2	561.8	-0.588231	0.178361	-3.29797	0.000973851	0.00412376
ADAM7	2.50683	0.398056	0.39011	1.02037	0.307554	0.470552
NUP133	3027.93	-0.213216	0.046917	-4.54455	5.50538e-06	4.27965e-05
NUCKS1	19088.1	-0.181949	0.0569424	-3.19532	0.00139676	0.00563208
VPS35	11043.8	-0.167819	0.0450942	-3.72153	0.000198022	0.00103184
DNAJA2	3686.69	-0.072859	0.0424773	-1.71525	0.0863002	0.178644
BCL3	9788.4	-0.0843937	0.0761716	-1.10794	0.267887	0.425363
KCNAB2	2526.32	0.609025	0.0931902	6.53529	6.34872e-11	1.24879e-09
ABCC9	1335.98	0.991692	0.159704	6.20958	5.31272e-10	9.14006e-09
GAL	715.86	-0.386251	0.252433	-1.53012	0.125988	0.240535
CLEC2D	604.09	1.57375	0.0983053	16.0089	1.10838e-57	2.18107e-55
FUNDC1	878.735	-0.118654	0.0765691	-1.54964	0.121228	0.233624
MAOB	1923.46	-0.270093	0.173875	-1.55338	0.120333	0.232272
RORA	1080.58	0.57563	0.101046	5.69671	1.22139e-08	1.67909e-07
DRD4	108.574	-0.593388	0.110914	-5.34999	8.79597e-08	1.01226e-06
TGFBR3	2506.61	0.412072	0.131681	3.12932	0.00175213	0.00685607
PLA2G10	497.87	-0.255099	0.166787	-1.52949	0.126143	0.240773
HES2	376.633	-0.639885	0.19393	-3.29956	0.000968352	0.00410303
ATP1B3	8201.18	-0.0907052	0.0671193	-1.3514	0.176566	0.311659
NEDD4	1419.84	0.00982368	0.0829782	0.118389	0.90576	0.946962
PIGB	699.098	0.091038	0.0506474	1.79748	0.0722587	0.154969
MAPK6	4837.91	-0.403021	0.0657171	-6.13267	8.64179e-10	1.44093e-08
GNB5	1183.53	0.0543636	0.0735802	0.738834	0.460008	0.621712
RAB27A	2815.67	0.376999	0.0799736	4.71405	2.42846e-06	2.04538e-05
HDHD5	1928.12	-0.0845105	0.0671511	-1.25851	0.208207	0.352559
UFD1	3377.31	0.0172782	0.0485372	0.355979	0.721857	0.829032
LRP6	3388.35	-0.244262	0.0651866	-3.74712	0.000178878	0.000946376
GUCY2C	2452.22	-0.160821	0.212791	-0.755772	0.449786	0.612276
SCT	42.4812	-1.30104	0.205382	-6.33471	2.3779e-10	4.32866e-09
PHRF1	4425.74	-0.109718	0.0583597	-1.88002	0.0601051	0.133346
ELP1	2718.76	-0.182843	0.0516156	-3.5424	0.000396509	0.00189086
NUCB2	3679.55	0.0728938	0.0748844	0.973417	0.330346	0.494792
PFN2	3405.46	-0.869667	0.139062	-6.2538	4.00589e-10	7.03409e-09
PTPN3	2641.97	-0.410682	0.0898771	-4.56937	4.89183e-06	3.84857e-05
SPTB	148.706	0.0461931	0.12762	0.361958	0.717383	0.825819
DAPP1	664.181	0.782777	0.120851	6.47721	9.34344e-11	1.79413e-09
FGF10	195.589	0.987005	0.214617	4.59891	4.24717e-06	3.39524e-05
SLC44A1	11604.7	-0.194558	0.0594109	-3.27478	0.00105743	0.00443001
TMEM260	1296.18	-0.102951	0.0552029	-1.86497	0.0621862	0.137043
SMG6	1657.75	0.185069	0.0599097	3.08914	0.00200739	0.00771044
EXOC5	3669.87	0.0961187	0.048658	1.97539	0.0482235	0.111581
CLTCL1	342.933	-0.339744	0.114115	-2.9772	0.00290898	0.0106022
FGF22	9.48731	-0.233877	0.119084	-1.96397	0.0495335	0.114047
FSTL3	2651.34	0.169589	0.143239	1.18395	0.236432	0.387871
DGCR2	7962.52	-0.145962	0.058351	-2.50144	0.0123689	0.0360124
RNF126	3926.27	-0.228751	0.0620017	-3.68943	0.00022476	0.00115238
MNT	2385.12	0.0375508	0.051662	0.726857	0.467314	0.628412
ZXDC	2188.29	-0.284391	0.0520267	-5.46625	4.59647e-08	5.63855e-07
JMJD6	1573.09	-0.0284669	0.0479998	-0.593062	0.55314	0.702185
POLB	934.657	-0.0226127	0.0696543	-0.324642	0.745452	0.845379
ST6GALNAC1	3792.46	-0.0504832	0.161559	-0.312475	0.754679	0.851916
WIPI1	1338.33	0.0299325	0.0813722	0.367847	0.712988	0.82237
FRMPD1	59.6545	-0.131594	0.199022	-0.661204	0.508481	0.664118
GBA2	3992.19	-0.241785	0.0637818	-3.79082	0.000150151	0.000811526
NDST1	6994.93	0.173554	0.0745561	2.32783	0.0199209	0.0539116
ASNS	2314.39	-0.0512878	0.107625	-0.476541	0.633689	0.765717
AP3M2	1166.83	-0.120342	0.0678678	-1.77318	0.0761994	0.161757
CNGB1	31.7643	0.0319749	0.18952	0.168715	0.866021	0.92292
ST6GALNAC2	596.072	-0.449607	0.13807	-3.25638	0.00112845	0.00468058
CHAT	5.57901	0.927159	0.317958	2.91598	0.00354575	0.0125681
PABPC1	146223	-0.390602	0.0706029	-5.53237	3.15925e-08	4.0023e-07
TESK2	531.414	0.00273397	0.0668143	0.0409189	0.967361	0.981918
CFAP20	1529.78	-0.0312629	0.0562119	-0.556162	0.5781	0.722754
CSNK2A2	4238.13	-0.175235	0.0414254	-4.23014	2.33544e-05	0.000154746
PTPN21	1572.94	0.0401091	0.0706295	0.56788	0.570116	0.716263
EIF2B3	918.252	-0.0785602	0.046083	-1.70476	0.0882398	0.181827
CAMK2A	52.796	0.302136	0.168168	1.79663	0.0723936	0.155193
TCOF1	6242.42	-0.157509	0.0659722	-2.3875	0.0169634	0.0470891
CDC42	15503.9	0.0124327	0.0464329	0.267755	0.788888	0.874886
OSBPL3	3946.72	-0.25311	0.0720124	-3.5148	0.000440079	0.00207269
EPHA8	20.307	-1.86744	0.257613	-7.24904	4.1974e-13	1.04488e-11
SLC12A3	25.3773	0.754806	0.169708	4.44768	8.68036e-06	6.43674e-05
RAD18	1260.5	-0.144402	0.0661965	-2.18142	0.0291525	0.0740332
ATP2B1	4771.64	-0.181881	0.066141	-2.7499	0.0059614	0.0194724
TRPM5	91.9444	-0.582085	0.204108	-2.85185	0.00434659	0.0149386
NCK2	6284.87	-0.32702	0.0609873	-5.36209	8.2264e-08	9.542e-07
MAP4K4	9630.1	-0.168962	0.0673316	-2.50941	0.0120934	0.0353421
MGAT4A	3787.38	0.177732	0.0956085	1.85895	0.0630341	0.138572
RPL31	29243.4	-0.140657	0.0730456	-1.9256	0.0541538	0.122686
WDR1	20822.7	0.117373	0.0509474	2.30381	0.0212335	0.0568329
SNX13	3348.28	-0.186421	0.0529218	-3.52258	0.000427362	0.00201919
MS4A12	4.64196	0.0840941	0.30944	0.271762	0.785805	0.872593
ARHGAP10	1149.84	0.366685	0.105958	3.46065	0.000538867	0.00247101
RPS6KA2	2727.56	0.327604	0.0815368	4.01787	5.87272e-05	0.000350941
ING3	651.984	0.0385663	0.0519636	0.74218	0.457978	0.619869
VASH1	1497.56	0.748621	0.0763208	9.80887	1.03114e-22	5.29138e-21
LMCD1	1636.82	0.3436	0.0903413	3.80335	0.000142753	0.0007755
BUD23	4927.23	-0.382513	0.0565964	-6.75861	1.39323e-11	2.98055e-10
SEL1L	8767.64	0.181306	0.0589284	3.07671	0.00209299	0.00799383
TRIP13	1540.22	-0.712303	0.100382	-7.09589	1.28518e-12	3.05093e-11
ATP6AP1	10893.7	-0.105549	0.0624138	-1.69111	0.0908158	0.186058
TCF3	7285.43	-0.239023	0.0677401	-3.52854	0.000417863	0.0019806
TRIB2	3328.46	0.318281	0.108682	2.92856	0.00340534	0.0121363
DAZAP1	7850.73	-0.101627	0.0452714	-2.24484	0.0247787	0.064632
MBD3	3014.28	-0.00620279	0.0639	-0.0970703	0.922671	0.956765
PRLH	1.0181	-1.27366	0.351921	-3.61916	0.000295561	0.0014599
HLTF	2347.27	-0.423331	0.105567	-4.01007	6.06997e-05	0.000361097
FAM50A	3748.7	-0.176463	0.0601675	-2.93287	0.00335841	0.0120005
FAM3A	2625.3	-0.121905	0.0744625	-1.63713	0.101604	0.203203
CPSF1	9002.2	-0.340333	0.0602055	-5.65286	1.57799e-08	2.13239e-07
MYO3B	61.0119	-0.135235	0.166955	-0.810008	0.417936	0.582353
CYBRD1	6463.66	0.772465	0.132229	5.84189	5.1613e-09	7.59565e-08
CDH19	173.84	0.686055	0.250765	2.73584	0.00622208	0.0202049
PDCD2	3019.32	-0.216806	0.0533945	-4.06045	4.89782e-05	0.000298298
SLC6A15	31.3022	-1.08933	0.284601	-3.82756	0.000129418	0.000712733
RDH11	4285.5	-0.183271	0.0572877	-3.19914	0.00137838	0.00556791
PRKACA	4731.16	0.15028	0.0494159	3.04113	0.00235694	0.00886012
ADGRL1	4172.66	-0.299707	0.093275	-3.21316	0.00131283	0.00533343
SPP2	1.56884	-0.208554	0.405879	-0.513833	0.607369	0.745682
ACTN1	26952	0.254043	0.0994513	2.55444	0.0106358	0.0317707
ZFYVE26	2818.6	0.218347	0.0551908	3.95623	7.61415e-05	0.000442457
RPS6KA6	109.825	-0.0320738	0.200154	-0.160245	0.872688	0.92675
EPN2	1813.83	-0.0194992	0.0629396	-0.309807	0.756707	0.853125
PTPN18	6230.31	0.116136	0.0632603	1.83584	0.0663812	0.144648
LIMS2	2423.07	0.86498	0.159913	5.40908	6.33493e-08	7.50623e-07
ASIC4	10.4972	-0.39835	0.151851	-2.6233	0.00870831	0.02685
SPEG	1837.05	0.468127	0.209407	2.23549	0.0253851	0.0659248
LNX1	782.041	-0.371418	0.0925348	-4.01381	5.97455e-05	0.000356177
ALDH3A2	5258.7	-0.273982	0.0780924	-3.50843	0.000450761	0.00211505
TFRC	14923.3	-0.250371	0.105712	-2.36842	0.017864	0.0491622
SREBF1	9667.68	-0.209594	0.0972242	-2.15578	0.0311008	0.0781187
TRPC5	4.15776	0.347379	0.231179	1.50264	0.132931	0.251217
AFF4	8093.65	0.127896	0.0622562	2.05435	0.0399423	0.0958232
UBE2D1	2119.21	0.153503	0.0509136	3.01497	0.00257003	0.00954511
MPP5	2220.72	-0.143716	0.0515651	-2.78708	0.00531848	0.0177162
RHOBTB1	1497.86	-0.197694	0.100691	-1.96338	0.0496025	0.114169
SMC1A	9299.84	-0.00784866	0.0617142	-0.127178	0.8988	0.942645
HSD17B10	3177.17	-0.13778	0.06426	-2.14411	0.0320244	0.0800458
MARK2	5956.89	-0.190073	0.0518823	-3.66354	0.000248757	0.00126075
HMMR	1653.6	-0.269307	0.0984882	-2.73441	0.00624926	0.0202764
CHFR	1401.38	0.173431	0.0952187	1.8214	0.0685464	0.148496
TRHDE	201.808	0.000560074	0.202078	0.00277158	0.997789	0.998711
P4HA2	2655.6	-0.11176	0.0704629	-1.58608	0.112722	0.220475
FCGR2B	374.062	1.59958	0.11172	14.3178	1.695e-46	2.2484e-44
NFATC3	2077.43	0.0512149	0.0622076	0.823291	0.410343	0.575089
TRNT1	961.572	-0.10223	0.0487751	-2.09594	0.0360871	0.0882416
ACADVL	10393.1	-0.0495489	0.0593399	-0.835003	0.403716	0.568865
STK10	3033.95	0.754626	0.0581488	12.9775	1.64154e-38	1.55411e-36
FBXW11	2872.7	0.193491	0.0559043	3.46112	0.000537933	0.00246767
ACAP1	819.347	1.47207	0.0919521	16.0091	1.10433e-57	2.18107e-55
CRMP1	698.135	0.138123	0.123456	1.1188	0.263224	0.41982
EVC	1312.47	0.714154	0.130397	5.47678	4.33133e-08	5.33391e-07
DERL2	2042.37	0.0606781	0.0430931	1.40807	0.15911	0.288212
SIDT1	726.83	0.589404	0.140278	4.20169	2.64928e-05	0.000173015
NDE1	2853.58	0.0417324	0.0608967	0.685299	0.493155	0.651299
MRVI1	4221.78	0.744564	0.154178	4.82924	1.37055e-06	1.22567e-05
TMEM38A	775.124	-0.39127	0.125276	-3.12327	0.00178851	0.00698064
AP1M1	2876.27	0.281105	0.0550247	5.10871	3.24362e-07	3.33345e-06
PVR	4996.57	-0.306953	0.0816059	-3.76141	0.000168956	0.000899785
XRCC1	2251.25	0.0180171	0.0489178	0.368313	0.71264	0.822188
SCARB1	4829.94	-0.435098	0.0970479	-4.48333	7.34871e-06	5.55304e-05
CYP2W1	2387.62	-2.05933	0.258943	-7.95285	1.82262e-15	5.6397e-14
MCM2	4509.39	-0.189188	0.0897224	-2.1086	0.0349795	0.0860368
MOV10L1	54.062	-0.0198782	0.144223	-0.13783	0.890375	0.937153
PANX2	177.185	-0.560151	0.198262	-2.82531	0.00472353	0.0160273
SELENOO	1554.73	-0.148721	0.0535937	-2.77496	0.00552077	0.0182611
TP63	114.809	-0.0783831	0.185447	-0.422671	0.672535	0.793875
ALPK1	1356.32	0.24139	0.0746092	3.2354	0.00121473	0.00498464
LLGL2	13612	-0.489915	0.0799144	-6.1305	8.76035e-10	1.45815e-08
PDE8A	3135.9	-0.236314	0.0587197	-4.02445	5.71097e-05	0.000342091
CLCN4	1075.97	-0.139547	0.138479	-1.00771	0.313593	0.477021
NLE1	1456.61	-0.258849	0.0646543	-4.00359	6.23879e-05	0.000369662
SDHA	9231.05	-0.0685574	0.0642217	-1.06751	0.285741	0.44614
SMARCE1	4454.19	-0.513817	0.0872506	-5.88898	3.8859e-09	5.85603e-08
FNDC8	5.05275	-0.295481	0.137187	-2.15385	0.0312518	0.0784235
GSDMB	4639.74	-0.0460458	0.139192	-0.330807	0.74079	0.842098
KDM5A	4570.56	0.130647	0.0503725	2.59363	0.00949697	0.028887
ADAM11	51.4352	-0.496842	0.134446	-3.69549	0.000219465	0.001129
PPP2R3A	990.422	-0.000279076	0.1222	-0.00228377	0.998178	0.998933
FERMT2	3939.4	0.603055	0.139243	4.33094	1.48472e-05	0.000103672
ABCB11	19.5042	0.886035	0.209029	4.23882	2.24698e-05	0.000149571
DHRS9	489.164	0.365608	0.214175	1.70705	0.0878124	0.181152
CD5L	5.02339	1.98468	0.290353	6.8354	8.1776e-12	1.79541e-10
PTGS2	1994.6	-0.237739	0.180029	-1.32056	0.186646	0.324817
IGF2BP2	4404.15	-0.533445	0.109101	-4.88945	1.01117e-06	9.34097e-06
MAP3K13	3898.98	-0.149111	0.0655818	-2.27367	0.0229861	0.0607885
ST6GAL1	8023.69	0.284083	0.117613	2.41541	0.0157175	0.0441973
TBX21	92.217	1.76141	0.107915	16.3221	6.8703e-60	1.44128e-57
VDAC1P1	60.04	-0.201922	0.0884086	-2.28397	0.0223735	0.0594193
FRY	1621.77	0.324457	0.103407	3.13767	0.00170294	0.00669218
PICALM	12658.6	-0.010411	0.0426435	-0.24414	0.807122	0.886397
NSF	3785.98	-0.283346	0.061626	-4.59783	4.26913e-06	3.40822e-05
GLI2	946.174	0.331052	0.13049	2.537	0.0111808	0.0330915
CLASP1	3962.44	0.024975	0.0467514	0.534209	0.593197	0.73505
MRPS34	4385.3	-0.0298923	0.0702903	-0.425269	0.67064	0.792535
NOTCH3	15534	0.0534998	0.0984373	0.543491	0.586792	0.729979
CLNS1A	4989.17	-0.151197	0.0608881	-2.4832	0.013021	0.0376166
PPP2R2C	423.198	-1.26332	0.255444	-4.94559	7.59151e-07	7.22453e-06
TEAD2	1539.97	-0.132448	0.109732	-1.20702	0.227426	0.376675
EED	1252.84	-0.0996166	0.0490546	-2.03073	0.0422824	0.100373
CDHR2	3457.81	-0.597046	0.202644	-2.94628	0.00321625	0.0115471
SNCB	7.93244	-0.105515	0.202136	-0.521998	0.601672	0.741194
TSG101	3910.3	-0.0655343	0.0416039	-1.5752	0.115211	0.224258
NCBP3	3089.61	-0.0694205	0.0481415	-1.44201	0.1493	0.274574
ATP2A3	11030.2	0.392846	0.125675	3.12589	0.0017727	0.00692572
CA12	3453.62	-0.264218	0.177168	-1.49134	0.135871	0.255421
MGLL	8817.27	-0.0916607	0.109112	-0.840057	0.400876	0.566305
NTN4	1911.49	0.351362	0.109522	3.20815	0.00133594	0.00541389
BCS1L	1174.72	-0.29945	0.0562345	-5.32502	1.00939e-07	1.14996e-06
NUAK1	1230.05	0.191276	0.0910711	2.10029	0.0357033	0.0874827
DPP8	3341.5	0.00698617	0.0431586	0.161872	0.871407	0.926038
SLC24A1	940.167	-0.087675	0.0629013	-1.39385	0.163363	0.293932
ZNF532	3429.44	0.0927464	0.0875045	1.0599	0.289188	0.449724
SCARF1	664.099	0.63819	0.0687104	9.28812	1.57044e-20	6.98289e-19
LMAN1	9325.48	-0.0737051	0.0751901	-0.98025	0.326963	0.491232
HACD3	9263.32	-0.22914	0.067501	-3.39461	0.000687261	0.00304805
IPCEF1	211.409	1.51522	0.10488	14.4472	2.61032e-47	3.54148e-45
ZZEF1	5575.08	0.131409	0.0652012	2.01544	0.0438589	0.10334
NOX3	3.23062	0.159292	0.358192	0.444713	0.656527	0.782669
ENO1	50075	-0.13779	0.0811348	-1.69829	0.0894539	0.183846
SLC12A1	9.38091	0.425736	0.229509	1.85499	0.0635979	0.139586
MYDGF	6459.91	0.0225056	0.069133	0.325541	0.744772	0.844889
ANO8	1047.14	-0.240118	0.0695218	-3.45385	0.00055265	0.00252351
TUBE1	822.687	-0.0285921	0.06718	-0.425605	0.670396	0.792423
ARHGEF10L	4531.2	-0.366931	0.0909006	-4.03661	5.42282e-05	0.000326928
TXK	95.6972	0.825006	0.1137	7.25599	3.98729e-13	9.9361e-12
WSCD2	280.715	1.31124	0.241139	5.4377	5.39728e-08	6.51519e-07
KCNQ2	70.8525	-0.190836	0.235501	-0.810341	0.417744	0.582189
TACR2	1170.9	1.44511	0.250866	5.76047	8.38776e-09	1.19305e-07
ACTR6	967.34	-0.0880972	0.0570836	-1.5433	0.122758	0.235833
TIPIN	511.143	-0.192741	0.0657096	-2.93323	0.00335453	0.0119911
SRI	6352.77	-0.236339	0.0818954	-2.88587	0.00390339	0.0136388
EIF4G3	5748.43	-0.135009	0.0537484	-2.51186	0.0120097	0.035148
NUP37	1347.14	-0.109741	0.0666394	-1.64678	0.099603	0.200115
SEMA3A	1072.36	-0.00755578	0.1554	-0.0486214	0.961221	0.97873
GTSE1	1377.95	-0.325254	0.0930868	-3.49409	0.000475676	0.00221724
SEMA3C	5049.18	0.0194619	0.133878	0.14537	0.884419	0.933732
TTC38	3225.61	-0.129067	0.0787282	-1.6394	0.10113	0.202469
ACAT1	2421.13	0.0271282	0.0742965	0.365135	0.715011	0.823985
GRAMD4	3065.2	-0.30764	0.0742585	-4.14282	3.43062e-05	0.000217276
CELSR1	3936.46	-0.555034	0.123376	-4.49872	6.83653e-06	5.19653e-05
WNT8B	22.5388	-0.44925	0.165091	-2.72122	0.00650416	0.0209705
ZNF638	4750.92	-0.165023	0.0452828	-3.64428	0.000268142	0.00134511
SLC25A40	1906.47	-0.219795	0.0704595	-3.11945	0.0018119	0.00705631
TIMM21	992.015	-0.0265182	0.0685781	-0.386687	0.698988	0.812441
ADD2	178.624	0.3127	0.18492	1.691	0.0908362	0.186092
FGF4	5.02127	0.0855268	0.223972	0.381864	0.702562	0.815059
RASAL2	3613.66	-0.206504	0.0656849	-3.14386	0.00166737	0.00656975
VPS9D1	948.257	-0.102888	0.0694396	-1.48169	0.138423	0.259133
ZNF37A	1883.36	-0.138442	0.0597968	-2.31522	0.0206012	0.0554456
MARK3	3591.12	-0.140207	0.0409202	-3.42634	0.000611776	0.00275444
SLC25A3	23303.8	-0.00548759	0.0535419	-0.102492	0.918366	0.954526
FNDC3B	8944.15	0.055094	0.0655914	0.839958	0.400932	0.566345
FOSL2	16832.6	-0.0261347	0.0760435	-0.343681	0.731086	0.835722
CACNG5	2.7835	0.158113	0.285622	0.553574	0.57987	0.724397
CACNG4	443.892	-0.611412	0.25787	-2.37101	0.0177396	0.0488791
FRYL	5004.67	0.197349	0.0679191	2.90564	0.00366497	0.0129321
TMEM131	7563.06	-0.0129555	0.0505241	-0.256423	0.797624	0.880536
FSCN1	7296.96	-0.435443	0.132943	-3.27541	0.00105507	0.0044213
ACTB	451454	0.118973	0.0585555	2.0318	0.042174	0.100143
MOCOS	1470.17	-0.16324	0.103498	-1.57723	0.114742	0.223556
PLD1	2208.7	-0.117186	0.0998153	-1.17402	0.240386	0.392586
ATP12A	26.654	-1.40573	0.283453	-4.9593	7.07463e-07	6.78552e-06
WDR62	1263.58	-0.348235	0.0946061	-3.68089	0.000232423	0.00118834
DLG1	5325.32	-0.215143	0.0557161	-3.86142	0.00011273	0.000630752
RAB7A	20319.3	-0.0607363	0.0428829	-1.41633	0.156679	0.284912
BCAP29	2831.79	0.0413847	0.0514896	0.803749	0.421542	0.585892
SEC31B	287.249	0.144376	0.11003	1.31215	0.189468	0.328586
SART3	3527.27	-0.055622	0.0369913	-1.50365	0.13267	0.25082
ARHGAP15	488.205	1.7629	0.0854554	20.6294	1.49425e-94	1.87257e-91
TUBA3D	48.3505	-0.104323	0.0897684	-1.16213	0.245181	0.398585
PAX2	21.4624	-0.29558	0.269028	-1.0987	0.271899	0.42997
EXOSC7	1144.9	-0.183199	0.0530132	-3.45572	0.000548833	0.00250873
KIFAP3	1554.28	-0.23418	0.0691635	-3.38589	0.000709478	0.00313501
MKRN2	1655.39	-0.0624439	0.0445582	-1.4014	0.161095	0.290873
MCM6	3618.85	-0.030753	0.0689045	-0.446313	0.655371	0.78178
REXO2	2312.5	-0.0603559	0.0667395	-0.90435	0.36581	0.53125
RBM7	1665.24	0.0713144	0.0543384	1.31241	0.189381	0.328483
RBMS2	4154.98	0.153099	0.0689969	2.21892	0.026492	0.0683189
BAZ2A	9599.77	-0.0571848	0.0479004	-1.19383	0.232545	0.382937
PTPN23	6888.5	-0.173808	0.0493963	-3.51864	0.00043377	0.00204622
MLH1	1501.92	0.0969609	0.086474	1.12127	0.262172	0.418732
UNG	2705.38	-0.204327	0.0686727	-2.97538	0.00292624	0.0106562
FMO4	263.683	-0.113404	0.0879279	-1.28974	0.197142	0.338395
KLHL20	1160.63	0.0383048	0.0392533	0.975835	0.329146	0.493546
RGS11	212.922	-0.583911	0.16376	-3.56564	0.000362963	0.00175017
SLC46A1	542.388	-0.349125	0.100807	-3.46329	0.00053362	0.00245048
PLXNA2	5017.86	-0.199573	0.0829096	-2.40712	0.0160791	0.0450493
SPAG5	2487.42	-0.5813	0.0880174	-6.60437	3.99205e-11	8.02472e-10
ANKRD13A	3657.8	0.340894	0.0519717	6.55922	5.40896e-11	1.07325e-09
TPD52	11157	-0.292844	0.0932472	-3.14051	0.00168653	0.00663317
ACACB	1964.36	0.379063	0.114578	3.30834	0.000938497	0.00399287
TRAF4	4922.94	-0.502519	0.065772	-7.64031	2.16696e-14	6.12057e-13
PAG1	2854.22	0.397068	0.088331	4.49523	6.94943e-06	5.26805e-05
GPATCH1	862.963	-0.156272	0.0560586	-2.78765	0.0053092	0.0176903
ICAM3	185.454	1.67441	0.140802	11.8919	1.30335e-32	1.00432e-30
NT5C2	2411.52	0.0639319	0.0659798	0.968962	0.332564	0.497223
MCAM	9570.45	0.504897	0.111203	4.54032	5.61701e-06	4.3579e-05
GPC4	3034.22	0.309608	0.112162	2.76036	0.00577381	0.018965
MBNL3	3968.98	-0.161219	0.103497	-1.55772	0.1193	0.230643
CAMSAP3	4324.77	-0.703876	0.0948616	-7.42003	1.1709e-13	3.06707e-12
RAP1GAP	3141.08	-0.536661	0.163126	-3.28985	0.00100241	0.00422629
XAB2	3548.46	-0.000258457	0.0458853	-0.00563266	0.995506	0.997454
ARHGEF1	6920.91	0.128822	0.0596035	2.16131	0.0306713	0.0772803
STXBP2	3299.64	-0.101232	0.0679225	-1.49041	0.136117	0.255813
MAP2K7	2451.94	0.0248049	0.0528955	0.468942	0.639111	0.76971
NMRK2	6.76954	-0.0880001	0.250571	-0.351198	0.72544	0.831598
DGKD	3568.18	-0.20227	0.0742663	-2.72358	0.00645794	0.0208455
CTTNBP2	359.344	-0.193604	0.16767	-1.15468	0.248223	0.40194
ACTL6B	11.651	-0.206689	0.211003	-0.979555	0.327306	0.491568
RARB	404.169	0.0943611	0.103426	0.912355	0.361582	0.526787
TOP2B	7674.64	-0.0984237	0.0576922	-1.70601	0.0880055	0.181429
TM9SF3	22429.3	-0.112022	0.0627103	-1.78634	0.0740439	0.158076
NFKB2	6220.76	0.322503	0.0689519	4.67722	2.90797e-06	2.41339e-05
UBE2T	1494.13	-0.337632	0.0906623	-3.72406	0.000196041	0.0010232
PPP1R12B	15578.8	0.800989	0.186671	4.29092	1.77936e-05	0.000121588
DNAJC10	9601.85	-0.179671	0.0572031	-3.14094	0.00168408	0.00662518
GTF3C1	6921.43	-0.0892403	0.0575858	-1.54969	0.121215	0.233617
IL4R	5216.98	0.258559	0.063219	4.08989	4.31579e-05	0.000266393
USP33	3280.91	-0.0332775	0.0442462	-0.752097	0.451993	0.614332
PAK3	190.024	0.540103	0.172196	3.13656	0.00170942	0.00671265
CAPN6	2136.01	0.351129	0.229658	1.52892	0.126284	0.240965
DCX	66.8066	1.16419	0.244102	4.76928	1.8489e-06	1.60113e-05
SNRPA	4826.92	-0.0587621	0.054048	-1.08722	0.27694	0.435813
SPAG6	10.8139	0.0997278	0.207123	0.481492	0.630167	0.762761
EXOSC5	1578.77	-0.255324	0.0799334	-3.19421	0.00140213	0.00564994
DYNC1I2	6086.88	-0.135089	0.0484075	-2.79065	0.00526018	0.0175539
APBB1IP	1794.99	0.764374	0.134641	5.67713	1.36976e-08	1.8685e-07
LRCH4	1357.18	-0.0947588	0.0681871	-1.38969	0.164624	0.295648
FAM76B	1112.37	-0.183182	0.0533167	-3.43574	0.000590936	0.00267297
SIRT6	1408.36	0.0319392	0.0644669	0.495436	0.620292	0.755581
TYR	1.80321	0.564305	0.350356	1.61066	0.107253	0.211921
POLD3	2685.85	-0.149501	0.0905428	-1.65116	0.0987054	0.198701
ACTN2	101.042	1.30624	0.229026	5.70345	1.17404e-08	1.61914e-07
CAPZB	18029.3	0.110904	0.0500288	2.21679	0.0266371	0.0686299
GPR137B	1624.97	0.366423	0.076649	4.78053	1.74835e-06	1.52086e-05
NAALAD2	108.185	-0.452105	0.125216	-3.6106	0.000305488	0.00150332
JADE1	2976.01	-0.00597036	0.0786867	-0.0758751	0.939518	0.96628
SLC25A43	2093.18	-0.120981	0.0672829	-1.79809	0.0721625	0.154788
UBE2A	4158.71	-0.0269804	0.0510405	-0.528607	0.597078	0.737861
FGFR1	4104.11	0.322912	0.139327	2.31766	0.0204678	0.0551611
FKBP6	5.40414	-0.283753	0.24937	-1.13788	0.255171	0.410205
SMC1B	90.8705	-0.303986	0.193536	-1.57069	0.116254	0.225873
FBLN1	12988.9	0.883391	0.169009	5.22688	1.72397e-07	1.87308e-06
ITGA8	1321.96	0.977492	0.171256	5.70778	1.14457e-08	1.58309e-07
CST7	817.888	1.24308	0.142979	8.69413	3.49505e-18	1.32726e-16
MAP2	609.793	-0.300062	0.146383	-2.04984	0.0403796	0.0966536
PIAS2	1475.92	-0.0916997	0.0608389	-1.50725	0.131746	0.24945
AMPH	176.593	0.557592	0.133416	4.17935	2.92339e-05	0.000188817
ARAF	5382.84	0.135987	0.0563993	2.41114	0.0159027	0.0446294
MCCC1	1711.91	-0.239746	0.0673181	-3.56139	0.000368895	0.0017741
LAMP3	1370.72	1.08903	0.118533	9.1876	4.01685e-20	1.73581e-18
FAP	1006.71	0.762242	0.141557	5.38472	7.25589e-08	8.52746e-07
NEBL	2208.36	-0.980256	0.187806	-5.2195	1.79403e-07	1.94299e-06
ACER3	3339.82	0.0331144	0.0613044	0.540164	0.589084	0.73178
UBE2K	5947.47	-0.176413	0.0427281	-4.12873	3.64765e-05	0.000229344
PIK3C3	1800.28	0.0369249	0.0552751	0.668021	0.50412	0.660535
N4BP2	1143.83	-0.0410753	0.0732114	-0.561051	0.574763	0.72004
TIGAR	1046.05	0.307855	0.0670756	4.58967	4.43955e-06	3.52712e-05
TULP3	2012.89	-0.013184	0.0607857	-0.216893	0.828291	0.899256
SYNJ2	3506.98	-0.27699	0.0603319	-4.5911	4.40921e-06	3.50536e-05
ADCY2	281.457	0.53776	0.189087	2.84399	0.00445523	0.0152547
PPP2R5C	7091.35	0.0640213	0.0433313	1.47748	0.139546	0.260646
PMS2P1	434.746	-0.138698	0.0634051	-2.1875	0.0287064	0.0730992
RBFOX1	13.7807	0.116994	0.240369	0.486726	0.626453	0.76025
GNB1	24233.8	-0.054415	0.0420903	-1.29282	0.196075	0.336891
HOXA9	252.482	-0.895068	0.220517	-4.05896	4.9292e-05	0.000300017
EDN1	1261.14	0.182045	0.129999	1.40035	0.161408	0.291307
MLLT10	2191.38	-0.116805	0.0564519	-2.06911	0.0385355	0.0930578
ZCWPW1	169.926	0.124088	0.0909193	1.36482	0.17231	0.305893
ADCYAP1R1	65.4268	1.34423	0.217125	6.19106	5.97628e-10	1.01917e-08
FGF20	42.1224	-0.455353	0.309263	-1.47238	0.140919	0.262701
P2RY10	264.129	2.33696	0.124685	18.743	2.21013e-78	1.14401e-75
ITM2A	1206.58	1.02034	0.128635	7.93202	2.15613e-15	6.62004e-14
NRDC	6921.87	-0.0711661	0.0365673	-1.94617	0.0516343	0.117977
VDAC3	5244.77	0.00970362	0.0749913	0.129397	0.897044	0.94155
PCM1	7750.31	0.0343028	0.0746052	0.459791	0.645666	0.774451
TNRC6C	1962.63	0.202696	0.0873135	2.32147	0.0202616	0.0546952
CBFA2T2	3410.77	-0.33027	0.067101	-4.92198	8.56741e-07	8.04553e-06
BRINP1	29.0745	0.160847	0.224866	0.715299	0.474424	0.63473
ITCH	4818.82	-0.161153	0.0477765	-3.37307	0.000743359	0.00326353
PKD2L2	24.4292	0.15819	0.126654	1.249	0.211665	0.356867
TP53INP2	5575.2	-0.148032	0.0954478	-1.55092	0.120921	0.233163
SDF4	10623.1	-0.129465	0.0573193	-2.25866	0.0239044	0.0627294
MYH7B	267.505	-0.915925	0.133491	-6.86135	6.8214e-12	1.51089e-10
BPIFB2	33.4999	-2.65351	0.383315	-6.92252	4.43684e-12	1.00136e-10
TP73	374.949	-0.235185	0.147576	-1.59365	0.111014	0.217879
TOLLIP	4216.95	-0.0448102	0.0518518	-0.864198	0.387479	0.55342
UBE2D4	1373.98	-0.0598791	0.055396	-1.08093	0.279729	0.438975
CLUL1	27.2868	-0.674061	0.164903	-4.08763	4.35806e-05	0.000268659
RUNX1T1	671.99	1.03971	0.151723	6.85269	7.2474e-12	1.60078e-10
CDH17	13628.7	-0.549157	0.220775	-2.48741	0.0128678	0.0372395
THOC1	1373.57	-0.295228	0.0572625	-5.15569	2.52701e-07	2.6559e-06
FKBP7	734.126	0.270368	0.0826885	3.26972	0.00107655	0.00449469
OSBPL6	219.006	-0.0527971	0.140516	-0.375737	0.707112	0.818191
SLC1A3	767.976	1.03232	0.132059	7.8171	5.40524e-15	1.60978e-13
XRCC5	17394.9	-0.162669	0.0404769	-4.0188	5.84954e-05	0.000349687
LXN	1084.98	0.570506	0.104387	5.46528	4.62168e-08	5.66364e-07
SP140	447.486	1.79473	0.105003	17.0922	1.69734e-65	4.54097e-63
MKNK1	1872.69	0.119622	0.0346511	3.45218	0.000556076	0.00253576
TNS1	25770.3	0.814423	0.167839	4.85239	1.21979e-06	1.10538e-05
REXO1	3460.4	-0.0950521	0.0549372	-1.7302	0.0835952	0.174317
SAR1A	4761.59	-0.0683742	0.0440863	-1.55092	0.120922	0.233163
CDC14A	568.215	0.121695	0.0653714	1.86159	0.0626611	0.137918
RAPGEF3	720.749	0.113694	0.0961869	1.18201	0.237201	0.388839
CEACAM1	7113.92	-0.0343546	0.1384	-0.248226	0.803959	0.884515
SENP1	1848.26	-0.0651594	0.0494803	-1.31688	0.18788	0.326475
DUSP13	6.64949	-0.204812	0.279219	-0.733518	0.463243	0.624755
CIC	8401.76	0.062153	0.0606987	1.02396	0.305854	0.468526
LIPE	701.704	-0.0146577	0.115217	-0.127219	0.898767	0.942645
FDFT1	10640.1	-0.371265	0.108268	-3.42913	0.000605517	0.00272984
PAFAH1B3	2075.36	-0.231202	0.0868264	-2.66281	0.00774913	0.0243193
OPHN1	660.066	-0.132676	0.0819572	-1.61885	0.10548	0.209332
AFM	3.8483	0.409716	0.389894	1.05084	0.293331	0.454278
KIF22	3312.96	-0.27467	0.0697151	-3.93989	8.15207e-05	0.000469419
SCGN	96.0083	0.615105	0.293451	2.09611	0.0360726	0.0882241
CARMIL1	3861.05	-0.17842	0.0693987	-2.57095	0.0101421	0.0305046
PGM1	3550.82	-0.153478	0.0769815	-1.9937	0.0461854	0.107824
DDX1	5879.5	-0.197152	0.0418318	-4.71297	2.44132e-06	2.05403e-05
DNM2	17535.8	-0.135565	0.0641061	-2.1147	0.0344556	0.0849589
EPB41L2	5476.72	0.319967	0.0925224	3.45826	0.000543669	0.00248895
RIMS1	120.447	0.804825	0.229921	3.50044	0.000464484	0.00217238
MOXD1	1104.12	0.933211	0.13876	6.72538	1.75129e-11	3.69674e-10
STX7	4468.78	0.0612262	0.0508088	1.20503	0.228191	0.37763
RABL2B	807.816	-0.0390304	0.0534269	-0.730537	0.465062	0.62647
KEAP1	4130.03	0.0627004	0.0592858	1.0576	0.290239	0.450828
DDX43	131.786	-0.504324	0.182882	-2.75765	0.00582193	0.019081
PTPRH	3481.09	-0.338886	0.125708	-2.69582	0.00702148	0.0223838
DCT	12.4019	0.188651	0.195551	0.964718	0.334686	0.499564
SLC35C2	3823.72	-0.251655	0.0604191	-4.16515	3.11142e-05	0.000199179
CRYBG3	1526.36	0.268753	0.0998595	2.69131	0.0071172	0.0226299
EPHA6	27.8739	0.624861	0.248392	2.51562	0.0118823	0.0348299
SCTR	191.902	0.185907	0.240205	0.773951	0.43896	0.602187
RFX3	787.386	0.0527522	0.0909718	0.579874	0.562	0.709765
RIF1	4943.84	-0.0738749	0.0504498	-1.46433	0.143105	0.265923
RAB21	4899.92	-0.0214927	0.0465346	-0.461865	0.644178	0.773387
SLC4A4	2900.13	-0.156848	0.185744	-0.844431	0.398429	0.563884
SMARCA2	4679.29	0.386634	0.08189	4.72138	2.34254e-06	1.98212e-05
RDH8	42.5158	-0.567262	0.268849	-2.10997	0.0348612	0.0858035
SESN1	2346.74	-0.190077	0.111097	-1.71091	0.087098	0.179912
MID2	495.949	0.300701	0.123976	2.42547	0.0152885	0.0431873
PIH1D3	1.28204	-0.465024	0.303069	-1.53438	0.124936	0.238997
COL5A3	2059.32	0.432393	0.110261	3.92153	8.79873e-05	0.000503914
SRCAP	14907	-0.100287	0.0544193	-1.84286	0.0653494	0.14272
PUM3	1930.05	-0.122098	0.0810669	-1.50613	0.132033	0.249882
CPB2	10.7603	-1.07442	0.208159	-5.16152	2.44953e-07	2.58131e-06
CHRNA3	353.839	0.908478	0.239331	3.79591	0.000147105	0.000796146
KCNN2	69.7716	-0.0122607	0.130326	-0.0940769	0.925048	0.957794
CNOT4	1796.18	0.0335377	0.0341383	0.982404	0.325901	0.490091
PSEN1	5830.75	-0.0371369	0.0441409	-0.841326	0.400165	0.565636
CPOX	1660.23	-0.181542	0.0632064	-2.87221	0.00407606	0.0141466
CLDND1	3471.38	0.0735314	0.050136	1.46664	0.142474	0.264927
MOK	905.661	-0.427604	0.0887981	-4.81546	1.46858e-06	1.30234e-05
HSP90AA1	76054.9	-0.348397	0.0692463	-5.03128	4.87226e-07	4.83479e-06
RBL1	1456.59	-0.235952	0.0737084	-3.20115	0.0013688	0.00553528
DLGAP4	7522.25	-0.0905225	0.0555425	-1.62979	0.103146	0.205658
IGSF9B	556.576	-0.198754	0.163876	-1.21283	0.225194	0.37393
CFHR2	0.184629	-0.100287	0.95974	-0.104493	0.916778	NA
CROCCP3	251.622	-0.0957043	0.0994177	-0.962649	0.335724	0.500712
NDC80	1101.65	-0.370592	0.0903654	-4.10104	4.11302e-05	0.000255101
AP4E1	935.609	0.00466409	0.0560137	0.0832669	0.933639	0.96262
RSBN1	1812.7	0.107137	0.0440143	2.43413	0.0149276	0.0422985
MAGI3	1904.14	-0.17905	0.0649064	-2.75859	0.00580522	0.0190432
CXCL2	2050.87	-0.293612	0.165385	-1.77533	0.0758437	0.161189
AFP	49.7348	-2.52933	0.316278	-7.99717	1.27308e-15	4.00432e-14
COL4A4	704.949	0.810288	0.178464	4.54035	5.61607e-06	4.35788e-05
TCF7	2855.78	-0.0889008	0.114717	-0.774959	0.438364	0.601577
OSTM1	2249.61	0.460383	0.0640817	7.18431	6.75462e-13	1.6487e-11
CDH7	12.3073	-0.333417	0.266319	-1.25194	0.21059	0.355583
IMPG2	29.223	0.519311	0.123655	4.19966	2.67311e-05	0.000174235
PCNP	6018.76	-0.0195473	0.0372409	-0.524889	0.59966	0.739631
EXD2	1761.81	-0.103706	0.0446289	-2.32374	0.0201396	0.0544182
ARG2	225.129	-0.302226	0.109099	-2.77021	0.00560203	0.0184926
MEF2C	2099.97	1.12055	0.102103	10.9747	5.05754e-28	3.30377e-26
PTPRC	4704.58	2.18622	0.103144	21.1958	1.0449e-99	1.84294e-96
CACNA1S	9.95653	-0.380335	0.218917	-1.73734	0.0823268	0.172215
PKP1	571.182	-1.68689	0.265269	-6.35918	2.02837e-10	3.74267e-09
UBA5	1771.75	-0.154074	0.0494955	-3.11289	0.00185263	0.0071908
STK17B	3295.83	0.731072	0.0753534	9.70191	2.95902e-22	1.48641e-20
CDC14B	1902.51	-0.103789	0.0668411	-1.55277	0.120479	0.23246
ZNF510	840.825	0.0508468	0.0547586	0.928563	0.353116	0.517945
LRP2	104.451	-1.78823	0.258617	-6.91459	4.69212e-12	1.05497e-10
ZNF506	1511.42	0.0894574	0.0728285	1.22833	0.219323	0.366498
JMJD4	696.978	-0.243685	0.0578009	-4.21594	2.48741e-05	0.000163745
DUSP12	901.968	-0.296852	0.0476809	-6.2258	4.79103e-10	8.2965e-09
AACS	2515.96	-0.231993	0.0670096	-3.46209	0.000536003	0.00246024
DELE1	2919	0.110108	0.0444129	2.47919	0.0131679	0.0379882
SLC13A1	5.6455	0.570942	0.35339	1.61562	0.106178	0.210319
CADPS2	2325.69	-0.0804133	0.0827415	-0.971862	0.331119	0.495653
PCDHB4	190.626	0.187916	0.131143	1.43291	0.151884	0.278402
PCDHA6	14.9328	-0.0246179	0.189045	-0.130222	0.89639	0.941204
PCDHGA2	102.545	0.198734	0.128346	1.54842	0.121522	0.234044
HSPB11	933.611	-0.0526971	0.0608327	-0.866263	0.386346	0.552216
PHLPP1	2271.87	-0.362479	0.0778014	-4.65903	3.177e-06	2.61145e-05
ATP8B1	10102	-0.280585	0.100001	-2.80581	0.00501905	0.0168591
IL12RB2	77.7994	0.611029	0.124947	4.89031	1.00676e-06	9.30571e-06
SMARCD3	740.004	0.164537	0.114004	1.44326	0.148947	0.27404
WDR70	1361.48	-0.113455	0.0535435	-2.11893	0.0340963	0.0842519
FYB1	2804.99	1.66815	0.0864364	19.2992	5.45448e-83	3.4633e-80
MPP4	17.8011	-0.0290221	0.151521	-0.191538	0.848104	0.91187
STRADB	982.415	0.0588271	0.073442	0.801001	0.423131	0.587342
BZW1	7082.17	-0.192564	0.0503046	-3.82795	0.000129213	0.000711685
PGR	236.373	0.808331	0.171283	4.71929	2.36674e-06	1.99941e-05
C1QTNF3	388.628	0.147998	0.149346	0.990972	0.321699	0.485798
ME2	4119.72	0.226867	0.0712803	3.18275	0.00145884	0.00584381
C5orf22	2094.27	-0.196604	0.0605723	-3.24577	0.00117133	0.00483321
CCNT2	2445.4	-0.18383	0.0550599	-3.33874	0.000841604	0.00363421
FAM135A	3295.34	-0.191735	0.0878414	-2.18274	0.0290548	0.0738245
COL19A1	63.1579	1.84878	0.205728	8.98649	2.55242e-19	1.05055e-17
EPB41L3	1222.03	1.05598	0.111317	9.48621	2.39594e-21	1.1291e-19
COBLL1	3437.51	-0.142633	0.0850184	-1.67767	0.0934119	0.190384
DLG3	3191.36	-0.143666	0.0735483	-1.95336	0.050777	0.116364
KCNK2	103.708	0.791802	0.240572	3.29133	0.000997153	0.004207
SERTAD4	828.778	-0.122907	0.159538	-0.770397	0.441064	0.604238
TRAF5	1992.67	0.0165275	0.0887312	0.186265	0.852237	0.914001
MRPL22	1603.23	-0.0101219	0.062252	-0.162595	0.870837	0.925817
GEMIN5	1855.03	-0.143387	0.0555357	-2.58189	0.00982605	0.0297077
OPRK1	16.7976	-0.995019	0.268054	-3.71201	0.000205619	0.00106688
NFE2L1	14298.4	0.0188045	0.0523831	0.358981	0.719609	0.827302
SEMA5B	220.282	0.149171	0.117698	1.2674	0.205011	0.348597
GSK3B	5353.32	-0.159995	0.0434303	-3.68395	0.000229646	0.00117503
ITGB5	7886.07	-0.0776172	0.0733469	-1.05822	0.289955	0.450489
ERC1	4418.77	0.233115	0.0806819	2.88931	0.00386086	0.013516
XPO1	12652.1	-0.293067	0.0479823	-6.10782	1.00999e-09	1.6568e-08
LINC01587	3.7995	-0.0844165	0.226424	-0.372825	0.709278	0.81978
RNF13	3762.61	0.102354	0.0490381	2.08723	0.0368676	0.089772
TRPM3	33.4207	0.231573	0.184325	1.25633	0.208996	0.353456
PALB2	1217.35	-0.0484637	0.0536464	-0.903391	0.366319	0.531827
DOP1A	1532.69	-0.0273802	0.0742654	-0.368681	0.712365	0.821991
LYRM2	1698.18	-0.177388	0.0516766	-3.43265	0.000597714	0.00269901
BCKDHB	1398.63	-0.190213	0.0713977	-2.66413	0.0077188	0.0242401
KAT6A	6297.54	0.0389203	0.0539576	0.721314	0.470717	0.631437
TUT7	2596.79	0.0927091	0.0603773	1.5355	0.124662	0.238611
ULK2	948.611	0.146648	0.0933893	1.57029	0.116348	0.226028
GRHL2	2665.85	-0.375428	0.0923709	-4.06435	4.81666e-05	0.000293957
TNPO1	7847.87	0.0750685	0.0478921	1.56745	0.11701	0.227063
PLOD1	9614.83	-0.126736	0.067135	-1.88779	0.0590548	0.131604
P2RX5	186.869	1.77568	0.151421	11.7267	9.29907e-32	7.00682e-30
ITGAE	1165.52	0.638192	0.0716684	8.90479	5.34854e-19	2.14396e-17
DIS3	4131.78	-0.213045	0.0558348	-3.81562	0.00013584	0.000742945
PIBF1	1165.33	-0.306346	0.0560501	-5.46558	4.61383e-08	5.65693e-07
TDRD3	1190.12	-0.0747588	0.0571398	-1.30835	0.190755	0.330109
AC000061.1	7.41566	0.370165	0.24114	1.53506	0.124768	0.238791
NUFIP1	730.773	-0.348306	0.0642709	-5.41934	5.98186e-08	7.13582e-07
PDS5B	3621.83	0.0334896	0.0596828	0.561127	0.574711	0.72004
OXCT1	1976.13	0.0561631	0.128433	0.437294	0.661898	0.78632
RRAGB	539.638	0.0830753	0.0664278	1.25061	0.211076	0.356155
EPYC	64.6428	0.765634	0.292391	2.61853	0.00883098	0.0271702
CYLD	2500.7	0.703334	0.0583943	12.0446	2.07164e-33	1.64149e-31
SLC27A5	381.24	-0.235727	0.099791	-2.3622	0.0181667	0.0498699
ZNF324	611.805	-0.0626213	0.0532859	-1.1752	0.239917	0.392008
ZNF671	269.751	0.342052	0.0945838	3.61638	0.000298747	0.00147365
ZNF416	250.431	-0.2058	0.0785029	-2.62156	0.00875273	0.026966
ZNF586	622.066	-0.064634	0.0588067	-1.09909	0.271728	0.429827
ZNF446	448.645	-0.183454	0.0543569	-3.37499	0.000738175	0.00324346
ZNF264	3012.37	-0.0025219	0.0741844	-0.033995	0.972881	0.985044
RPS5	43145.1	-0.14086	0.0741021	-1.90089	0.0573165	0.12844
FAT1	22939.7	-0.118293	0.0946558	-1.24972	0.211403	0.356545
YTHDC1	4196.7	-0.108151	0.0296372	-3.64916	0.000263098	0.0013233
CHMP2B	4160.61	-0.110613	0.0603282	-1.83352	0.0667251	0.145269
SMAP2	3729.75	0.906273	0.0679565	13.3361	1.42796e-40	1.49452e-38
PPIE	1602.93	-0.19822	0.0501317	-3.95399	7.68581e-05	0.000446023
ZMPSTE24	4551.63	-0.0314115	0.0491976	-0.638477	0.523163	0.676876
STARD7	8013.63	-0.0620345	0.0485681	-1.27727	0.201508	0.344061
NOA1	2719.84	-0.0438603	0.0516833	-0.848635	0.396084	0.561634
REST	3749.95	-0.0496627	0.0437847	-1.13425	0.256691	0.412047
HAL	95.028	-0.905849	0.169602	-5.34104	9.24169e-08	1.05946e-06
SSH1	4115.88	0.356551	0.0542321	6.57454	4.88053e-11	9.72451e-10
GSTP1	34292.5	-0.316431	0.0925074	-3.4206	0.000624834	0.00280472
APLP2	30454.9	-0.294422	0.0591127	-4.9807	6.33557e-07	6.13349e-06
FAM234B	319.246	-0.190255	0.105996	-1.79493	0.0726655	0.155643
SLCO1A2	55.9309	-1.7135	0.237441	-7.21655	5.33217e-13	1.31498e-11
WBP11	6069.75	-0.0900322	0.0478601	-1.88115	0.0599509	0.133066
EIF3I	10288.5	-0.082774	0.0529929	-1.56198	0.118292	0.229079
NKAIN1	30.1997	-1.23569	0.198277	-6.23211	4.60189e-10	8.00355e-09
COL16A1	3644.78	0.502022	0.11853	4.2354	2.2814e-05	0.000151609
TXLNA	4387.77	0.0107413	0.0452808	0.237215	0.81249	0.889707
APOB	2011.33	-1.70832	0.322313	-5.30019	1.15684e-07	1.30266e-06
NCOA1	5360.77	0.146972	0.0482628	3.04524	0.00232491	0.00875423
AGBL5	1718.82	-0.286177	0.0596761	-4.7955	1.62272e-06	1.42426e-05
EFR3B	273.895	-0.608669	0.141939	-4.28824	1.80096e-05	0.000122906
KIF3C	787.775	-0.130295	0.111181	-1.17192	0.24123	0.393614
RAB10	11722.1	-0.174404	0.0478757	-3.64286	0.000269629	0.00135115
GCKR	147.287	-0.755003	0.192696	-3.91811	8.92476e-05	0.000510028
HADHA	11376.5	0.0230764	0.0509468	0.452951	0.650584	0.778252
MAPRE3	750.042	-0.153872	0.111954	-1.37442	0.169312	0.301854
CAD	6293.43	-0.296795	0.0682559	-4.34828	1.37211e-05	9.66013e-05
CD59	15357	0.264942	0.086131	3.07604	0.00209772	0.00800893
CD82	7178.28	0.220028	0.0877985	2.50606	0.0122086	0.035635
BCORL1	1956.34	-0.413407	0.0770393	-5.36618	8.04212e-08	9.36137e-07
ATRX	9420.81	-0.0419886	0.0595652	-0.704917	0.480862	0.640678
AK6	884.313	-0.0611341	0.0637693	-0.958677	0.337722	0.502614
FCN1	276.157	2.0206	0.13702	14.7467	3.23096e-49	4.79319e-47
MYNN	1095.46	-0.0881338	0.0501828	-1.75626	0.0790448	0.166461
MECOM	7834.68	-0.0460353	0.112926	-0.407659	0.683524	0.801419
SCAMP1	3384.43	0.0121225	0.0557868	0.217301	0.827974	0.899067
PREP	4305.21	-0.104192	0.0754549	-1.38085	0.167326	0.299231
HACE1	782.971	-0.049296	0.0617922	-0.797771	0.425003	0.58903
SEH1L	3268.73	-0.34316	0.0653481	-5.25125	1.51067e-07	1.6595e-06
WDR47	853.86	0.0357834	0.0553835	0.646103	0.518213	0.67253
WDFY1	4976.01	0.146098	0.0539451	2.70827	0.00676345	0.0216876
OVGP1	165.015	-0.204018	0.119677	-1.70474	0.0882426	0.181827
SLC25A24	4856.91	-0.0533805	0.0667752	-0.799406	0.424055	0.588161
MAP3K4	1837.58	-0.166393	0.0522163	-3.18662	0.00143946	0.00577737
PILRA	517.053	1.59009	0.0942745	16.8666	7.91687e-64	2.02693e-61
IGSF9	1761.69	-0.773988	0.132694	-5.8329	5.44726e-09	7.98411e-08
ABCB1	573.532	1.16034	0.137124	8.46202	2.62776e-17	9.46569e-16
ZNF213	2059.2	-0.10809	0.0555674	-1.94521	0.0517494	0.118166
AKR1B1	2793.81	0.538673	0.0997043	5.40271	6.56424e-08	7.76249e-07
CPNE3	8124.82	-0.112486	0.0646492	-1.73994	0.0818699	0.171403
RRN3	2618.37	-0.161913	0.0491873	-3.29176	0.000995638	0.00420144
CTTN	11955.7	-0.360063	0.0749167	-4.80617	1.53848e-06	1.358e-05
WNT11	734.693	-1.71224	0.248466	-6.89126	5.52998e-12	1.23577e-10
MTIF2	2385.85	-0.199777	0.0551885	-3.61991	0.000294701	0.00145685
DDHD2	2196.34	-0.0645036	0.065735	-0.981267	0.326461	0.490663
TTC39A	2210.23	-0.497741	0.125464	-3.96721	7.27181e-05	0.000424897
EPS15	4676.73	0.252335	0.0448845	5.62187	1.88906e-08	2.50512e-07
ORC1	735.138	-0.100424	0.0984582	-1.01996	0.307746	0.470804
MGST2	3528.88	-0.144359	0.0865608	-1.66772	0.0953713	0.193559
CHERP	5064.46	-0.134483	0.0559073	-2.40547	0.0161519	0.0452132
ATG16L1	2005.77	-0.186753	0.0466412	-4.00404	6.22707e-05	0.000369014
USP40	2384.96	-0.217071	0.0504188	-4.30535	1.6672e-05	0.00011503
POMGNT1	3518.28	-0.193717	0.0501724	-3.86102	0.000112916	0.000631495
RAD54L	613.419	-0.319808	0.0946967	-3.37719	0.000732317	0.00322278
MAST2	5776.41	-0.0973672	0.0572214	-1.70159	0.0888328	0.182837
DNAJA1	10244.1	-0.000855733	0.0676857	-0.0126427	0.989913	0.994235
B4GALT1	13094.3	-0.115969	0.0776905	-1.49271	0.135514	0.25492
CHMP5	4264.51	-0.153488	0.0666641	-2.30241	0.0213122	0.0570141
NFX1	3474.4	-0.114635	0.0561929	-2.04003	0.0413475	0.0985637
AQP6	31.7433	-0.660996	0.181632	-3.63921	0.000273475	0.00136827
DIMT1	2206.72	0.103898	0.0479219	2.16808	0.0301526	0.0761911
IPO11	1541.94	0.0881768	0.0517335	1.70444	0.0882983	0.181934
FOLH1	279.718	0.51167	0.173344	2.95176	0.00315965	0.0113713
EIF2AK1	14421.5	-0.303434	0.0487242	-6.22758	4.73698e-10	8.21484e-09
NME8	19.6106	0.750793	0.140096	5.35915	8.36155e-08	9.68114e-07
EPDR1	882.658	-0.0283919	0.137264	-0.206841	0.836134	0.90402
SNX10	1554.05	0.816327	0.092811	8.79558	1.42307e-18	5.50959e-17
SEPHS1	3357.58	-0.179272	0.0544344	-3.29336	0.000989959	0.00418118
MRPL28	2560.08	0.0913218	0.0667721	1.36766	0.171417	0.304621
HBQ1	8.21342	-1.25055	0.250061	-5.00097	5.7043e-07	5.58136e-06
ITPKC	3072.96	-0.134345	0.0862413	-1.55778	0.119286	0.230632
CEACAM6	46633	-0.489908	0.218871	-2.23834	0.0251989	0.0655342
FAT2	109.699	-1.16712	0.183287	-6.36774	1.91832e-10	3.55319e-09
RBM22	3664.48	0.0268047	0.0452643	0.592184	0.553728	0.702733
TMED2	17638.3	-0.0716428	0.0499351	-1.43472	0.151367	0.277615
ERO1B	843.452	-0.283314	0.116815	-2.42533	0.0152944	0.0431996
ZFAND6	3167.1	-0.0490548	0.0474741	-1.0333	0.301465	0.463309
HSD17B2	2660.71	-0.53223	0.175351	-3.03523	0.00240356	0.00901047
TXLNG	2227.8	-0.209589	0.0656244	-3.19377	0.0014043	0.00565496
PPEF1	36.419	0.0961816	0.128311	0.749598	0.453497	0.615726
LAT2	721.231	1.20424	0.0847851	14.2034	8.72132e-46	1.12552e-43
HUWE1	25504.4	-0.0171669	0.0557773	-0.307775	0.758253	0.8541
ZW10	1361.64	-0.192359	0.0564537	-3.40738	0.000655898	0.00292733
ALG9	579.313	-0.0582772	0.0510863	-1.14076	0.25397	0.408716
MYBPC2	39.5222	1.08158	0.175183	6.17401	6.65788e-10	1.12671e-08
NOX4	236.913	0.653944	0.120614	5.42179	5.90041e-08	7.04925e-07
ACOX3	1167.62	0.0290177	0.0595217	0.487514	0.625894	0.759962
MTMR2	3258.96	-0.136204	0.0570779	-2.38628	0.0170198	0.0472265
PPP1R15A	5170.44	-0.100414	0.0821148	-1.22285	0.221387	0.369179
HSD17B14	396.135	0.462856	0.133047	3.47889	0.000503502	0.00233061
TRIP6	3143.47	0.0213796	0.105208	0.203213	0.838969	0.905984
ACHE	1565.55	0.154589	0.186906	0.827093	0.408185	0.573008
FTL	173697	0.304837	0.0839714	3.63025	0.000283143	0.00140894
SRRT	6157.37	-0.194886	0.0471514	-4.1332	3.57742e-05	0.000225384
BAX	3298.24	0.252731	0.0741906	3.4065	0.000658005	0.0029359
NLK	1565.7	-0.267528	0.0496204	-5.39149	6.98777e-08	8.2286e-07
PIGS	3889.92	-0.158664	0.0612717	-2.58951	0.00961124	0.0291712
ADAMTS2	4990.13	0.78399	0.131483	5.96268	2.48132e-09	3.85902e-08
TMPRSS11E	49.0161	-2.42134	0.344899	-7.02044	2.21167e-12	5.13766e-11
ATXN7L3	4713.5	-0.237024	0.0500051	-4.74	2.13717e-06	1.82653e-05
PGS1	1337.36	-0.0219796	0.0423773	-0.518665	0.603994	0.743031
PSMC5	5925.5	-0.0463734	0.0464577	-0.998185	0.31819	0.481781
UIMC1	1129.16	0.0614747	0.0432979	1.41981	0.155663	0.283525
CETP	131.955	1.13082	0.111067	10.1814	2.40137e-24	1.33749e-22
MMP2	23818.8	0.766677	0.135731	5.64852	1.61838e-08	2.18264e-07
MT3	10.9464	-0.697065	0.2447	-2.84866	0.00439044	0.0150654
LPCAT2	2357.89	-0.29146	0.0983919	-2.96224	0.0030541	0.0110365
GNAO1	1223.71	1.00045	0.195063	5.12884	2.91527e-07	3.02194e-06
OGFOD1	2443.05	0.0140305	0.0441307	0.31793	0.750538	0.849004
SH3BP2	3881.96	0.0725315	0.0550019	1.31871	0.187267	0.325659
NOP14	3232.9	-0.178638	0.0576496	-3.09869	0.00194381	0.00749843
ADD1	12654.6	0.201609	0.0500643	4.02699	5.64943e-05	0.000339044
L2HGDH	923.657	-0.329515	0.0615942	-5.34977	8.80652e-08	1.01323e-06
TXNDC16	865.714	-0.131445	0.0691202	-1.90169	0.0572121	0.128288
RTRAF	6355.54	-0.073922	0.0541664	-1.36472	0.172341	0.305927
NID2	2352.05	0.545222	0.105818	5.15246	2.57086e-07	2.69722e-06
GMCL1	2687.96	-0.260283	0.051543	-5.04982	4.42235e-07	4.43082e-06
SF3B2	11495.2	-0.0346929	0.0398932	-0.869645	0.384494	0.550445
KLHL42	2863.33	-0.0142073	0.0901935	-0.15752	0.874835	0.928058
GNAS	72063.1	-0.368834	0.0730706	-5.04764	4.473e-07	4.47497e-06
DNM1L	5172.24	0.00875824	0.0581824	0.150531	0.880346	0.931312
PTHLH	197.974	0.182269	0.153168	1.18999	0.23405	0.384799
PHACTR3	190.786	-0.743816	0.229298	-3.24389	0.00117911	0.00486065
ERGIC2	2893.81	-0.160431	0.0691659	-2.3195	0.0203678	0.0549289
TFAP2C	422.597	-1.04512	0.201054	-5.19823	2.01192e-07	2.15496e-06
AURKA	2824.58	-0.53622	0.106484	-5.0357	4.76118e-07	4.73345e-06
CASS4	187.02	1.51972	0.0901797	16.8521	1.01222e-63	2.56399e-61
PIR	717.737	-0.20263	0.0977472	-2.073	0.0381727	0.0923362
AAMDC	565.991	0.0310907	0.0835324	0.3722	0.709744	0.820079
RFX2	1030.82	-0.11322	0.0997621	-1.1349	0.256416	0.41172
METTL2A	1121.88	-0.241765	0.049157	-4.91822	8.73343e-07	8.18207e-06
SULT2B1	1097.85	-0.579492	0.194773	-2.97521	0.00292784	0.0106591
ALG6	1123.43	-0.139128	0.055583	-2.50306	0.0123125	0.0358724
CNOT3	4057.71	-0.285494	0.0566054	-5.04359	4.56869e-07	4.55939e-06
GP6	38.9682	-0.257834	0.140204	-1.839	0.0659159	0.143752
PTPN4	1632.75	-0.0285691	0.0533122	-0.535883	0.59204	0.734168
DDX18	5829.9	-0.209509	0.0493842	-4.24242	2.21118e-05	0.000147497
KHSRP	15379	-0.0729662	0.0558604	-1.30622	0.191476	0.330985
GNA11	9912.21	-0.198587	0.058356	-3.40303	0.000666436	0.00296851
ASAP3	1009.42	-0.0531562	0.109969	-0.483373	0.628831	0.761755
EDEM2	2552.01	-0.14085	0.0587077	-2.39918	0.0164319	0.0458634
DNMT3B	725.869	-1.41215	0.126098	-11.1989	4.12976e-29	2.82562e-27
REM1	146.243	1.01006	0.114407	8.82861	1.05983e-18	4.14541e-17
TPX2	7327.95	-0.601009	0.0965219	-6.22666	4.76481e-10	8.25409e-09
FER1L4	1859.94	-0.803599	0.177252	-4.53366	5.79701e-06	4.4844e-05
PDRG1	1154.5	-0.350207	0.0698016	-5.01718	5.24348e-07	5.17513e-06
EPB41L1	9100.92	-0.317889	0.0866968	-3.66668	0.000245722	0.0012467
SLC15A1	550.569	-1.03248	0.258529	-3.99367	6.50573e-05	0.000384284
DOCK9	4503.87	-0.104055	0.0694563	-1.49814	0.134097	0.252873
ANKRD10	5195.97	-0.25677	0.0673897	-3.81022	0.000138841	0.000756925
TGDS	1136.76	-0.324808	0.057678	-5.6314	1.78748e-08	2.37902e-07
DOCK3	210.158	0.0696828	0.159411	0.437126	0.66202	0.786401
C3orf18	213.394	0.252799	0.108732	2.32497	0.0200738	0.0542621
COQ9	3482.31	-0.215857	0.0573367	-3.76472	0.000166733	0.000889936
TMEM40	51.1348	-0.590954	0.243171	-2.43019	0.0150907	0.0426996
KIF9	589.037	-0.288728	0.0663411	-4.35218	1.34793e-05	9.50395e-05
ARHGAP28	328.373	0.100167	0.136672	0.732903	0.463617	0.625136
CRLS1	4634.58	-0.40909	0.0669707	-6.1085	1.0057e-09	1.65146e-08
DEFB127	0.895025	1.06424	0.556249	1.91324	0.0557176	0.125518
PPP1R13B	2836.01	-0.295172	0.0575571	-5.12833	2.92318e-07	3.02882e-06
ATRN	6710.52	-0.212153	0.0747184	-2.83936	0.00452035	0.0154322
SMOX	1601.67	-0.613568	0.102079	-6.01074	1.84683e-09	2.92574e-08
SIGLEC1	1362.7	1.83704	0.121197	15.1575	6.75936e-52	1.08016e-49
FKBP1A	18047.7	-0.0975679	0.056092	-1.73943	0.08196	0.171576
NSFL1C	5114	-0.193059	0.0514616	-3.75151	0.000175771	0.000931598
SLC4A11	1450.96	-0.337794	0.151294	-2.23271	0.0255684	0.0663443
C20orf194	1385.81	0.296489	0.113582	2.61036	0.00904461	0.0277426
ZNF343	717.71	-0.229605	0.0553158	-4.15081	3.31305e-05	0.000210614
EBF4	845.029	0.0885912	0.135508	0.653772	0.513259	0.668216
CPXM1	1215.58	0.969739	0.139641	6.9445	3.79795e-12	8.61248e-11
MAVS	13098.9	-0.221835	0.0620689	-3.57402	0.000351546	0.00170236
LZTS3	3460.44	-0.594467	0.128977	-4.60909	4.0444e-06	3.24769e-05
F11	19.5562	-0.271131	0.267851	-1.01225	0.31142	0.474808
XRN2	7509.39	-0.140344	0.0561328	-2.5002	0.0124122	0.0361164
KIZ	1292.03	-0.2741	0.0950893	-2.88255	0.00394471	0.0137579
DYNLL1	12076.6	-0.126482	0.0580296	-2.17961	0.0292867	0.0743266
TESC	4371.73	-0.501448	0.168438	-2.97705	0.00291037	0.0106048
SNX5	7081.63	-0.168042	0.058011	-2.89673	0.0037708	0.0132474
RPL6	39184.4	-0.0356351	0.0631046	-0.564699	0.572278	0.7181
SIRPG	319.004	1.99589	0.11652	17.1291	9.00995e-66	2.43786e-63
MAPKAPK5	2512.36	-0.124618	0.0435623	-2.8607	0.00422709	0.0145847
P2RX7	499.398	1.35292	0.0874851	15.4646	6.01701e-54	1.02701e-51
ESF1	2302.58	-0.528488	0.0761845	-6.93694	4.00683e-12	9.0732e-11
RBBP9	2309.28	-0.182107	0.0605201	-3.00904	0.00262075	0.00970774
ANAPC5	6292.09	-0.122591	0.0424458	-2.88819	0.00387472	0.0135565
SLC23A2	2368.15	0.056645	0.07849	0.721684	0.470488	0.631255
SLC8B1	2834.95	0.085324	0.0603023	1.41494	0.157087	0.285461
TMEM230	7278.08	-0.169653	0.0592874	-2.86154	0.00421591	0.0145525
DZANK1	197.998	-0.375328	0.0808719	-4.64102	3.46696e-06	2.82389e-05
KDM2B	2685.65	0.0925434	0.0509804	1.81528	0.0694815	0.150144
CFAP61	26.0732	-0.114373	0.139746	-0.818438	0.413107	0.577672
LHX5	12.8178	-1.17737	0.271191	-4.34147	1.41533e-05	9.93211e-05
TASP1	760.371	-0.261963	0.0555822	-4.71307	2.44013e-06	2.05339e-05
OAS1	7080.71	0.104989	0.10903	0.96294	0.335578	0.500565
GCN1	11567.5	-0.181762	0.0593487	-3.06261	0.00219418	0.00832915
RPLP0	96895.9	-0.155719	0.0668202	-2.33042	0.0197839	0.0536214
PXN	9157.84	-0.162865	0.0661791	-2.46097	0.0138562	0.0396875
SIRT4	45.6237	-0.203126	0.0983276	-2.06581	0.0388467	0.0936668
RPH3A	18.6072	0.465398	0.168603	2.76031	0.00577458	0.0189662
KIF16B	2213.76	-0.18887	0.0686034	-2.75307	0.00590386	0.0193109
TRMT6	1523.49	-0.316668	0.0705898	-4.48603	7.25638e-06	5.48768e-05
CHGB	342.395	-1.87564	0.25468	-7.36472	1.77525e-13	4.58953e-12
PEBP1	12062.4	-0.11408	0.063589	-1.79402	0.0728092	0.155894
TBX5	44.9721	-0.928833	0.287567	-3.22997	0.00123804	0.00506744
BRAP	1674.39	-0.0412514	0.0390345	-1.05679	0.290607	0.451203
ERP29	7598.29	0.0506661	0.0604441	0.83823	0.401901	0.567356
NOS1	94.1449	0.436927	0.234518	1.86309	0.0624502	0.137524
FUS	13626.7	-0.117744	0.0459758	-2.561	0.0104372	0.0312636
IGBP1	3853.01	0.0836561	0.0540135	1.5488	0.12143	0.233935
FXYD5	11869.4	0.176947	0.105796	1.67253	0.0944207	0.192097
ZNF302	1207.22	-0.103584	0.0788416	-1.31382	0.188907	0.327829
GRAMD1A	5398.93	0.0868294	0.0795904	1.09095	0.275294	0.433897
FXYD3	18346.7	-0.303029	0.129868	-2.33336	0.0196293	0.0532358
HEPH	5478.4	0.0109842	0.144856	0.0758286	0.939555	0.96628
CDIP1	1532.44	0.0508532	0.101824	0.499424	0.617481	0.753496
CMTM1	125.832	0.0397169	0.0769876	0.515888	0.605933	0.744572
KCNH4	62.503	0.23712	0.12761	1.85816	0.0631467	0.138781
GANAB	28465.6	-0.125415	0.0506442	-2.47639	0.0132717	0.0382458
GMIP	2793.9	0.398902	0.0672722	5.92967	3.03545e-09	4.66293e-08
RBM41	1162.91	-0.121796	0.064774	-1.88032	0.060065	0.133274
BIRC5	2392.46	-0.41737	0.100047	-4.17173	3.02295e-05	0.000194142
LAG3	659.362	1.61443	0.134469	12.0059	3.30762e-33	2.60351e-31
MLF2	12702.9	-0.0884891	0.0594997	-1.48722	0.136957	0.257025
OTUB2	379.949	-0.51151	0.118901	-4.30198	1.69279e-05	0.000116492
DDX24	7469.15	0.0762593	0.0378235	2.01619	0.0437801	0.1032
ZBTB25	1199.37	0.280525	0.0549503	5.10507	3.30675e-07	3.39157e-06
NECAP1	1924.82	-0.0604378	0.0527005	-1.14682	0.251458	0.405837
ARHGAP4	2676.85	0.292823	0.113598	2.57772	0.00994546	0.0300268
ANKRD24	92.0968	0.0246655	0.104809	0.235337	0.813947	0.890627
DHX32	2279.51	-0.280916	0.0705812	-3.98003	6.89052e-05	0.000404803
RCOR1	3945.69	-0.196658	0.0703004	-2.7974	0.00515157	0.0172398
GPATCH2L	2109.59	0.062318	0.0539273	1.15559	0.247848	0.401563
LTBP4	14895.8	0.326179	0.0996214	3.27419	0.00105965	0.00443697
BLVRB	4583.74	0.010805	0.093308	0.115799	0.907812	0.948227
SLC9A1	9576.66	-0.308762	0.100663	-3.06728	0.0021602	0.00821192
SPTLC1	3457.92	-0.0507062	0.0554815	-0.91393	0.360754	0.525864
PAPOLA	14838.4	-0.231274	0.0394604	-5.8609	4.60367e-09	6.83602e-08
CCNK	1231.55	-0.0538318	0.0535549	-1.00517	0.314815	0.478255
PCBP4	1883.21	-0.246346	0.0725263	-3.39665	0.00068216	0.00302779
RGS1	4747.05	1.5094	0.115303	13.0908	3.71753e-39	3.58365e-37
YPEL3	3041.97	0.109619	0.0795115	1.37866	0.167999	0.300119
MRPS33	1578.84	-0.111966	0.072436	-1.54572	0.122172	0.235041
NDUFB2	3488.62	-0.0442251	0.0646185	-0.684403	0.493721	0.651793
NUDC	6170.12	-0.0757626	0.0577002	-1.31304	0.18917	0.328201
MAEA	4739.53	-0.245035	0.0519044	-4.72088	2.34824e-06	1.98576e-05
ICAM1	5466.72	1.12344	0.102918	10.9158	9.68485e-28	6.26633e-26
STRN4	7590.27	-0.185176	0.0515245	-3.59394	0.000325712	0.00159101
IRAK3	1593.33	0.3835	0.146354	2.62036	0.00878373	0.0270405
LYZ	110619	0.0527625	0.192067	0.274708	0.78354	0.87105
SI	2642.67	0.4396	0.31078	1.41451	0.157213	0.285597
MUL1	1961.79	0.0311769	0.0490644	0.635427	0.52515	0.678574
TFAP4	1390.22	-0.189543	0.0673223	-2.81546	0.00487077	0.0164388
PDCD7	1234.79	-0.0200849	0.0459784	-0.436833	0.662233	0.786536
SPG21	5089.31	-0.102433	0.0438822	-2.33428	0.0195812	0.0531234
FETUB	4.74425	-1.14454	0.3444	-3.3233	0.000889607	0.00381158
DNAJB11	4932.54	-0.220798	0.0656768	-3.36189	0.000774117	0.00338111
P3H2	1160.54	0.166949	0.156946	1.06374	0.287447	0.447879
THPO	58.731	-1.90873	0.211616	-9.01978	1.88468e-19	7.8248e-18
CHRD	528.844	0.390729	0.128641	3.03736	0.00238659	0.008956
FLT3LG	113.407	0.734028	0.0757401	9.6914	3.27992e-22	1.64069e-20
RAB11FIP3	2783.17	0.197769	0.0812646	2.43364	0.014948	0.0423486
GNPTG	2924.7	0.0799537	0.0561338	1.42434	0.154348	0.281919
ZNF268	1159.18	-0.212365	0.0852357	-2.4915	0.0127205	0.0368896
GOLGA3	7701.73	-0.0180384	0.0589144	-0.306179	0.759468	0.854963
PABPC4	12122.5	-0.152632	0.0656428	-2.32519	0.0200619	0.0542361
CD209	800.897	1.71263	0.115873	14.7802	1.96503e-49	2.94267e-47
CERS4	972.738	-0.337227	0.161521	-2.08783	0.0368136	0.0896773
MCOLN1	1444.17	0.234642	0.0569808	4.11792	3.82312e-05	0.000239147
USP48	3707.76	-0.0540259	0.0510556	-1.05818	0.289974	0.450489
EFNB1	5811.2	-0.220021	0.0953093	-2.30849	0.0209718	0.0562743
PDPR	3364.51	0.0431201	0.0723082	0.596338	0.55095	0.70017
AARS1	8236.28	-0.121007	0.0693217	-1.74559	0.0808818	0.169707
GLG1	14627.8	-0.0513762	0.0506708	-1.01392	0.31062	0.473951
KIF4A	1688.71	-0.401924	0.0945566	-4.25062	2.13177e-05	0.000142761
TNRC6A	4285.37	0.0160624	0.0482441	0.332939	0.73918	0.840838
PLEKHG2	3343.32	0.188773	0.0814682	2.31713	0.0204967	0.0552327
DLL3	51.8588	-1.08058	0.232134	-4.65497	3.24029e-06	2.65815e-05
NAT14	520.01	-0.208013	0.106532	-1.95258	0.0508696	0.116521
PITPNM2	1529.53	0.219168	0.0765097	2.86458	0.00417562	0.0144385
EXOC1	2538.62	-0.0071534	0.05097	-0.140345	0.888387	0.935963
RBM27	1474.67	-0.0636271	0.0437521	-1.45426	0.145874	0.26971
POU4F3	3.23405	-0.279836	0.169037	-1.65548	0.0978281	0.197301
OSBPL8	4752.32	0.244944	0.0605121	4.04785	5.16905e-05	0.000313214
DTX2	3532.23	-0.0578083	0.0865332	-0.668048	0.504103	0.660535
NLRC4	127.181	1.06109	0.0727727	14.5808	3.71887e-48	5.14815e-46
PUS7	1777.33	-0.59697	0.0848547	-7.0352	1.98971e-12	4.63789e-11
LAMB4	23.1312	0.173153	0.162527	1.06538	0.286703	0.447012
NRCAM	1035.44	-0.521673	0.189422	-2.75402	0.00588684	0.0192632
LAMB1	11505.2	0.0516792	0.0824521	0.626778	0.530805	0.683377
SLC26A4	39.5734	0.262139	0.115584	2.26795	0.0233323	0.0615028
SLC26A3	595.623	0.0755258	0.294139	0.256769	0.797357	0.880404
DLD	4931.56	-0.0600786	0.064585	-0.930224	0.352255	0.517073
WDR7	1457.48	0.339779	0.0636165	5.34105	9.24076e-08	1.05946e-06
TXNL1	3899.85	0.0868204	0.0570739	1.52119	0.128211	0.243978
IL5RA	24.7277	1.40064	0.141156	9.92264	3.31871e-23	1.74823e-21
ABCC6	690.006	-0.362192	0.128713	-2.81394	0.00489382	0.0165002
CMTM6	6662.59	-0.0358154	0.0597332	-0.59959	0.548779	0.698316
ITGA6	19530.2	-0.192102	0.0926784	-2.07278	0.0381929	0.0923756
RAPGEF4	438.725	-0.0389686	0.103733	-0.375664	0.707166	0.818232
MAP3K20	8097.71	0.233254	0.118123	1.97466	0.0483064	0.111735
SMPX	105.817	0.729192	0.324982	2.2438	0.0248455	0.0647744
FH	3966.33	-0.254917	0.0614353	-4.14936	3.33405e-05	0.000211751
SEL1L3	12612.2	0.0443534	0.0774604	0.572594	0.566919	0.71393
TF	331.707	-2.93699	0.25282	-11.617	3.37965e-31	2.47985e-29
CDV3	9628.78	0.0978146	0.0452674	2.16082	0.0307094	0.0773435
MYO15A	73.2278	-0.222349	0.112589	-1.97488	0.0482816	0.111694
ALKBH5	4616.36	-0.0263137	0.0467413	-0.562966	0.573458	0.719075
APOH	94.1529	-2.19424	0.260014	-8.43895	3.20207e-17	1.14565e-15
NLRP1	1490.87	0.677771	0.107403	6.31053	2.7808e-10	5.01038e-09
PITPNM3	1307.47	-0.178643	0.151025	-1.18287	0.23686	0.3884
SPAG7	1514.52	0.100294	0.0526138	1.90623	0.0566206	0.127221
ORC6	644.64	-0.463383	0.0945306	-4.90193	9.48976e-07	8.82123e-06
ZFHX4	726.876	0.363906	0.173334	2.09945	0.035777	0.0876227
SLC17A6	1.46013	0.309368	0.528354	0.585532	0.55819	0.706468
CPA1	11.769	0.498478	0.268175	1.85877	0.0630592	0.138614
ZC3HC1	801.846	-0.133465	0.0512746	-2.60294	0.0092427	0.0282362
ESR1	132.808	1.39836	0.108396	12.9005	4.4716e-38	4.18354e-36
RGS17	132.396	-0.107714	0.0947944	-1.13629	0.255833	0.410923
ANGPT2	1060.31	-0.0984811	0.10324	-0.953904	0.340132	0.505024
TMEM101	1212.91	-0.0823388	0.0551053	-1.49421	0.135121	0.254353
CD200	651.842	0.820147	0.09167	8.94674	3.66137e-19	1.49151e-17
CCDC80	10264.8	1.3022	0.171081	7.61162	2.70677e-14	7.56895e-13
CMA1	26.2533	1.45583	0.254537	5.71951	1.06831e-08	1.48841e-07
PSME1	11070	0.441987	0.0708738	6.23625	4.48197e-10	7.80958e-09
PPP2R3C	1241.92	0.143147	0.0394373	3.62974	0.000283704	0.00141129
HAUS4	887.85	0.121498	0.0583659	2.08166	0.0373737	0.0907631
JPH4	45.2724	0.46873	0.139349	3.36371	0.000769013	0.00336159
MYH7	11.8805	0.332752	0.197658	1.68347	0.0922836	0.188538
CEBPE	11.8093	1.80507	0.158367	11.398	4.27673e-30	3.0352e-28
SLC7A8	3261.11	-0.218461	0.124933	-1.74863	0.0803558	0.168804
OSGEP	1411.53	-0.109039	0.050831	-2.14513	0.0319422	0.0798698
SLC22A17	731.759	0.398549	0.147141	2.70862	0.0067564	0.0216708
RNF31	1620.37	0.101648	0.052048	1.95297	0.0508233	0.116432
SCFD1	2717.28	-0.114341	0.0478957	-2.3873	0.0169726	0.0471092
G2E3	1538.65	-0.207359	0.0583494	-3.55375	0.000379786	0.00181938
HECTD1	8948.41	-0.15889	0.0552489	-2.8759	0.00402883	0.0140093
HNRNPC	18200.8	-0.0354494	0.0415205	-0.85378	0.393227	0.559098
RPGRIP1	44.4564	0.065532	0.106609	0.614698	0.538754	0.690031
SUPT16H	7596.9	-0.128674	0.0532099	-2.41824	0.0155957	0.0439119
TOX4	3972.08	-0.0023977	0.038555	-0.062189	0.950412	0.972279
GEMIN2	395.835	-0.115416	0.0559247	-2.06377	0.0390395	0.0940506
TGM1	144.013	-1.03995	0.181805	-5.72012	1.06446e-08	1.48348e-07
TINF2	2303.67	0.293223	0.0448995	6.53064	6.54874e-11	1.28336e-09
DAZL	31.5958	1.58551	0.155813	10.1757	2.54561e-24	1.41617e-22
TBL1Y	6.52662	-1.11424	0.327636	-3.40085	0.000671756	0.00298774
SEMA6A	2441.26	-0.0760996	0.153601	-0.495437	0.620291	0.755581
TRPM7	3752.62	-0.0310267	0.0569421	-0.544882	0.585835	0.729227
TYRO3	1311.23	-0.541936	0.0893734	-6.06372	1.33009e-09	2.1515e-08
WDR76	877.623	0.0227124	0.0811069	0.280031	0.779454	0.868134
CAPN3	51.0217	0.0850705	0.119204	0.713657	0.475439	0.635694
SNAP23	2646.17	0.166148	0.0434282	3.82581	0.000130345	0.000717111
TBX15	80.9851	-0.577091	0.161259	-3.57867	0.00034535	0.00167627
PHGDH	2450.08	-0.551338	0.157404	-3.5027	0.00046057	0.00215577
COL9A3	1614.71	-3.07317	0.228375	-13.4567	2.81276e-41	3.03734e-39
EZR	33284.8	-0.168001	0.0881315	-1.90625	0.0566177	0.127221
MYL6	35997.4	0.186241	0.0720368	2.58535	0.00972795	0.0294729
AGO1	3757.47	-0.172509	0.0546216	-3.15825	0.00158718	0.00629703
TEKT2	25.7305	-1.00431	0.189901	-5.28863	1.23239e-07	1.38056e-06
CLSPN	1087.44	-0.302667	0.0876369	-3.45365	0.000553046	0.00252427
RFFL	2083.14	-0.0116293	0.0575184	-0.202184	0.839773	0.906596
UNC13D	3938.66	-0.307705	0.124209	-2.47733	0.0132371	0.0381598
MFSD11	1617.6	-0.0665707	0.0488737	-1.3621	0.173168	0.307061
DPYSL2	7108.84	0.0579579	0.0848174	0.683326	0.494401	0.652471
TGFB2	590.992	0.071637	0.139066	0.515129	0.606463	0.744973
GPATCH2	1134.22	-0.303339	0.0434577	-6.9801	2.94963e-12	6.77589e-11
NUP50	4911.68	-0.0787976	0.0553254	-1.42426	0.154372	0.281953
CDC45	949.774	-0.320638	0.0960099	-3.33964	0.000838876	0.00362506
COMT	6392	-0.0514717	0.0705342	-0.729741	0.465548	0.62676
ADA2	4384.77	1.66816	0.0969637	17.204	2.47865e-66	6.90267e-64
AC016026.1	15.3228	0.191168	0.128477	1.48796	0.136761	0.256729
VNN3	129.797	-0.962559	0.218985	-4.39556	1.10489e-05	7.96731e-05
ECHDC1	2953.85	0.00950738	0.0571644	0.166317	0.867908	0.924003
LRRFIP2	2594.26	-0.0164024	0.0451551	-0.363244	0.716422	0.825192
[truncated: 53,105 more rows]

## Sheet: DEG_StromalScore_High vs. Low
	baseMean	log2FoldChange	lfcSE	stat	pvalue	padj
TSPAN6	2769.46	-0.364592	0.113419	-3.21455	0.00130647	0.00440777
TNMD	6.27794	1.40846	0.261025	5.39588	6.81881e-08	5.46389e-07
DPM1	2946.82	-0.325214	0.0599395	-5.4257	5.7729e-08	4.69612e-07
SCYL3	1093.92	-0.158117	0.0476328	-3.31951	0.000901759	0.00317177
C1orf112	641.139	-0.390917	0.0693308	-5.63843	1.7161e-08	1.52838e-07
FGR	687.722	0.98147	0.0948141	10.3515	4.11902e-25	1.67222e-23
CFH	4531.39	1.17716	0.114783	10.2554	1.11856e-24	4.43891e-23
FUCA2	5512.19	-0.260554	0.0646985	-4.02721	5.64432e-05	0.000261915
GCLC	3484.13	-0.343557	0.0673135	-5.10383	3.32848e-07	2.36364e-06
NFYA	2416.5	-0.387364	0.06734	-5.75237	8.80009e-09	8.23804e-08
STPG1	568.964	-0.0561478	0.0618752	-0.907436	0.364176	0.507706
NIPAL3	2643.87	0.0763997	0.0637763	1.19793	0.230943	0.359169
LAS1L	2343.91	-0.196045	0.0543813	-3.605	0.000312153	0.00122943
ENPP4	1868.03	-0.327237	0.09008	-3.63274	0.000280428	0.0011163
SEMA3F	3677.22	-0.316711	0.101021	-3.13509	0.00171801	0.00561404
CFTR	3780.65	-0.258513	0.199451	-1.29612	0.194933	0.315252
ANKIB1	5102.53	-0.277994	0.0860372	-3.23109	0.0012332	0.00418994
CYP51A1	850.754	-0.766835	0.12333	-6.21773	5.04388e-10	5.76145e-09
KRIT1	2623.63	-0.389403	0.0916046	-4.25092	2.12897e-05	0.000107569
RAD52	562.443	-0.0821238	0.0641904	-1.27938	0.200764	0.322699
MYH16	62.9345	-0.53082	0.147121	-3.60804	0.00030852	0.00121683
BAD	1876.43	-0.0669779	0.0648053	-1.03352	0.301359	0.44033
LAP3	7997.48	0.328652	0.0891636	3.68594	0.000227859	0.000928219
CD99	9498.96	0.386767	0.0797709	4.84847	1.24418e-06	7.96895e-06
HS3ST1	2160.15	-0.475152	0.129431	-3.6711	0.000241513	0.000976822
AOC1	10672.9	-0.273677	0.162274	-1.68651	0.0916975	0.171918
WNT16	31.5457	-0.0930157	0.183273	-0.507525	0.611787	0.732394
HECW1	100.258	0.645175	0.1317	4.89882	9.64157e-07	6.30689e-06
MAD1L1	1988.57	-0.155732	0.0721576	-2.15822	0.0309109	0.0693134
LASP1	25783.6	-0.303506	0.0719251	-4.21975	2.44569e-05	0.000122044
SNX11	1262.04	0.0266644	0.0408706	0.652409	0.514137	0.650678
TMEM176A	10749.2	-0.220066	0.131492	-1.6736	0.0942096	0.175715
M6PR	3680.58	0.0710023	0.0703719	1.00896	0.312995	0.453098
KLHL13	370.24	0.864411	0.16578	5.21421	1.84602e-07	1.37165e-06
CYP26B1	353.939	0.284412	0.156686	1.81517	0.0694978	0.13646
ICA1	2704.92	-0.511906	0.0843005	-6.07239	1.26018e-09	1.35039e-08
DBNDD1	2071.36	-0.658385	0.129335	-5.09053	3.5707e-07	2.52098e-06
ALS2	1865.97	-0.234398	0.048315	-4.85145	1.2256e-06	7.85945e-06
CASP10	2940.99	-0.303131	0.089681	-3.3801	0.00072459	0.00260994
CFLAR	8642.52	0.254487	0.0571355	4.4541	8.42466e-06	4.60557e-05
TFPI	3685.58	0.260552	0.127564	2.04251	0.0411008	0.0879826
NDUFAF7	754.769	-0.213427	0.039724	-5.37274	7.75505e-08	6.14891e-07
RBM5	3841.02	-0.0527226	0.0526351	-1.00166	0.316507	0.457043
MTMR7	119.921	0.23665	0.0982678	2.40822	0.0160306	0.0394784
SLC7A2	1664.02	0.534224	0.18651	2.86432	0.00417902	0.0122505
ARF5	5046.4	-0.243784	0.0620628	-3.92802	8.56472e-05	0.000383003
SARM1	630.371	0.357304	0.0794615	4.49656	6.90603e-06	3.83479e-05
POLDIP2	6912.17	-0.295354	0.0494288	-5.97535	2.29598e-09	2.37586e-08
PLXND1	9329.36	0.609363	0.0876164	6.9549	3.52822e-12	5.44803e-11
AK2	6076.72	-0.292209	0.0478847	-6.10233	1.04531e-09	1.13624e-08
CD38	1186.73	1.32794	0.161273	8.23413	1.80866e-16	4.31081e-15
FKBP4	9207.02	-0.292874	0.0881526	-3.32235	0.000892612	0.00314285
KDM1A	5189.66	-0.309455	0.0552657	-5.5994	2.15089e-08	1.88494e-07
RBM6	3221.71	-0.0622515	0.0576084	-1.0806	0.279875	0.416407
CAMKK1	529.823	-0.115965	0.0829855	-1.39742	0.162289	0.272422
RECQL	1263	0.155242	0.0835663	1.85771	0.0632096	0.126173
VPS50	1756	-0.263036	0.0805662	-3.26484	0.00109526	0.00377185
HSPB6	9875.19	3.60139	0.216154	16.6612	2.50949e-62	8.53602e-60
ARHGAP33	690.116	-0.39511	0.0888207	-4.4484	8.65125e-06	4.72077e-05
NDUFAB1	4042.41	-0.319629	0.0652999	-4.89479	9.84092e-07	6.42757e-06
PDK4	5245.47	1.11898	0.181989	6.14862	7.81614e-10	8.67426e-09
SLC22A16	11.888	0.729109	0.18905	3.8567	0.000114928	0.000499906
ZMYND10	47.4544	0.0988476	0.115375	0.856749	0.391584	0.536622
ABCB5	27.3882	1.07327	0.217948	4.92444	8.46021e-07	5.58629e-06
ARX	89.6894	-0.450682	0.240857	-1.87116	0.0613228	0.122974
SLC25A13	2608.12	-0.420879	0.0775642	-5.42621	5.75648e-08	4.68437e-07
ST7	2418.85	-0.300396	0.0692915	-4.33525	1.45593e-05	7.58895e-05
CDC27	4044.38	-0.0570294	0.0447425	-1.27461	0.202446	0.324738
SLC4A1	20.3402	0.186006	0.201987	0.920877	0.357114	0.500122
CALCR	17.3904	-0.103115	0.16942	-0.608639	0.542764	0.675332
HCCS	1944.17	-0.0836828	0.0530924	-1.57617	0.114986	0.206679
DVL2	1936.08	-0.0145197	0.0549906	-0.26404	0.791749	0.867015
PRSS22	2306.97	-0.597845	0.139287	-4.29219	1.76923e-05	9.0848e-05
UPF1	9556.65	-0.116621	0.0562862	-2.07192	0.0382729	0.0828413
SKAP2	3564.62	0.0782329	0.0674107	1.16054	0.245828	0.376701
SLC25A5	21658.6	-0.29805	0.0693739	-4.29628	1.73691e-05	8.93328e-05
MCUB	1046.06	0.238225	0.0853019	2.79273	0.00522648	0.0149045
HOXA11	302.975	-0.895154	0.217724	-4.11142	3.93232e-05	0.000188145
POLR2J	3041.3	-0.374701	0.0756377	-4.9539	7.27411e-07	4.86791e-06
DHX33	1849.52	-0.166216	0.0552836	-3.00661	0.00264182	0.00820226
MEOX1	245.79	1.51774	0.132384	11.4647	1.98501e-30	1.08653e-28
THSD7A	404.692	1.37781	0.104676	13.1627	1.43946e-39	1.29093e-37
LIG3	2128.23	-0.171279	0.0588676	-2.90956	0.00361939	0.0108221
RPAP3	2017.57	-0.203496	0.0477024	-4.26596	1.99048e-05	0.000101162
ACSM3	1044.32	-0.330608	0.143695	-2.30077	0.0214049	0.0505851
REXO5	397.584	-0.473117	0.0796175	-5.94237	2.80928e-09	2.86837e-08
CIAPIN1	2460.18	-0.257542	0.0532529	-4.83621	1.32338e-06	8.42745e-06
SPPL2B	3925.03	-0.360453	0.0598455	-6.02306	1.71155e-09	1.79964e-08
FAM214B	1591.81	-0.0640966	0.0780612	-0.821108	0.411585	0.556496
COPZ2	483.506	1.48124	0.105028	14.1033	3.62352e-45	4.41319e-43
PRKAR2B	958.439	1.64001	0.126587	12.9557	2.18234e-38	1.82967e-36
MSL3	1982.61	0.0402974	0.0462072	0.872102	0.383153	0.527626
CREBBP	10915	0.17781	0.0517263	3.43752	0.000587059	0.00216372
TSPOAP1	619.027	-0.197202	0.139345	-1.41521	0.157007	0.265238
MPO	15.4221	0.577581	0.13534	4.26763	1.97562e-05	0.000100514
PON1	51.2764	-0.715471	0.255352	-2.8019	0.00508026	0.0145398
GCFC2	1278.28	-0.179816	0.0478623	-3.75694	0.000172001	0.000719884
WDR54	612.31	-0.172321	0.087871	-1.96107	0.0498712	0.103515
CROT	805.137	0.132177	0.101151	1.30672	0.191306	0.310641
ABCB4	101.211	0.766406	0.117975	6.49632	8.23091e-11	1.06195e-09
KMT2E	8567.79	-0.0234916	0.0596087	-0.394097	0.69351	0.796585
RHBDD2	7925.73	-0.34579	0.0753701	-4.58789	4.47751e-06	2.58672e-05
SOX8	294.379	-0.00755995	0.196215	-0.038529	0.969266	0.98153
IBTK	5494.9	-0.305644	0.0723524	-4.22437	2.39606e-05	0.000119743
ZNF195	1777.58	-0.568471	0.065569	-8.66981	4.32841e-18	1.17182e-16
MYCBP2	5618.54	0.207724	0.0630461	3.29479	0.000984939	0.00343165
FBXL3	3693.51	-0.0138404	0.0473155	-0.292512	0.769895	0.852009
ITGAL	2049.85	1.11303	0.128272	8.67714	4.05841e-18	1.10248e-16
PDK2	2153.54	0.00855848	0.0730993	0.11708	0.906796	0.943283
ITGA3	16835.5	-0.30045	0.106571	-2.81925	0.00481359	0.0138632
ZFX	2666.83	0.126776	0.0583212	2.17375	0.0297241	0.06705
LAMP2	10523.5	-0.0148096	0.0595063	-0.248875	0.803458	0.875248
ITGA2B	35.0107	0.019371	0.138762	0.139598	0.888977	0.931626
ASB4	121.544	-0.691451	0.316713	-2.18321	0.0290201	0.0656984
GDE1	6075.65	-0.106011	0.0531803	-1.99344	0.0462137	0.0970859
REX1BD	1492.93	-0.0754017	0.0602219	-1.25207	0.210546	0.334727
CRLF1	217.407	1.3483	0.168231	8.01459	1.10501e-15	2.45897e-14
OSBPL7	2312.9	-0.413215	0.0994585	-4.15465	3.25791e-05	0.000158538
TMEM98	3938.22	0.0405831	0.0977437	0.4152	0.677996	0.784887
YBX2	889.459	-0.794636	0.173642	-4.5763	4.73273e-06	2.72063e-05
KRT33A	2.60065	-1.12223	0.452056	-2.4825	0.0130465	0.0330265
MAP3K14	1758.1	0.370712	0.0769772	4.81587	1.46557e-06	9.25376e-06
ABCC8	55.0015	-0.420937	0.212078	-1.98483	0.0471638	0.0987652
CACNG3	2.96255	0.080267	0.299495	0.268008	0.788693	0.864942
TMEM132A	2946.85	-0.0122571	0.108641	-0.112821	0.910172	0.94537
AP2B1	21412.2	-0.148515	0.0617052	-2.40684	0.0160911	0.0396048
TAC1	76.7391	3.50034	0.317197	11.0352	2.58371e-28	1.26583e-26
ZNF263	1652.81	-0.12725	0.0453781	-2.80421	0.00504394	0.0144523
CX3CL1	2879.86	0.625743	0.156694	3.9934	6.51322e-05	0.000297864
SPATA20	3442.72	-0.145989	0.0701996	-2.07963	0.0375596	0.0816315
CACNA1G	35.0289	0.854804	0.154221	5.54273	2.978e-08	2.54926e-07
TNFRSF12A	4473.03	0.157655	0.112088	1.40653	0.159566	0.268768
DLX6	122.997	-1.18921	0.267536	-4.44505	8.78703e-06	4.78608e-05
MAP3K9	1359.25	-0.703698	0.0853106	-8.24866	1.60176e-16	3.83497e-15
RALA	4408.19	-0.308894	0.0514732	-6.00106	1.96028e-09	2.04671e-08
BAIAP2L1	8427.7	-0.646189	0.104729	-6.17008	6.82566e-10	7.62836e-09
KDM7A	2929.35	-0.233547	0.078022	-2.99335	0.00275935	0.00852631
ETV1	863.833	0.149323	0.12595	1.18558	0.235788	0.364774
AGK	1669.41	-0.178919	0.0530833	-3.37053	0.000750238	0.0026909
ALDH3B1	3681.69	-0.107812	0.120142	-0.897367	0.369523	0.513288
TTC22	2771.64	-0.67251	0.117412	-5.72779	1.01749e-08	9.42682e-08
PHTF2	1463.21	0.301518	0.0556856	5.41465	6.14099e-08	4.9684e-07
CCL26	80.6043	0.332992	0.18567	1.79346	0.0728992	0.142026
FARP2	4669.69	-0.330402	0.0565428	-5.8434	5.11457e-09	4.98487e-08
USH1C	4756.4	-0.51639	0.116726	-4.42394	9.69159e-06	5.22735e-05
GGCT	2343	-0.626522	0.0707898	-8.85045	8.71668e-19	2.47819e-17
DBF4	1586.01	-0.668911	0.0794905	-8.41498	3.92945e-17	9.84866e-16
TBXA2R	265.603	0.918041	0.0838036	10.9547	6.31115e-28	3.03886e-26
IFRD1	2206.41	-0.361492	0.0631831	-5.72134	1.0569e-08	9.76722e-08
LGALS14	3.67094	-0.8885	0.44919	-1.978	0.0479282	0.100118
COX10	1261.29	-0.198289	0.0534631	-3.70891	0.000208157	0.000855274
GTF2IRD1	3134.4	-0.493168	0.0757295	-6.51224	7.40381e-11	9.6201e-10
PAF1	3108.57	0.0257405	0.0586017	0.439245	0.660484	0.770621
VPS41	3705.42	0.0286189	0.0515857	0.554785	0.579042	0.705845
ARHGAP44	1201.27	-0.00412807	0.111845	-0.0369087	0.970558	0.9823
ELAC2	4299.34	-0.125301	0.0531235	-2.35867	0.0183403	0.0442983
SCIN	914.063	-0.474826	0.163907	-2.89692	0.00376851	0.0112051
ARSD	4040.56	-0.266082	0.0803204	-3.31276	0.000923789	0.00324303
PNPLA4	904.699	-0.326497	0.106816	-3.05664	0.00223835	0.00709151
MYH13	23.121	0.204254	0.193452	1.05584	0.291042	0.428683
ADIPOR2	5167.32	-0.153061	0.0713331	-2.14571	0.0318957	0.0711345
CDKL3	40.9024	0.107864	0.0774766	1.39222	0.163857	0.274613
UPP2	8.70996	0.458537	0.151612	3.0244	0.00249128	0.00779074
PRSS21	805.416	-0.621455	0.265596	-2.33985	0.0192915	0.0462857
MARK4	2528.27	-0.0870056	0.0611925	-1.42183	0.155075	0.262703
PROM1	6205.22	-0.519144	0.178482	-2.90867	0.00362968	0.0108478
CCDC124	2948.6	-0.0200711	0.0697372	-0.28781	0.773492	0.854525
CEACAM21	88.1711	0.94057	0.119012	7.90314	2.71963e-15	5.83123e-14
PAFAH1B1	6504.74	0.150659	0.0427567	3.52363	0.000425686	0.00162589
NOS2	2091.39	-0.719984	0.24939	-2.88698	0.00388959	0.0115054
DNAH9	49.2153	0.17037	0.193495	0.880489	0.378595	0.522824
KIAA0100	11288	-0.0964165	0.0608806	-1.5837	0.113263	0.204152
SLC13A2	573.085	-0.310158	0.309763	-1.00128	0.316694	0.457258
GAS7	2585.19	1.67058	0.096858	17.2477	1.16388e-66	5.43385e-64
TRAPPC6A	885.936	-0.380862	0.0897419	-4.24398	2.19593e-05	0.000110577
MATK	163.514	0.984543	0.113254	8.69325	3.52222e-18	9.61764e-17
CEACAM7	2449.28	-0.604493	0.261255	-2.3138	0.0206785	0.0490848
CD79B	395.842	1.70423	0.175676	9.701	2.98561e-22	1.04153e-20
SCN4A	34.3501	1.02724	0.16914	6.07333	1.25286e-09	1.34374e-08
ST7L	685.271	-0.0934025	0.0376717	-2.47938	0.0131612	0.0332846
TKTL1	121.152	-0.651067	0.294727	-2.20905	0.0271713	0.0621063
PAX6	295.38	-0.162721	0.128286	-1.26843	0.204646	0.327589
RPUSD1	1923.07	-0.277791	0.0748375	-3.71192	0.000205693	0.000846101
RHBDF1	2537.89	-0.234764	0.0696688	-3.36972	0.00075245	0.00269823
LUC7L	1509.67	-0.105205	0.0554245	-1.89817	0.0576743	0.116865
CACNA2D2	281.276	0.389195	0.157666	2.46848	0.013569	0.0341654
BAIAP3	322.127	-0.0402016	0.145953	-0.275442	0.782976	0.860872
TSR3	1902.27	0.0525254	0.0646927	0.811921	0.416837	0.561708
PIGQ	2983.79	-0.0439902	0.0615713	-0.71446	0.474943	0.6154
CRAMP1	1115.68	-0.071588	0.054566	-1.31195	0.189536	0.308292
TEAD3	3780.33	0.246658	0.0706331	3.49211	0.000479221	0.00180389
SELE	561.29	1.23133	0.161328	7.63247	2.30293e-14	4.543e-13
DNAJC11	2183.05	-0.229759	0.0607189	-3.78398	0.000154342	0.000651936
FMO3	352.167	0.303897	0.128498	2.365	0.0180302	0.0436486
MYLIP	2154.5	0.249168	0.0692619	3.59748	0.000321321	0.00126261
NOX1	738.425	-0.990862	0.242883	-4.07959	4.51157e-05	0.000213352
E2F2	997.989	-0.403134	0.107249	-3.75886	0.00017069	0.0007149
PSMB1	8132.28	-0.312203	0.0556446	-5.61065	2.01564e-08	1.7749e-07
SYN1	264.412	0.601715	0.138919	4.33142	1.48151e-05	7.71132e-05
JARID2	2054.01	0.0223087	0.0679584	0.32827	0.742707	0.83263
CDKL5	1314.55	0.296954	0.0848908	3.49807	0.000468642	0.00176918
CAMK1G	44.962	0.710991	0.0935271	7.60198	2.91639e-14	5.70355e-13
CDK11A	546.092	-0.270209	0.070514	-3.83199	0.00012711	0.000547312
NADK	4846.86	-0.166637	0.053173	-3.13387	0.0017252	0.00563636
TFAP2B	7.43606	-0.443659	0.278195	-1.59477	0.110763	0.200518
TFAP2D	3.39909	0.421255	0.378437	1.11315	0.265646	0.399947
DLEC1	73.2016	-0.0503668	0.098763	-0.509977	0.610068	0.730906
CYTH3	2805.01	0.483667	0.070057	6.9039	5.05927e-12	7.66552e-11
ADAM22	420.259	0.587735	0.12117	4.85052	1.2314e-06	7.89343e-06
SYPL1	9133.92	-0.304192	0.0625429	-4.86373	1.15193e-06	7.43509e-06
CYB561	6072	-0.314037	0.0718355	-4.37161	1.23333e-05	6.52076e-05
SPAG9	5510.45	0.0566387	0.0545284	1.0387	0.298944	0.437614
CELSR3	1685.15	-0.708984	0.132397	-5.355	8.55569e-08	6.72328e-07
AASS	297.432	0.563347	0.104477	5.39209	6.96431e-08	5.57203e-07
PLEKHG6	2854.81	-0.532857	0.122776	-4.34009	1.42423e-05	7.43897e-05
SS18L2	963.155	-0.283427	0.0618804	-4.58024	4.64439e-06	2.67469e-05
MPND	937.147	0.0083755	0.0705694	0.118685	0.905525	0.942578
MGST1	7544.4	-0.61211	0.132782	-4.60989	4.02884e-06	2.34688e-05
CRY1	1574.83	-0.133767	0.0514449	-2.60019	0.00931718	0.0247238
PGLYRP1	12.9983	0.382269	0.129173	2.95935	0.0030829	0.00939347
NFIX	10448.6	0.495444	0.091404	5.42038	5.94726e-08	4.82149e-07
ST3GAL1	3885.98	0.231059	0.112018	2.06269	0.0391419	0.0843848
MMP25	343.373	0.645826	0.114778	5.62674	1.83642e-08	1.62762e-07
IL32	11288.8	0.285428	0.122794	2.32444	0.0201019	0.0479235
PKD1	6736.8	0.848413	0.0892409	9.507	1.96241e-21	6.52598e-20
MAPK8IP2	923.305	-0.2402	0.191028	-1.2574	0.208608	0.332378
MED24	8412.7	-0.841799	0.103013	-8.17175	3.03937e-16	7.12644e-15
RHOBTB2	1752.41	0.0809334	0.0803653	1.00707	0.313902	0.454107
HEATR5B	2409.26	-0.218125	0.0491633	-4.43675	9.13275e-06	4.95568e-05
SEC62	14289.5	0.0495205	0.0669502	0.739662	0.459505	0.601289
RPS20	52587.7	-0.181302	0.0751771	-2.41166	0.0158801	0.0391584
CSDE1	25518.6	0.166265	0.0486202	3.41966	0.000626995	0.00229484
UBE3C	6985.79	-0.120617	0.0533646	-2.26024	0.0238064	0.0554341
REV3L	2463.17	0.321155	0.0715518	4.48843	7.17487e-06	3.96973e-05
TENM1	177.094	0.268743	0.213929	1.25623	0.209034	0.332945
PAX7	4.69431	0.000757054	0.299257	0.00252978	0.997982	0.998716
MASP2	95.6563	0.0653473	0.115878	0.56393	0.572802	0.700606
IYD	1721.91	-0.423483	0.183922	-2.30251	0.0213063	0.0503888
FAM76A	806.235	0.0512067	0.0486569	1.0524	0.292615	0.430439
TRAF3IP3	435.521	1.15834	0.126745	9.13915	6.29461e-20	1.90442e-18
POMT2	1112.86	-0.128732	0.053706	-2.39698	0.0165308	0.0405591
VTA1	3813.88	-0.316349	0.0537838	-5.88186	4.05671e-09	4.02384e-08
MLXIPL	1690.48	-1.09285	0.199493	-5.47814	4.29821e-08	3.5828e-07
BAZ1B	8967.38	-0.165739	0.0425018	-3.89957	9.63619e-05	0.000426196
RANBP9	4013.45	-0.0353867	0.0512358	-0.690664	0.489777	0.629077
ETV7	1190.35	-0.0608072	0.120169	-0.506012	0.612848	0.733167
SPRTN	894.912	-0.206712	0.0470425	-4.39415	1.11207e-05	5.9257e-05
EEF1AKNMT	2272.73	-0.174004	0.0503636	-3.45495	0.000550386	0.00204254
DYRK4	1017.86	0.144839	0.0734255	1.9726	0.0485408	0.101162
ZNF207	11148.3	-0.254395	0.0347078	-7.32961	2.30824e-13	4.10151e-12
UQCRC1	12592.9	-0.283838	0.0692669	-4.09774	4.172e-05	0.000198615
STARD3NL	1626.36	-0.0499616	0.0619573	-0.806387	0.420019	0.564705
CD9	15418.4	-0.164719	0.0949271	-1.73522	0.0827021	0.157762
HHATL	2.45322	0.323958	0.27661	1.17117	0.24153	0.371424
NCAPD2	9066.23	-0.382639	0.0718564	-5.32505	1.00928e-07	7.82909e-07
IFFO1	504.87	1.22926	0.0704283	17.454	3.20749e-68	1.67851e-65
GIPR	178.821	-0.696153	0.137959	-5.0461	4.5092e-07	3.13112e-06
PHF7	237.35	-0.159965	0.0696148	-2.29787	0.0215694	0.0509427
SEMA3G	679.038	1.25341	0.101188	12.3869	3.07727e-35	2.20034e-33
NISCH	4650.82	0.284614	0.0563346	5.05219	4.36766e-07	3.04082e-06
STAB1	4160.02	1.20931	0.0849638	14.2332	5.70076e-46	7.33718e-44
FUZ	515.694	0.217479	0.129123	1.68428	0.0921277	0.172528
SLC6A13	10.741	-0.450991	0.19023	-2.37077	0.0177513	0.0430831
IDS	7936.59	0.348263	0.0754292	4.61708	3.89176e-06	2.27343e-05
PRSS3	4759.8	-0.778584	0.13725	-5.67276	1.40516e-08	1.26997e-07
ZNF200	674.228	-0.266254	0.0479342	-5.55458	2.78284e-08	2.39425e-07
CD4	3686.24	1.07613	0.103177	10.43	1.80959e-25	7.58579e-24
LRRC23	294.184	-0.0725142	0.0764801	-0.948145	0.343056	0.48595
BTK	460.568	1.43573	0.123859	11.5916	4.54406e-31	2.57304e-29
HFE	798.242	-0.0943237	0.0767333	-1.22924	0.218982	0.345142
SCMH1	2664.69	0.255204	0.0630185	4.04967	5.12894e-05	0.000239832
FYN	2600.93	0.675156	0.0721427	9.35861	8.07914e-21	2.58733e-19
HIVEP2	3428.08	0.334889	0.0755154	4.43471	9.21968e-06	4.99886e-05
FMO1	225.516	1.79835	0.130252	13.8067	2.32249e-43	2.53088e-41
ELOA	3594.03	-0.179844	0.0435761	-4.12713	3.67324e-05	0.000176994
LYPLA2	4687.87	-0.298599	0.0651635	-4.58231	4.5986e-06	2.64961e-05
CLCN6	1281.76	0.108526	0.061981	1.75096	0.079953	0.153408
MRC2	6040.75	1.41521	0.0950511	14.8889	3.89112e-50	6.17663e-48
NME1-NME2	40.1277	-0.563406	0.109169	-5.16085	2.45828e-07	1.7859e-06
SLC6A7	68.7826	-0.807853	0.211142	-3.82612	0.00013018	0.000559402
TSPAN9	2068.04	0.828357	0.0751894	11.0169	3.16665e-28	1.54349e-26
BTBD7	2832.32	-0.0389019	0.0468425	-0.830483	0.406266	0.551316
APBA3	1272.63	0.152869	0.0524172	2.91639	0.00354112	0.0106145
MKS1	712.021	-0.310493	0.0494391	-6.28031	3.37899e-10	3.96918e-09
ABHD5	951.262	0.0522567	0.0665572	0.78514	0.432371	0.57621
ANOS1	796.448	1.1608	0.125172	9.27363	1.79916e-20	5.65156e-19
AKAP8L	1728.57	-0.111458	0.0415516	-2.6824	0.00730957	0.0199799
MBTD1	1707.92	-0.242323	0.053258	-4.54998	5.3651e-06	3.05137e-05
UTP18	1858.84	-0.34892	0.0463494	-7.52803	5.15119e-14	9.84765e-13
RNF216	3867.7	0.17683	0.049527	3.57038	0.000356463	0.00138652
TTC19	2839.7	-0.239027	0.0623716	-3.83231	0.000126944	0.000546702
PTBP1	25663.6	-0.262096	0.0430677	-6.08568	1.15995e-09	1.25114e-08
DPF1	86.285	-0.443741	0.120469	-3.68344	0.000230105	0.000936568
SYT7	1857.78	-0.512131	0.212885	-2.40567	0.0161426	0.0397132
LARS2	1712.98	-0.237813	0.0646719	-3.67722	0.00023579	0.000956761
PIK3C2A	6330.12	-0.0305824	0.0518896	-0.589374	0.55561	0.68632
PLAUR	5501.95	0.165355	0.108411	1.52526	0.127194	0.224097
ANLN	4553.75	-0.738984	0.0866648	-8.52693	1.50289e-17	3.91516e-16
WIZ	6027.27	-0.000597197	0.0547017	-0.0109173	0.991289	0.994623
RABGAP1	3775.03	0.105887	0.0609112	1.73838	0.0821443	0.156873
DCN	22840.2	2.0244	0.101781	19.8899	4.98149e-88	2.37223e-84
QPCTL	725.235	-0.210053	0.071756	-2.92732	0.00341897	0.0103027
PPP5C	4347.72	-0.172941	0.0543089	-3.18439	0.00145059	0.00484121
CEP68	1797.65	0.441114	0.0652065	6.76488	1.33417e-11	1.91716e-10
MAP4K3	3063.49	-0.281483	0.0595619	-4.72589	2.29114e-06	1.39862e-05
ZBTB32	74.0871	0.178695	0.119227	1.49878	0.133932	0.233694
TYROBP	4432.24	1.13619	0.116044	9.79105	1.23011e-22	4.37484e-21
TMEM159	1455.55	0.0254031	0.0803422	0.316186	0.751861	0.839218
GABRA3	283.244	-1.79287	0.34294	-5.22795	1.71404e-07	1.28118e-06
BRCA1	1928.04	-0.336872	0.0823784	-4.08932	4.32638e-05	0.000205431
ERCC1	2629.77	0.00569792	0.0555349	0.102601	0.91828	0.950573
CD22	809.49	1.25825	0.211696	5.94368	2.78698e-09	2.84743e-08
SEMA3B	3525.55	-0.445302	0.127408	-3.49509	0.000473902	0.00178584
MBTPS2	1774.16	0.033003	0.0636313	0.518659	0.603999	0.726121
PRICKLE3	1399.9	-0.27945	0.0647331	-4.31696	1.58196e-05	8.19031e-05
LTF	6451.45	1.00532	0.270433	3.71743	0.000201257	0.000829502
EXTL3	3597.76	0.174488	0.0706407	2.47008	0.0135084	0.0340343
NR1H4	133.911	0.197148	0.261823	0.752982	0.451461	0.594264
ELOVL5	3177.76	0.4298	0.107948	3.98155	6.84686e-05	0.000311656
ALOX5	1890.84	0.36271	0.120022	3.02204	0.00251077	0.00784499
KDM5D	1089.21	0.376877	0.284632	1.32409	0.185475	0.303043
CALCOCO1	3844.66	0.474763	0.0702114	6.76191	1.3618e-11	1.9545e-10
UBR7	2176.5	-0.133298	0.0449873	-2.96302	0.00304634	0.00929517
MAP4K5	2564.61	-0.0371098	0.0497088	-0.746544	0.455339	0.59766
EHD3	898.068	0.561529	0.0999395	5.6187	1.92405e-08	1.69991e-07
PSMC4	6906.49	-0.203247	0.0666238	-3.05067	0.00228334	0.0072134
MAN2B2	5153.5	0.122567	0.0649687	1.88655	0.0592211	0.119509
SLC7A14	26.0565	1.83121	0.231734	7.90223	2.73965e-15	5.8715e-14
CLDN11	303.611	1.1051	0.16757	6.59486	4.25646e-11	5.72105e-10
SLC25A39	11691	-0.42964	0.0646773	-6.64282	3.07743e-11	4.21606e-10
MVP	17945.6	-0.110662	0.0684377	-1.61697	0.105884	0.193318
NUB1	5289.84	0.0829473	0.0596576	1.39039	0.164411	0.275363
PGM3	3058.47	-0.274942	0.0693186	-3.96635	7.29806e-05	0.000330708
RWDD2A	455.644	-0.0404921	0.0551722	-0.733923	0.462996	0.60453
CLK1	3686.34	-0.113289	0.0697069	-1.62522	0.104115	0.190673
POLR3B	939.889	-0.240672	0.0584818	-4.11534	3.86609e-05	0.000185237
ANGEL1	2372.77	-0.183938	0.0562083	-3.27243	0.00106628	0.0036827
RNF14	2000.33	0.087094	0.0453056	1.92237	0.0545598	0.111567
DNASE1L1	1361.4	-0.06872	0.0675381	-1.0175	0.308916	0.448557
DDX11	2005.62	-0.516753	0.0815232	-6.33872	2.31677e-10	2.79237e-09
HEBP1	1899.8	-0.0728192	0.0763938	-0.953208	0.340485	0.483327
GPRC5A	41525.1	-0.585232	0.129828	-4.50777	6.55138e-06	3.65963e-05
MAMLD1	475.855	0.768555	0.113609	6.76494	1.33366e-11	1.917e-10
CD6	880.563	0.972319	0.121408	8.00871	1.15917e-15	2.57107e-14
TACC3	4094.11	-0.48408	0.0815053	-5.93924	2.86338e-09	2.92048e-08
UFL1	3622.85	-0.245437	0.0477367	-5.14147	2.72592e-07	1.96803e-06
POLA2	1888.92	-0.357609	0.0615039	-5.81442	6.08448e-09	5.85115e-08
ZC3H3	3669.85	-0.387528	0.0592743	-6.53788	6.23987e-11	8.18817e-10
CAPN1	19026.5	-0.320108	0.0601462	-5.32217	1.02534e-07	7.94466e-07
ACP3	611.488	-0.703447	0.159031	-4.42332	9.71941e-06	5.23999e-05
MDH1	5955.68	-0.198835	0.0487904	-4.07529	4.59578e-05	0.000217033
SLC30A9	3889.55	-0.198359	0.0500607	-3.96237	7.42092e-05	0.000335892
MTMR11	3850.02	-0.434034	0.110789	-3.91767	8.94079e-05	0.000398064
COX15	2902.12	-0.277068	0.0496216	-5.58362	2.35561e-08	2.0495e-07
CCDC88C	4488.3	-0.121829	0.0716472	-1.7004	0.0890549	0.16786
YAF2	1041.71	-0.0134924	0.0491858	-0.274315	0.783842	0.861347
ZMYND11	5071.81	0.0537275	0.0542951	0.989546	0.322396	0.463621
WAS	1104.94	1.25578	0.115693	10.8545	1.89916e-27	8.91035e-26
DPEP1	2180.42	-0.172644	0.28591	-0.60384	0.54595	0.677932
BID	2529.84	-0.202205	0.0674298	-2.99875	0.00271086	0.00839526
MATR3	384.528	0.032688	0.065853	0.496378	0.619628	0.738661
NPC1L1	1601.1	-0.680366	0.236455	-2.87736	0.00401019	0.0118233
XYLT2	2549.26	-0.0123963	0.0718436	-0.172546	0.863008	0.915267
RGPD5	9.4551	-0.0379715	0.103715	-0.366113	0.714281	0.812184
STMN4	6.51793	1.76531	0.224969	7.84689	4.26477e-15	8.95866e-14
NUDCD3	5280.09	-0.0569586	0.0462208	-1.23231	0.217832	0.343758
ISL1	308.265	1.07275	0.151517	7.08006	1.4409e-12	2.3371e-11
CHDH	2942.22	-0.425526	0.0956538	-4.44861	8.64282e-06	4.71671e-05
IL20RA	1055.7	-0.64166	0.122392	-5.24266	1.58281e-07	1.18945e-06
CLCA1	361.403	-0.540234	0.362867	-1.48879	0.136542	0.237257
CLCA4	197.881	-2.6315	0.306923	-8.5738	1.00127e-17	2.64309e-16
GLT8D1	2260.09	-0.0487306	0.0456062	-1.06851	0.285291	0.422761
ATP2C1	7419.86	-0.181155	0.0592467	-3.05764	0.00223089	0.00707162
IGF1	294.169	2.47895	0.173943	14.2515	4.38717e-46	5.70823e-44
SLC38A5	1600.85	-0.0467028	0.19125	-0.244198	0.807078	0.877705
RALBP1	6569.48	-0.150659	0.0549664	-2.74094	0.00612644	0.0171284
RUFY3	1390.51	0.0688059	0.0535578	1.2847	0.198896	0.320475
CNTN1	453.282	1.89275	0.206709	9.15657	5.35745e-20	1.62812e-18
SLC11A1	876.721	1.05589	0.124642	8.47141	2.42439e-17	6.22383e-16
WWTR1	6474.9	1.00958	0.103976	9.70975	2.74015e-22	9.58066e-21
AGPS	4030.9	-0.0888826	0.0502054	-1.77038	0.0766642	0.148094
ZNF806	2.02013	0.255645	0.239292	1.06834	0.285368	0.422862
CXorf56	977.611	-0.162991	0.0485356	-3.35817	0.000784606	0.00279899
ATP1A2	651.638	3.50357	0.219054	15.9941	1.40429e-57	3.5571e-55
TTC27	1076.34	-0.311122	0.0469668	-6.62429	3.48924e-11	4.75018e-10
ZNF582	70.1702	1.08465	0.11757	9.22556	2.82091e-20	8.75143e-19
VSIG2	3422.72	-0.605549	0.208855	-2.89938	0.00373904	0.0111272
PHLDB1	3541.45	1.11744	0.0748567	14.9277	2.17754e-50	3.55126e-48
MARCO	247.068	1.44797	0.208771	6.93569	4.04253e-12	6.194e-11
CYP24A1	84.9782	-0.90386	0.258764	-3.49299	0.000477642	0.00179809
PRDM11	1017	0.323174	0.0875106	3.69297	0.000221651	0.000905563
SYT13	3906.87	0.25009	0.198172	1.26198	0.206954	0.330385
SNAI2	782.064	1.19156	0.102027	11.6788	1.63563e-31	9.49883e-30
CD74	194388	0.651187	0.126027	5.16705	2.37818e-07	1.7322e-06
HGF	561.293	1.48042	0.117761	12.5714	3.03255e-36	2.30324e-34
ZRANB1	1077.81	0.0876082	0.0665794	1.31585	0.188226	0.306644
NCDN	2210.77	0.119207	0.05365	2.22194	0.0262874	0.0603847
ADGRA2	4646.76	1.59133	0.0841473	18.9112	9.21894e-80	1.41618e-76
CCT8L1P	3.62777	-0.0807863	0.23446	-0.344564	0.730422	0.824054
ZFP64	2128.85	-0.236206	0.053018	-4.45519	8.38171e-06	4.58577e-05
MNAT1	742.402	-0.222411	0.0612734	-3.62982	0.000283621	0.00112741
SAMD4A	1634.4	1.24189	0.102287	12.1412	6.38433e-34	4.19349e-32
RUNX3	1917.97	0.361776	0.118037	3.06494	0.00217711	0.00691868
MRE11	1819.4	-0.133644	0.066451	-2.01117	0.044308	0.0937273
PLEKHB1	3466.22	-0.52442	0.16212	-3.23476	0.00121744	0.00414216
SERPINB1	15118.2	-0.452063	0.094478	-4.78485	1.71119e-06	1.06856e-05
CYP3A43	7.5729	-0.19005	0.190116	-0.999657	0.317476	0.458179
SLC7A9	325.954	0.0133306	0.237069	0.056231	0.955158	0.973266
SPAST	1872.09	-0.27317	0.0470614	-5.80454	6.45412e-09	6.17668e-08
NRXN3	894.331	2.39934	0.182314	13.1605	1.48093e-39	1.32562e-37
OSBPL5	2020.47	0.365611	0.0895993	4.08052	4.49357e-05	0.000212564
AQR	4269.55	-0.173388	0.047878	-3.62145	0.000292951	0.0011613
CPS1	10258.7	-0.289957	0.280864	-1.03238	0.301896	0.440864
C8B	5.5608	-0.081935	0.284856	-0.287637	0.773625	0.854557
FHL1	7887.66	2.72764	0.166204	16.4114	1.58513e-60	4.96614e-58
RTF2	4639.32	-0.184037	0.0537519	-3.42383	0.000617459	0.00226429
GABRA1	5.0981	0.897284	0.339923	2.63967	0.00829877	0.0223628
NLRP2	2116.38	-0.819631	0.253305	-3.23574	0.00121327	0.00413019
SLC45A4	3450.52	-0.388645	0.0743317	-5.22852	1.70873e-07	1.27749e-06
RNF10	10761.5	-0.0827941	0.0372872	-2.22044	0.0263887	0.0605968
ZNF839	299.698	-0.0722492	0.0568446	-1.271	0.20373	0.326342
ZDHHC6	2525.08	-0.240718	0.0460617	-5.226	1.73221e-07	1.29334e-06
GRAMD1B	1801.9	-0.49376	0.158406	-3.11707	0.00182661	0.00592415
RNH1	7054.93	0.0769319	0.0516241	1.49023	0.136163	0.236746
NDUFS1	7538.64	-0.21206	0.0479723	-4.42046	9.84895e-06	5.30364e-05
RB1CC1	4467.12	-0.138959	0.0582384	-2.38604	0.0170307	0.0415885
ERP44	6815.93	-0.252599	0.0510373	-4.9493	7.44814e-07	4.96971e-06
ALAS1	4796.02	-0.245518	0.0690759	-3.55433	0.000378945	0.00146671
BIRC3	8499.26	0.119278	0.130331	0.915191	0.360092	0.503344
AKAP11	5229.85	0.0563603	0.067193	0.838782	0.401592	0.546624
GLRX2	547.718	-0.298078	0.0597699	-4.98709	6.12942e-07	4.15323e-06
SNAPC1	371.575	-0.0962078	0.0601233	-1.60017	0.10956	0.198748
DERA	1951.69	-0.372762	0.0690483	-5.39857	6.71726e-08	5.38795e-07
STRAP	6190.54	-0.344776	0.0608957	-5.66175	1.49836e-08	1.34807e-07
ABCC2	504.68	-0.927188	0.215569	-4.30112	1.69937e-05	8.75158e-05
DEF6	1311.11	0.00145045	0.0896055	0.0161871	0.987085	0.992349
PLEKHO1	2715.89	1.44071	0.0916985	15.7113	1.26466e-55	2.73747e-53
GCLM	1981.47	-0.254893	0.0659742	-3.86353	0.000111761	0.000487022
UBR2	4583.22	-0.151793	0.0671122	-2.26179	0.0237107	0.0552275
EHD2	9927.54	1.09681	0.0996162	11.0104	3.4047e-28	1.65444e-26
DEPDC1	1309.03	-0.548827	0.0981685	-5.59067	2.26201e-08	1.97505e-07
CCDC28A	1015.19	-0.0471179	0.0541081	-0.870812	0.383857	0.528283
RRAGD	784.457	0.195363	0.125681	1.55443	0.120081	0.214019
HSF2	693.342	0.0301024	0.0574368	0.524096	0.600211	0.723008
PHF20	3619.2	-0.0277833	0.0458579	-0.605856	0.54461	0.676904
HSD17B6	135.148	1.05038	0.111172	9.4482	3.4472e-21	1.13448e-19
NR1H3	1636.76	0.0710878	0.0769638	0.923652	0.355667	0.498594
TYMP	8264.56	0.292848	0.119713	2.44626	0.0144348	0.0360479
NCAPH2	2321.69	-0.266911	0.0665757	-4.00913	6.09423e-05	0.000280481
TOMM34	4000.85	-0.434791	0.076405	-5.69062	1.2658e-08	1.15388e-07
SEC63	6189.27	-0.0443401	0.0637957	-0.695033	0.487035	0.626569
KPNA6	6723.47	-0.0341678	0.0391469	-0.872811	0.382766	0.527361
VIM	32932.7	1.10338	0.0781098	14.126	2.62655e-45	3.23202e-43
RTEL1-TNFRSF6B	436.981	-0.365584	0.106602	-3.42942	0.000604876	0.00222203
FAS	1372.24	0.389037	0.113173	3.43756	0.000586983	0.00216369
RNASET2	4447.23	-0.135978	0.0805643	-1.68781	0.0914468	0.171523
CD44	27946	0.309698	0.123997	2.49762	0.012503	0.0318638
KCNG1	177.22	0.59787	0.194418	3.07519	0.0021037	0.00671134
AGPAT4	521.471	0.498752	0.0986316	5.05671	4.26541e-07	2.97394e-06
SLAMF7	1857.71	1.05269	0.144825	7.26873	3.62876e-13	6.2884e-12
BTN3A1	3270.12	0.128722	0.0883252	1.45736	0.145017	0.249093
MIPEP	1534.75	-0.392963	0.0721805	-5.44416	5.20495e-08	4.27059e-07
PRKCH	1533.24	0.586106	0.0790087	7.41825	1.18674e-13	2.17277e-12
INSRR	15.6702	0.417687	0.174135	2.39864	0.0164562	0.040397
IFNGR1	6914.94	-0.0177525	0.0752065	-0.23605	0.813394	0.881857
B4GALT7	1740.76	-0.0369404	0.0574393	-0.64312	0.520146	0.655964
SH2D2A	695.087	0.0709857	0.0890202	0.797411	0.425212	0.569561
VRK2	1222.85	-0.0330806	0.0633615	-0.522094	0.601605	0.7241
TNFRSF1B	4545.33	0.390243	0.0862423	4.52496	6.04071e-06	3.4019e-05
VEZT	3792.29	-0.00948877	0.0485329	-0.195512	0.844992	0.90321
POU2F2	1670.02	0.986536	0.116596	8.46114	2.64777e-17	6.7681e-16
BRD9	2284.3	-0.375452	0.0550882	-6.81547	9.39546e-12	1.38093e-10
SNX1	5280.01	0.187355	0.0422223	4.43734	9.10754e-06	4.94387e-05
TBPL1	991.387	-0.199107	0.0525305	-3.7903	0.000150464	0.000637761
ARNTL2	3220.98	-0.191759	0.101813	-1.88344	0.0596404	0.120197
BCLAF1	9209.04	-0.146072	0.0418031	-3.49429	0.000475319	0.00179047
SLC39A9	6205.7	-0.255136	0.04851	-5.25946	1.44482e-07	1.09473e-06
ANK1	742.757	0.385814	0.188823	2.04325	0.0410274	0.0878571
IBSP	78.5685	0.283609	0.233027	1.21707	0.223579	0.350486
TFB1M	696.788	-0.261652	0.0584556	-4.47608	7.60271e-06	4.18699e-05
RABEP1	3001.71	0.228323	0.0506541	4.50749	6.56005e-06	3.66275e-05
HMGB3	3109.42	-0.462473	0.0957034	-4.83236	1.34924e-06	8.58066e-06
NUP160	4227.97	-0.22452	0.0531154	-4.22702	2.3681e-05	0.000118445
BAK1	3018	-0.195408	0.0744444	-2.62488	0.00866791	0.023213
MUSK	84.2992	1.70472	0.192795	8.8421	9.39339e-19	2.66422e-17
IKZF2	737.981	-0.353311	0.122055	-2.8947	0.00379527	0.0112705
GRN	35945.9	0.123131	0.0680553	1.80927	0.0704085	0.137935
FAM13B	1731.9	0.597625	0.0675893	8.84201	9.4014e-19	2.66491e-17
ARHGAP31	2181.94	1.28536	0.0719641	17.8611	2.36775e-71	1.5034e-68
CENPQ	398.777	-0.446945	0.0720824	-6.20048	5.62927e-10	6.39026e-09
SARS1	6292.2	-0.124076	0.0513177	-2.4178	0.0156146	0.0385846
RANBP3	3856.11	0.136037	0.0452231	3.00814	0.00262855	0.00816637
ARID4A	2481.25	-0.0241921	0.0594146	-0.407175	0.68388	0.78958
EIPR1	1809.63	-0.364349	0.0569633	-6.39621	1.5928e-10	1.95743e-09
PNPLA6	4383.16	0.162774	0.0596276	2.72985	0.0063364	0.0176491
IFT88	828.041	-0.299459	0.063534	-4.71337	2.43658e-06	1.48076e-05
ALG1	1600.66	-0.132504	0.0609783	-2.17297	0.0297823	0.0671685
ZCCHC8	1525.43	-0.244196	0.041171	-5.93126	3.00612e-09	3.05494e-08
ABCF2	3937.12	-0.154103	0.0547257	-2.81593	0.00486367	0.0139871
CHPF2	4704.68	0.0222799	0.0632155	0.352443	0.724506	0.819577
LRRC7	72.3822	0.829341	0.144463	5.74087	9.41911e-09	8.77612e-08
FUT8	3992.3	-0.0575287	0.0757013	-0.759944	0.447288	0.590478
UBA6	3403.22	-0.421893	0.0644375	-6.54732	5.85802e-11	7.73398e-10
GAB2	2540.64	0.403111	0.079411	5.07626	3.84936e-07	2.70329e-06
ATP6V0A1	4715.06	0.00774589	0.055985	0.138357	0.889959	0.932264
PIAS1	4686.41	-0.0240105	0.0439907	-0.545807	0.585198	0.711012
SLC4A7	2085.14	0.132264	0.0744129	1.77743	0.075497	0.146184
APBA2	404.123	0.65911	0.112541	5.85664	4.7232e-09	4.62901e-08
MAP2K3	5053.55	-0.218689	0.0738801	-2.96005	0.00307586	0.00937444
EFCAB1	13.427	0.542346	0.179673	3.01851	0.0025402	0.00792497
TMSB10	59168.8	-0.149149	0.0879311	-1.6962	0.0898483	0.169064
ASTE1	633.654	-0.173717	0.0512737	-3.38803	0.000703974	0.00254181
RNF19A	4382.83	0.0950996	0.0719262	1.32218	0.186108	0.303869
PEX3	987.711	-0.188704	0.0594682	-3.17319	0.00150774	0.00500698
GABARAPL2	3103.71	0.0231022	0.0477651	0.483662	0.628626	0.745523
MYOC	197.877	3.00785	0.301906	9.9629	2.21514e-23	8.22834e-22
SH3YL1	3407.1	-0.574006	0.0768383	-7.47031	8.0004e-14	1.49173e-12
FAM136A	3608.41	-0.429521	0.054347	-7.90331	2.71587e-15	5.82578e-14
VCL	18810.6	0.736384	0.0823334	8.94393	3.75585e-19	1.09393e-17
DEPDC1B	1147.61	-0.491385	0.099292	-4.94889	7.46397e-07	4.97818e-06
DAPK2	697.951	-0.340839	0.109114	-3.1237	0.00178595	0.00580934
NSMAF	2237.29	-0.0782062	0.0536407	-1.45796	0.144851	0.248879
ADSS2	3448.83	-0.256933	0.0447998	-5.73513	9.74381e-09	9.05562e-08
STAP1	112.094	1.37157	0.190821	7.1877	6.58908e-13	1.11111e-11
TIMP2	20422.8	1.36702	0.0861726	15.8638	1.12846e-56	2.67355e-54
RFC1	2974.05	-0.155128	0.04832	-3.21042	0.00132539	0.00446306
TBC1D23	2630.28	-0.186662	0.0436614	-4.27521	1.90953e-05	9.74326e-05
CUL3	4271.24	-0.214368	0.0419869	-5.1056	3.29739e-07	2.34458e-06
MYOM2	99.147	0.234297	0.120719	1.94084	0.0522778	0.10772
OTC	298.618	0.370452	0.306372	1.20916	0.226602	0.35406
CYP46A1	56.9072	0.520583	0.123607	4.21158	2.53589e-05	0.000126016
AC118549.1	2540.17	-0.133088	0.0416484	-3.19552	0.00139579	0.00467533
SLC18A1	43.5737	0.343833	0.227383	1.51214	0.130499	0.228752
USP2	273.894	0.267455	0.146178	1.82966	0.067301	0.132897
CASR	12.2162	0.433446	0.231139	1.87526	0.0607569	0.122064
TUBG2	700.747	0.217493	0.0794723	2.73671	0.00620571	0.0173235
RPL26L1	846.931	-0.232972	0.067022	-3.47605	0.000508862	0.00190238
FLT4	1026.22	0.852035	0.0817909	10.4172	2.06871e-25	8.61892e-24
NSUN2	4787.48	-0.361771	0.0589417	-6.13777	8.36855e-10	9.24637e-09
FBXO42	2240.2	0.0133728	0.0447933	0.298545	0.765287	0.848675
MFAP3	1069.41	0.328412	0.0703763	4.66651	3.06352e-06	1.82246e-05
MRI1	1437.33	-0.167004	0.0703721	-2.37316	0.0176367	0.0428421
METTL1	982.128	-0.311364	0.0743737	-4.18648	2.8332e-05	0.000139466
HOXC8	188.511	-0.549432	0.17283	-3.17904	0.00147765	0.00492214
AGA	905.691	-0.11495	0.0716495	-1.60434	0.10864	0.197369
PI4K2B	1586.29	-0.43876	0.061231	-7.16564	7.74218e-13	1.29456e-11
BOD1L1	4988.21	0.0748801	0.0558017	1.3419	0.17963	0.295388
MAT2B	4158.41	0.0181671	0.0544234	0.333811	0.738522	0.829951
TLL1	135.152	1.82447	0.131292	13.8964	6.66505e-44	7.50346e-42
EDC4	3423.53	-0.140925	0.0601366	-2.34341	0.0191082	0.0458969
TRIO	6646.32	0.286201	0.0743168	3.85109	0.000117591	0.000509722
VCAN	13785.4	1.41271	0.10601	13.3261	1.63158e-40	1.53552e-38
CLEC16A	2763.1	0.0201555	0.0532637	0.37841	0.705126	0.805421
MSR1	1733.65	1.34562	0.11427	11.7759	5.19803e-32	3.10974e-30
CDH1	27737.6	-0.584718	0.107296	-5.44956	5.04935e-08	4.15079e-07
MTREX	3470.45	-0.125439	0.0504381	-2.487	0.0128827	0.0326756
DNAH5	262.053	-0.342043	0.150594	-2.27129	0.0231294	0.0540666
ZFYVE16	2562.01	0.104438	0.0518709	2.01342	0.0440705	0.093312
RIPOR1	4520.65	0.354804	0.0679764	5.21952	1.79387e-07	1.33562e-06
C6	176.583	-0.254481	0.230939	-1.10194	0.270486	0.405772
RAI14	4369.15	0.756015	0.0694504	10.8857	1.34873e-27	6.36548e-26
SOX30	118.442	-0.551444	0.180034	-3.063	0.00219127	0.00696135
PNKP	2112.42	-0.179131	0.0593646	-3.01747	0.00254891	0.007948
BEST2	12.6708	0.161948	0.210782	0.768317	0.442299	0.585922
PHLPP2	889.631	0.14146	0.0857263	1.65013	0.0989154	0.182868
SPDL1	1071.07	-0.354634	0.0667403	-5.31364	1.07459e-07	8.30328e-07
STAU2	2582.17	-0.173348	0.0568364	-3.04995	0.00228877	0.00722911
SLC66A1	1189.09	-0.21717	0.0674842	-3.21809	0.00129047	0.00436056
CTNS	1180.56	0.133024	0.0530212	2.50889	0.012111	0.0310056
RTN4R	718.7	-0.412358	0.109775	-3.75637	0.000172394	0.000721465
PHF23	1807.98	0.0106691	0.0562376	0.189714	0.849533	0.906243
CDH10	13.2374	2.10629	0.254364	8.28061	1.22548e-16	2.97294e-15
INPP4A	2224.42	0.430904	0.0596677	7.22174	5.13269e-13	8.76385e-12
RAB27B	3880.14	-0.524571	0.146205	-3.58791	0.000333339	0.00130478
PSMA4	7538.3	-0.265304	0.0574923	-4.6146	3.93855e-06	2.29934e-05
MYO16	67.4056	0.312455	0.146977	2.12587	0.0335142	0.074166
LSG1	3304.36	-0.278339	0.053674	-5.18574	2.15156e-07	1.5797e-06
PARP3	1604.21	-0.215732	0.0834931	-2.58383	0.00977094	0.0257272
TNC	15430.6	2.16596	0.145596	14.8764	4.68811e-50	7.36806e-48
THAP3	518.479	-0.0239647	0.0546551	-0.438471	0.661045	0.771068
RIPOR3	296.037	0.588257	0.108811	5.40624	6.43632e-08	5.18597e-07
TDP1	1157.21	-0.25033	0.0500188	-5.00472	5.59422e-07	3.81994e-06
AIFM2	1802.65	-0.299653	0.0778243	-3.85038	0.000117934	0.000511163
C2orf83	4.75538	-0.170762	0.289739	-0.589365	0.555617	0.68632
SPATA7	441.941	-0.0130729	0.0562244	-0.232513	0.81614	0.883706
MED17	1854.46	-0.118774	0.0420125	-2.8271	0.00469712	0.0135639
RETSAT	5282.82	-0.284641	0.0763906	-3.72613	0.000194442	0.000804405
CAPG	7343.44	0.123294	0.0929263	1.3268	0.184575	0.301812
AP2S1	4551.59	-0.165536	0.0665251	-2.48832	0.0128349	0.0325718
USH2A	34.8392	-0.114961	0.157929	-0.727926	0.466659	0.607876
ZPBP	2.73196	0.283583	0.363964	0.779152	0.43589	0.579625
TG	77.4475	0.125201	0.163705	0.764799	0.444391	0.58786
ADAM28	3212.63	-0.0455262	0.161127	-0.282549	0.777523	0.857053
BARX2	903.577	-0.950757	0.170284	-5.58336	2.3592e-08	2.05163e-07
DCUN1D1	2435.71	-0.139648	0.0491141	-2.84333	0.00446444	0.0129785
JADE2	4529.56	0.463237	0.084951	5.45299	4.95307e-08	4.08151e-07
ZIC2	516.91	-0.545187	0.258546	-2.10867	0.0349734	0.0769235
LCP2	2499.46	0.896895	0.0955438	9.38727	6.15728e-21	1.98656e-19
TRIT1	796.021	-0.266478	0.0481138	-5.53848	3.051e-08	2.60754e-07
ADRB1	150.293	-0.460256	0.158732	-2.89957	0.00373674	0.0111231
GUCA2B	32.2018	-0.65527	0.282875	-2.31647	0.0205327	0.0488039
CUL7	3204.23	-0.201164	0.0776067	-2.59209	0.00953944	0.0252152
CTNNA1	24973	-0.168317	0.0608527	-2.76597	0.00567534	0.0160063
PHKA2	1807.52	-0.131945	0.0649769	-2.03065	0.0422906	0.0901043
CNTLN	443.408	0.678329	0.102203	6.6371	3.19907e-11	4.3739e-10
EPHA3	971.778	2.20724	0.130681	16.8903	5.30349e-64	2.05331e-61
HSPA5	43550.3	-0.293229	0.0559441	-5.24146	1.5931e-07	1.1968e-06
DSG2	24090.9	-0.716786	0.10691	-6.70455	2.02033e-11	2.83305e-10
GEMIN8	789.327	-0.0572861	0.0589778	-0.971317	0.33139	0.473425
OFD1	1839.23	-0.250758	0.0605321	-4.14257	3.43441e-05	0.000166327
GPM6B	399.026	1.37596	0.117806	11.6798	1.61591e-31	9.40724e-30
MAGEC2	66.5728	-2.68461	0.557375	-4.81652	1.46087e-06	9.23018e-06
PREX2	728.864	1.23162	0.101346	12.1526	5.55536e-34	3.66415e-32
WDR37	1214.44	0.0258916	0.0548384	0.472143	0.636825	0.75228
YTHDC2	2179.37	-0.0466666	0.0651835	-0.715927	0.474037	0.614562
CTPS2	1848.13	-0.295249	0.0608717	-4.85035	1.23243e-06	7.89902e-06
ATP6V1H	2654.99	-0.172759	0.0528107	-3.27129	0.00107059	0.00369652
POLR2B	5726.81	-0.198778	0.052991	-3.75117	0.000176012	0.000735447
FAM214A	1959.84	0.0676444	0.0695015	0.973279	0.330415	0.472498
ARAP2	1783.83	-0.249446	0.0884048	-2.82164	0.00477792	0.013773
TPR	9287.53	-0.192984	0.0509667	-3.78646	0.000152807	0.000646371
CP	1551.29	-0.472232	0.223898	-2.10914	0.0349328	0.076859
KIAA0556	2031.44	-0.0398496	0.0601006	-0.663049	0.507299	0.644798
DTNBP1	1023.69	0.00909473	0.0476078	0.191034	0.848499	0.905607
XK	1426.1	-0.219326	0.135298	-1.62106	0.105005	0.191941
ANO2	58.004	0.431245	0.108012	3.99258	6.53585e-05	0.000298727
C12orf4	1004.4	0.181	0.0513424	3.52535	0.000422918	0.00161583
SCML1	1867.57	-0.53938	0.102007	-5.28769	1.23869e-07	9.47899e-07
WWC3	3027.02	0.710879	0.078128	9.0989	9.12542e-20	2.73653e-18
ARHGAP6	752.887	0.619696	0.134475	4.60826	4.06049e-06	2.36387e-05
FAM184B	27.5039	-0.030546	0.110972	-0.275258	0.783118	0.860909
MAP4	16557	0.4503	0.0541878	8.30998	9.57217e-17	2.33762e-15
GOPC	2652.74	-0.106562	0.0453137	-2.35165	0.0186906	0.0450187
ROS1	94.0922	-0.0890425	0.241379	-0.368891	0.712209	0.81054
USP28	2028.54	-0.161329	0.0571036	-2.8252	0.00472504	0.0136346
HDAC9	1261.36	0.396376	0.145306	2.72787	0.0063744	0.0177323
TSPAN17	2322.68	-0.0495344	0.0569055	-0.870468	0.384045	0.52845
NOP16	1304.68	-0.370308	0.0724281	-5.11276	3.17489e-07	2.26436e-06
CC2D2A	722.427	0.759249	0.0957236	7.93168	2.16207e-15	4.67999e-14
RRM2B	2538.07	-0.0917261	0.0737888	-1.24309	0.213835	0.338858
ZNF800	2176.17	-0.144899	0.0480005	-3.0187	0.00253865	0.0079217
TNFRSF17	138.509	0.927835	0.180582	5.13804	2.77619e-07	2.00038e-06
SNX29	1909.73	0.702631	0.0699663	10.0424	9.92173e-24	3.74986e-22
LMO3	321.209	1.65928	0.155067	10.7004	1.0133e-26	4.58256e-25
MRPS10	3418.33	-0.319949	0.0657313	-4.86753	1.13e-06	7.30248e-06
GUCA1A	26.993	1.00219	0.198108	5.05882	4.21853e-07	2.94302e-06
RSF1	4802.99	-0.0819425	0.0499066	-1.64192	0.100607	0.185274
VPS13D	5466.7	0.140327	0.0640123	2.19218	0.0283662	0.0644325
CELF2	2507.5	1.4589	0.11432	12.7615	2.68877e-37	2.16287e-35
FAM120A	24968.3	-0.235242	0.0536209	-4.38714	1.1485e-05	6.10168e-05
R3HDM1	3027.4	-0.203645	0.0465773	-4.37219	1.23005e-05	6.50485e-05
COL9A2	1006.12	-1.11912	0.157723	-7.09549	1.2889e-12	2.10277e-11
KITLG	4078.28	0.0767942	0.107496	0.714391	0.474985	0.615407
ERCC8	420.554	0.0434324	0.0472073	0.920036	0.357554	0.500576
ADAMTS6	278.273	0.168996	0.113999	1.48243	0.138225	0.239631
H6PD	9215.8	0.330683	0.0714201	4.63012	3.65461e-06	2.14595e-05
VAMP3	6808.9	-0.0702461	0.0512195	-1.37147	0.170228	0.283066
PER3	1794.04	0.310268	0.114213	2.71657	0.00659624	0.0182596
UTS2	60.2597	-0.257267	0.222111	-1.15828	0.24675	0.377866
TNFRSF9	357.359	0.761193	0.118516	6.42272	1.33862e-10	1.66832e-09
EPN3	2793.34	-0.714268	0.141842	-5.03567	4.76177e-07	3.28972e-06
LTBP1	6988.76	1.67157	0.0998487	16.741	6.58617e-63	2.43132e-60
RCN1	7897.3	-0.0509451	0.088174	-0.577779	0.563413	0.692892
ELN	5561.38	1.8658	0.133092	14.0189	1.1945e-44	1.4115e-42
RFC2	1845.08	-0.376018	0.066253	-5.67548	1.38298e-08	1.25279e-07
ARID1B	7329.11	0.0873107	0.049414	1.76692	0.0772413	0.149098
CLPTM1L	7898.52	-0.266015	0.0657472	-4.04603	5.20938e-05	0.000243403
NEDD4L	5518.71	-0.271079	0.0784845	-3.45392	0.000552497	0.00204958
FOXP3	505.937	0.671154	0.106308	6.31332	2.73118e-10	3.25887e-09
PPP1R3F	217.273	0.396576	0.0971024	4.0841	4.42476e-05	0.000209663
HEXB	8008.92	0.187553	0.0605525	3.09736	0.0019525	0.00629092
PTCD2	698.599	0.0213207	0.0505459	0.421808	0.673165	0.781263
NEXMIF	81.6628	1.93041	0.198194	9.73997	2.03613e-22	7.18773e-21
JKAMP	2354.29	-0.0164623	0.0499841	-0.329351	0.74189	0.832184
DKK3	5304.2	1.0582	0.0906527	11.6731	1.7488e-31	1.01437e-29
ARHGEF5	1377.24	-0.541892	0.0738025	-7.34246	2.09699e-13	3.74431e-12
NFE2L3	4723.95	-0.271444	0.0916101	-2.96304	0.0030462	0.00929517
MCUR1	3472.15	-0.385991	0.074505	-5.18074	2.21002e-07	1.61882e-06
LIMA1	11634.3	-0.232478	0.0853143	-2.72496	0.00643087	0.0178672
LETMD1	2759.66	-0.332915	0.049782	-6.68747	2.27066e-11	3.16173e-10
SLC4A8	344.796	-0.217566	0.138896	-1.56639	0.117256	0.20992
LAMC3	465.593	0.615009	0.167112	3.68023	0.000233027	0.000947326
PTGER3	580.191	1.7232	0.150481	11.4513	2.31755e-30	1.25843e-28
TNIP3	102.08	0.632094	0.130809	4.8322	1.35033e-06	8.58646e-06
MAPK9	3084.65	-0.103553	0.0531252	-1.94923	0.0512683	0.106002
COL23A1	148.904	0.957782	0.123017	7.78577	6.92917e-15	1.42266e-13
BCAR1	7969.82	-0.2237	0.0660065	-3.38907	0.000701313	0.00253355
FAM160A2	3525.75	-0.254798	0.0628006	-4.05725	4.96539e-05	0.000232986
HERPUD1	8232.96	0.240588	0.0664544	3.62035	0.000294208	0.0011654
HOMER3	758.509	0.377293	0.100859	3.74078	0.000183446	0.000763361
RAD51	761.128	-0.432578	0.0779719	-5.54787	2.89175e-08	2.47989e-07
POLQ	1039.62	-0.647598	0.0998041	-6.48869	8.65842e-11	1.11228e-09
PIK3CB	3963.35	-0.235903	0.061601	-3.82954	0.000128384	0.000552482
CYBA	16620.3	-0.00592984	0.0937394	-0.0632588	0.94956	0.97007
THOC3	832.197	-0.40145	0.0733239	-5.47502	4.37453e-08	3.6375e-07
HEBP2	5700.13	-0.293955	0.0617307	-4.76188	1.91794e-06	1.18631e-05
MPHOSPH9	1345.17	-0.137863	0.0633166	-2.17736	0.0294539	0.0665445
PLEKHA5	3373.25	-0.168867	0.0729666	-2.31431	0.0206509	0.049031
PRSS8	12793.6	-0.525028	0.118467	-4.43184	9.34321e-06	5.05709e-05
SIKE1	2535.14	-0.0648192	0.0439251	-1.47568	0.140031	0.242118
RRP12	2842.45	-0.320551	0.063311	-5.06311	4.12463e-07	2.88202e-06
FNIP2	3482.79	0.0236956	0.0631413	0.37528	0.707452	0.80711
MSMO1	3601.33	-0.498339	0.0978386	-5.09348	3.51551e-07	2.48423e-06
TTC17	4631.36	-0.182201	0.0451785	-4.03291	5.50904e-05	0.000256197
ALX4	14.0363	0.956859	0.17961	5.32744	9.96089e-08	7.73687e-07
FSTL4	88.0961	-0.419788	0.238394	-1.7609	0.0782559	0.15068
FOXN3	5933.32	0.640998	0.066421	9.65052	4.89062e-22	1.68278e-20
METTL24	127.279	2.58202	0.17736	14.5581	5.18805e-48	7.41923e-46
AKR7A2	3340.56	-0.206557	0.0714477	-2.89102	0.00383994	0.0113819
MRTO4	2681.54	-0.434535	0.0611833	-7.10219	1.22794e-12	2.01156e-11
NNAT	189.284	1.16007	0.137018	8.46652	2.52828e-17	6.48004e-16
USE1	900.301	-0.0303778	0.0694796	-0.437219	0.661953	0.771862
MCF2L2	106.429	0.138428	0.0981503	1.41037	0.158431	0.267192
NRIP2	307.496	0.845756	0.0826913	10.2279	1.48741e-24	5.86842e-23
LAMA3	9739.59	-0.403981	0.150649	-2.6816	0.0073272	0.0200212
AP5M1	2917.69	-0.153986	0.0526086	-2.92701	0.00342235	0.0103104
ANAPC4	1348.99	-0.191257	0.0450507	-4.24537	2.18228e-05	0.000109971
KCNQ1	5002.69	-0.633666	0.13989	-4.52974	5.90573e-06	3.33179e-05
TRAPPC3	2582.85	-0.103072	0.0428017	-2.40812	0.0160349	0.0394857
THRAP3	8676.43	0.0132547	0.0375116	0.353348	0.723827	0.819159
PHPT1	3597.14	-0.246431	0.0718237	-3.43105	0.000601258	0.00220964
ENTPD2	2088.6	-0.909625	0.157351	-5.78088	7.43107e-09	7.0283e-08
LY75	1827.9	-0.332813	0.0925153	-3.59738	0.000321436	0.00126293
ARID4B	4122.18	-0.10515	0.0549325	-1.91417	0.0555986	0.113356
OPN3	422.23	-0.218299	0.0914013	-2.38835	0.0169241	0.04136
SDCCAG8	1322.61	-0.127376	0.0489936	-2.59986	0.0093262	0.0247353
PTPRN	143.161	1.56052	0.207327	7.52689	5.19636e-14	9.92603e-13
HHAT	310.526	-0.140206	0.101194	-1.38551	0.165895	0.277288
KIF1B	5147.86	0.106559	0.0606936	1.75568	0.0791426	0.152141
FOXC1	2209.09	-0.621172	0.135088	-4.59828	4.26e-06	2.47186e-05
TBC1D22A	2503.69	0.0382721	0.0475849	0.80429	0.421229	0.565858
SYNE2	13032.5	-0.0312556	0.0920189	-0.339665	0.734109	0.826434
PLEKHH1	2390.47	-0.471108	0.0900943	-5.22906	1.70375e-07	1.2749e-06
ATP9A	10790.7	-0.0750641	0.0840438	-0.893155	0.371774	0.515678
SPO11	1.60728	0.65616	0.390693	1.67948	0.0930589	0.173937
CBLN4	18.505	1.70939	0.21896	7.80685	5.86358e-15	1.21246e-13
CHRDL2	2783.15	2.93336	0.185614	15.8036	2.94035e-56	6.73185e-54
FAM168A	4243.56	0.345944	0.0554934	6.23397	4.54757e-10	5.23091e-09
RELT	641.675	0.142937	0.0770661	1.85473	0.0636351	0.126906
GALC	3960.59	-0.188174	0.0984798	-1.91079	0.0560322	0.114099
NOP58	6306.08	-0.440106	0.0649441	-6.77668	1.22965e-11	1.77608e-10
SZRD1	8548.91	0.0403985	0.0473171	0.853783	0.393225	0.538267
KCNH2	1538.24	0.68662	0.188937	3.63411	0.000278937	0.00111073
CUL1	4164.34	-0.065096	0.0458025	-1.42123	0.155249	0.26296
FAM114A2	1083.22	0.266332	0.043888	6.06845	1.29148e-09	1.38237e-08
CYFIP2	2606.65	0.858325	0.118407	7.24896	4.19975e-13	7.2227e-12
TAB2	5755.57	0.0979265	0.0465488	2.10374	0.0354012	0.0777101
GINM1	2331.61	0.288488	0.0472726	6.10264	1.04329e-09	1.1343e-08
EIF2AK2	8240.77	0.0425899	0.0598053	0.712142	0.476377	0.61674
USP36	3611.65	-0.154936	0.0458617	-3.37832	0.000729293	0.00262471
KMT2C	7160.9	0.0352945	0.06057	0.582706	0.560091	0.690093
MCOLN3	303.323	-0.617494	0.177797	-3.47303	0.000514621	0.00192165
CCDC85A	55.2323	1.07936	0.155955	6.92098	4.48519e-12	6.83486e-11
PUM2	9216.79	-0.153637	0.0407138	-3.77357	0.000160926	0.000677284
MRPL43	3036.64	-0.133643	0.0559913	-2.38685	0.0169935	0.0415105
ITIH4	37.2293	-0.0231557	0.138252	-0.167489	0.866986	0.917707
ITIH1	17.6269	-0.42509	0.212927	-1.99641	0.0458896	0.0965499
HPF1	708.05	0.0837924	0.058887	1.42294	0.154755	0.2623
ZFR	7354.57	-0.0939169	0.0437474	-2.1468	0.0318093	0.0709769
ZNF280C	533.405	-0.185177	0.0697689	-2.65414	0.00795107	0.0215319
NPFFR2	15.516	-0.33162	0.23873	-1.3891	0.164802	0.275905
PHF21B	20.5494	0.831268	0.21355	3.89262	9.91673e-05	0.000437102
TRAF1	1130.17	0.787038	0.0901176	8.73346	2.47008e-18	6.819e-17
RC3H2	4067.12	-0.0781905	0.0589831	-1.32564	0.184958	0.302334
IL17RB	1696.33	-0.438938	0.115229	-3.80926	0.000139382	0.000594864
TRAF3IP2	3011	-0.289187	0.0678003	-4.26527	1.99657e-05	0.000101423
GYG2	686.916	-0.22759	0.139079	-1.63641	0.101753	0.186973
DCBLD2	1921.33	0.24028	0.127488	1.88473	0.0594664	0.119907
SERPINB3	193.661	-1.85399	0.351652	-5.27222	1.34786e-07	1.02535e-06
SOAT1	2627.96	0.290037	0.0839224	3.45602	0.000548221	0.00203594
PKP2	6205.57	-0.49532	0.0930531	-5.32298	1.02081e-07	7.91337e-07
MSH4	23.9409	-0.640037	0.178467	-3.58631	0.000335388	0.00131205
F7	103.259	-0.990252	0.245922	-4.02669	5.65686e-05	0.000262378
GDI2	17325.4	-0.182157	0.0535024	-3.40465	0.000662483	0.00240733
PRDM1	3574.2	0.469281	0.0972914	4.82346	1.41088e-06	8.93807e-06
ATG5	2724.89	-0.231583	0.0691191	-3.35049	0.000806679	0.00287106
TMCC3	1754.25	0.218505	0.113828	1.9196	0.0549081	0.112155
PITHD1	1895.85	-0.210657	0.0518467	-4.06308	4.84303e-05	0.000227693
MTA3	2521.76	-0.27542	0.0464918	-5.92406	3.14088e-09	3.18306e-08
USP13	1178.45	0.129688	0.088959	1.45785	0.144883	0.248926
ATP11B	6245.77	-0.134771	0.072449	-1.86021	0.0628556	0.125593
LAMC2	14704.9	-0.315632	0.146277	-2.15777	0.0309459	0.0693821
CDK14	1166.64	1.19601	0.10771	11.1039	1.2004e-28	5.96706e-27
SEC61A1	21924.8	-0.13294	0.0555707	-2.39227	0.0167446	0.0409992
PPP1R12A	6042.39	0.522917	0.0714927	7.31427	2.58776e-13	4.5726e-12
RASGRF1	167.139	0.486387	0.164474	2.95723	0.00310417	0.00944982
CAMK2B	55.9485	-0.199846	0.172609	-1.15779	0.246948	0.378109
CROCC	1172.99	0.132452	0.0690157	1.91915	0.054965	0.112242
POLR3E	2699.97	-0.23535	0.0409086	-5.75307	8.76358e-09	8.20639e-08
ATP2B4	12462.9	1.41375	0.107996	13.0907	3.71946e-39	3.24999e-37
ZC3H11A	8921.89	-0.18955	0.0489773	-3.87016	0.000108765	0.000475054
RIOK2	1142.72	-0.042233	0.0536005	-0.787921	0.430743	0.57477
YIPF1	1699.15	0.0270895	0.0470043	0.576318	0.5644	0.693518
NDC1	3822.6	-0.44712	0.0707163	-6.32273	2.56981e-10	3.08022e-09
DGKG	369.866	1.06952	0.155604	6.87337	6.27044e-12	9.40191e-11
FLYWCH1	2020.49	0.164684	0.0603443	2.72908	0.00635117	0.0176819
UNKL	803.002	0.13551	0.0655239	2.06809	0.0386312	0.0834917
TBXAS1	1207.52	0.436298	0.109117	3.99843	6.37636e-05	0.000292138
PARP12	4187.07	-0.111777	0.0717605	-1.55764	0.119319	0.212868
ALDH18A1	8223.98	-0.262916	0.061355	-4.28515	1.82613e-05	9.35175e-05
TARBP1	2720.88	-0.449946	0.0672288	-6.69276	2.19004e-11	3.05931e-10
GATB	815.692	-0.202523	0.0583813	-3.46896	0.000522477	0.00194747
MXD1	5951.26	-0.36505	0.110203	-3.31254	0.000924534	0.00324541
CDK17	2007.57	0.345788	0.0505322	6.84293	7.75914e-12	1.15037e-10
DNAJC25	596.011	-0.203142	0.0502585	-4.04194	5.30111e-05	0.000247349
SLC2A3	2890.92	0.551242	0.122603	4.49616	6.91906e-06	3.84114e-05
PSD	924.037	2.50472	0.168196	14.8916	3.73466e-50	5.9481e-48
CTDP1	1922.66	0.00888975	0.054462	0.163228	0.870339	0.920029
YBX3	11949.3	0.079618	0.0694761	1.14598	0.251804	0.383816
STYK1	542.128	-0.746179	0.133351	-5.59562	2.19839e-08	1.92268e-07
WNK1	17843.9	0.119894	0.0724451	1.65497	0.0979315	0.181357
RPS17P5	12.5744	-0.296697	0.123953	-2.39363	0.0166825	0.0408809
CCAR1	5634.78	-0.287617	0.0482865	-5.95647	2.5775e-09	2.65047e-08
OGFR	4717.86	-0.150342	0.0655258	-2.29439	0.0217682	0.051374
GNA15	828.1	-0.238865	0.130526	-1.83002	0.0672472	0.132809
CREB3L3	763.165	-0.50747	0.250817	-2.02326	0.0430458	0.0914801
PIGV	1006.65	-0.163012	0.0534478	-3.04993	0.00228898	0.00722911
PTPRU	3580.66	-0.319378	0.143882	-2.21972	0.0264375	0.0607002
SNRNP40	1943.5	-0.154802	0.0475918	-3.2527	0.00114316	0.00391924
RIMBP2	262.763	-0.474399	0.231394	-2.05018	0.0403471	0.086638
COL11A1	1847.96	1.35748	0.218803	6.20411	5.50067e-10	6.25322e-09
QSER1	3593.89	-0.11422	0.072477	-1.57595	0.115037	0.206731
MPC1	2189.78	-0.233465	0.0758275	-3.07889	0.00207771	0.0066391
ACAA1	2239.91	-0.30907	0.0603354	-5.12253	3.01467e-07	2.15992e-06
BCAT1	1675.82	0.778329	0.132747	5.86326	4.5388e-09	4.46022e-08
HDAC7	5388.21	0.321625	0.0522738	6.1527	7.61739e-10	8.46553e-09
LZTS1	903.803	1.3254	0.0959861	13.8083	2.27236e-43	2.48193e-41
PRDM6	198.234	1.64083	0.12354	13.2818	2.95285e-40	2.75181e-38
WNT8A	2.89616	-0.042646	0.379608	-0.112342	0.910552	0.945682
SPAG4	437.286	0.0853489	0.112611	0.757906	0.448507	0.591577
NCKAP1	14725.8	-0.196287	0.0518049	-3.78897	0.000151275	0.000640856
MRPS35	5719.65	-0.450855	0.091231	-4.94191	7.73617e-07	5.14028e-06
GUCY1B1	1661.93	1.64583	0.0854782	19.2544	1.29637e-82	2.93974e-79
SFSWAP	2646.34	-0.197102	0.0403261	-4.88771	1.02015e-06	6.64216e-06
TNK2	4512.82	-0.276301	0.0878431	-3.1454	0.00165862	0.00544425
MON2	3115.33	-0.0571128	0.0590265	-0.967579	0.333255	0.475547
CDH3	3668.71	-0.647782	0.15209	-4.25919	2.05171e-05	0.000104008
ARSF	6.37774	0.197387	0.227395	0.868036	0.385375	0.52979
GPBP1	4246.21	-0.111333	0.0437042	-2.54743	0.010852	0.0281794
DGAT2	1759.85	-0.355948	0.111892	-3.18116	0.00146686	0.00488964
ZNF112	244.754	-0.201849	0.0841946	-2.39741	0.0165112	0.0405154
CS	13956.5	-0.251614	0.0519146	-4.84668	1.25545e-06	8.0303e-06
LTK	465.631	-0.928459	0.176621	-5.25679	1.46593e-07	1.1088e-06
MRPS24	734.844	-0.212986	0.0713667	-2.98439	0.00284142	0.00874781
ELMO2	3080.64	0.072568	0.0528109	1.37411	0.169408	0.281982
WAPL	4561.22	-0.0575233	0.0523522	-1.09878	0.271866	0.407341
VMP1	12763.2	-0.194095	0.0679293	-2.85731	0.00427245	0.0124936
APPBP2	2554.35	0.10431	0.0466788	2.23464	0.0254411	0.0586925
POLD1	2231.91	-0.263654	0.0810113	-3.25453	0.00113581	0.00389853
SEZ6	50.0629	0.491433	0.156834	3.13346	0.00172759	0.00564303
EIF4B	18822.2	-0.102567	0.0542969	-1.88901	0.058891	0.118943
SLC6A16	97.2856	0.50953	0.136772	3.7254	0.000195006	0.000806461
BICRA	2621.48	-0.00708972	0.0599332	-0.118294	0.905835	0.942705
SPHK2	1558.63	-0.161742	0.083062	-1.94725	0.0515048	0.106412
RPL18	46328.5	-0.279428	0.0723913	-3.85996	0.000113403	0.000493592
CA11	373.177	0.231027	0.101651	2.27275	0.023041	0.0539023
ISOC2	2665.13	-0.142636	0.0775525	-1.83922	0.0658831	0.130546
U2AF2	10196.3	-0.17534	0.0548461	-3.19695	0.00138889	0.00465351
EPN1	17575.6	-0.223598	0.06853	-3.26278	0.00110326	0.00379694
MED29	3637.58	0.0557615	0.0471866	1.18172	0.237316	0.366454
AHRR	232.046	-0.385171	0.134149	-2.87122	0.00408895	0.0120227
GSC2	0.789417	-0.665767	0.368405	-1.80716	0.0707373	0.138454
ZNF275	2239.82	0.0134108	0.0603125	0.222356	0.824037	0.888831
MTMR1	2223.68	-0.278876	0.0551723	-5.05465	4.3119e-07	3.00332e-06
GPC1	5679.11	-0.0128196	0.115975	-0.110537	0.911983	0.946714
ADCK1	754.531	-0.224616	0.0541108	-4.15104	3.30969e-05	0.000160745
HAGH	1552.86	0.0476703	0.0539419	0.883734	0.37684	0.520914
RNF4	4659.5	-0.0458547	0.0450642	-1.01754	0.308896	0.448542
CASP8	3123.26	-0.248519	0.0593686	-4.18604	2.83861e-05	0.000139689
LIMCH1	1212.56	0.268053	0.11744	2.28246	0.0224621	0.0527528
INTS13	2001.9	-0.284268	0.0838876	-3.38867	0.000702318	0.00253679
TM7SF3	4723.09	-0.163323	0.0928967	-1.75811	0.0787288	0.151456
DLX3	119.633	-1.84134	0.303947	-6.0581	1.3774e-09	1.46806e-08
SPA17	673.985	-0.239247	0.0720198	-3.32196	0.000893874	0.00314637
TSPAN32	102.215	0.264681	0.168858	1.56747	0.117004	0.20954
CCN5	128.873	2.04906	0.190681	10.746	6.18845e-27	2.83366e-25
DMRT3	16.1297	-0.00919163	0.243063	-0.0378158	0.969835	0.981897
ST3GAL6	307.82	0.456603	0.100692	4.53465	5.77001e-06	3.26063e-05
ATP2C2	1941.71	-0.321223	0.165104	-1.94558	0.0517056	0.106753
NGFR	778.862	2.29244	0.218603	10.4867	9.93925e-26	4.22982e-24
CDON	745.936	1.41748	0.131278	10.7976	3.53462e-27	1.63737e-25
TAF2	3422.71	-0.284232	0.0557935	-5.09435	3.49933e-07	2.47353e-06
HIPK2	9970.32	0.0337987	0.0927375	0.364456	0.715518	0.813159
TNPO3	4585.05	-0.139134	0.0441719	-3.14982	0.00163368	0.00537239
BORCS8-MEF2B	16.36	0.0630391	0.0957163	0.658604	0.51015	0.647267
RFXANK	1609.53	-0.175298	0.0649219	-2.70013	0.00693116	0.019067
TMEM161A	2038.1	-0.132655	0.0683409	-1.94107	0.0522493	0.107671
LPAR2	1503.88	-0.409	0.0775959	-5.2709	1.35758e-07	1.03241e-06
CTSA	21576.3	0.0490314	0.0826122	0.593513	0.552838	0.683775
SUGP2	2708.95	-0.106053	0.0548497	-1.93353	0.0531711	0.109198
SLC12A2	15345.8	-0.167966	0.125622	-1.33708	0.181197	0.297391
SNX24	648.031	0.0027464	0.071921	0.0381864	0.969539	0.981701
EYA2	794.203	-0.729963	0.21945	-3.32633	0.00087999	0.00310369
CNN2	9203.06	0.184134	0.0760969	2.41973	0.015532	0.0384134
ABCA7	1860.35	-0.251048	0.0898474	-2.79416	0.0052034	0.0148485
SNCAIP	648.587	-0.241531	0.202593	-1.1922	0.233183	0.361742
DDX20	1122.05	-0.110482	0.0419471	-2.63383	0.00844277	0.0227033
BTBD1	4629.46	-0.134218	0.0485995	-2.76172	0.00574978	0.0161893
FAR2	1761.35	-0.319964	0.115013	-2.78198	0.00540289	0.0153486
BCAS1	4126.3	-0.732469	0.184241	-3.97561	7.01987e-05	0.000319079
POU1F1	4.1129	0.0932032	0.153882	0.60568	0.544727	0.677031
CHI3L2	322.181	1.40241	0.177111	7.91826	2.40863e-15	5.19951e-14
SBNO2	8336.6	-0.0794427	0.0696722	-1.14024	0.254188	0.38662
PMS1	1046.3	-0.314212	0.0519599	-6.04721	1.47377e-09	1.56552e-08
HMG20B	3955.05	-0.129356	0.0562909	-2.298	0.0215618	0.0509273
CALCRL	2102.66	0.965458	0.0932849	10.3496	4.20415e-25	1.70243e-23
TAF11	1339.65	-0.249558	0.0468125	-5.331	9.76719e-08	7.59757e-07
ANKS1A	4151.25	0.167265	0.0614082	2.72383	0.00645301	0.0179193
AP3D1	13323.1	-0.179803	0.0433665	-4.14612	3.38153e-05	0.000164067
ZNF76	1485.81	-0.151845	0.0518124	-2.93066	0.0033824	0.0102074
SLC9A3R2	4680.09	0.214466	0.0799361	2.68296	0.00729729	0.0199497
NTHL1	923.411	-0.246337	0.0791843	-3.11093	0.001865	0.00603678
UHRF1BP1	2428.86	-0.0890377	0.0594602	-1.49743	0.134281	0.23414
GNAI3	6137.8	-0.0714958	0.0423927	-1.68651	0.0916972	0.171918
IPO5	11953.4	-0.290476	0.0609414	-4.76647	1.8748e-06	1.16235e-05
OAT	7155.02	-0.29331	0.101259	-2.89662	0.00377208	0.0112122
WDR3	2324.46	-0.33711	0.0619252	-5.44383	5.21456e-08	4.277e-07
PKN2	4380.09	-0.28068	0.0568075	-4.94089	7.77648e-07	5.16347e-06
WDR18	2687.4	-0.304135	0.0679716	-4.47444	7.66104e-06	4.21765e-05
TRAM2	4391.88	0.453933	0.0672239	6.75255	1.45268e-11	2.07805e-10
NTN1	2047.14	1.5924	0.153623	10.3657	3.55309e-25	1.44895e-23
GLP2R	140.274	2.27063	0.167812	13.5307	1.02969e-41	1.04552e-39
MCM10	843.286	-0.629337	0.10141	-6.20588	5.439e-10	6.18902e-09
DGKA	2320.44	-0.0928734	0.102963	-0.902004	0.367055	0.510626
ERBB3	22039.2	-0.590654	0.0849411	-6.95369	3.55856e-12	5.48777e-11
ROPN1	2.79013	-0.221444	0.284246	-0.779057	0.435946	0.579683
ANKRD44	1017.36	1.08601	0.099106	10.958	6.08173e-28	2.93433e-26
KARS1	8402.79	-0.235247	0.0537769	-4.3745	1.21713e-05	6.44011e-05
ADAT1	1559.64	-0.107637	0.054045	-1.99162	0.0464127	0.0974395
PDIA5	2167.38	-0.149208	0.071234	-2.09462	0.0362048	0.0791711
TBC1D22B	1197.26	-0.29188	0.0561518	-5.19806	2.01382e-07	1.48613e-06
NDUFB4	6756.12	-0.245144	0.0661069	-3.70829	0.000208661	0.000857271
SPEN	9376.49	-0.0674463	0.0488182	-1.38158	0.167101	0.278927
MYLK	25922.9	2.99419	0.159579	18.763	1.51504e-78	1.94994e-75
ZC3H15	4113.18	-0.360015	0.0550271	-6.5425	6.0497e-11	7.9646e-10
MAP2K4	2003.79	-0.0753451	0.0570031	-1.32177	0.186244	0.30405
PACC1	567.49	-0.154831	0.059865	-2.58634	0.00970008	0.0255717
SNAP91	47.6574	1.72226	0.225902	7.62393	2.46072e-14	4.84023e-13
SLK	8026.91	-0.290487	0.0721081	-4.02849	5.61368e-05	0.000260651
CYB5R4	1446.04	0.0644261	0.0557435	1.15576	0.247779	0.379148
COL17A1	4514.96	-0.990303	0.209856	-4.71896	2.37057e-06	1.44359e-05
GSTO2	1752.45	-0.634129	0.101031	-6.27656	3.46147e-10	4.05906e-09
SEC61A2	501.111	-0.323884	0.0708456	-4.57169	4.83808e-06	2.7755e-05
PRKCQ	276.879	0.210366	0.143759	1.46332	0.143379	0.246814
TLE2	1585.19	0.267305	0.114784	2.32876	0.0198719	0.0474511
ASB1	1267.03	0.125393	0.0563426	2.22555	0.0260441	0.0599008
FAM107B	7487.29	-0.248028	0.116364	-2.13149	0.0330489	0.073259
ME1	1788.83	-0.342899	0.114897	-2.98441	0.00284122	0.00874776
TBC1D1	4756.44	0.522789	0.0668197	7.82388	5.12189e-15	1.06557e-13
CDK13	4704.17	-0.198694	0.0402489	-4.93665	7.94776e-07	5.26691e-06
MTHFD2	4646.34	-0.416165	0.0731396	-5.69001	1.27032e-08	1.15741e-07
SLC9A7	2290.86	-0.00420965	0.10623	-0.0396277	0.96839	0.981037
FOXJ2	2394.49	0.158937	0.0565736	2.80938	0.00496368	0.0142446
YBX1	33932.2	-0.101505	0.054327	-1.86841	0.061705	0.123646
PDE4A	1948.84	0.0361976	0.0834982	0.433513	0.664642	0.774277
PPP2R5A	5015.16	-0.278008	0.0457413	-6.07782	1.21827e-09	1.31019e-08
CTNNA2	29.807	0.0488834	0.25107	0.1947	0.845628	0.903639
ELAVL1	5365.37	-0.143941	0.0380107	-3.78686	0.000152564	0.00064557
TIE1	1655.15	1.17016	0.0831562	14.0718	5.66331e-45	6.84498e-43
DIP2B	4888.24	-0.197973	0.0597833	-3.3115	0.000927958	0.00325623
SMARCD1	4759.31	-0.205159	0.0483078	-4.24691	2.16739e-05	0.00010929
KDM4A	2880.49	-0.0675878	0.0535885	-1.26124	0.207224	0.330704
NFYC	3245.1	-0.0608376	0.040269	-1.51078	0.130845	0.229282
ZMYND12	155.296	-0.176497	0.10492	-1.68221	0.0925281	0.173074
SLC9A3	2626.36	-1.03647	0.244194	-4.24445	2.19126e-05	0.000110388
NGEF	821.416	-0.635485	0.117611	-5.40326	6.54394e-08	5.26223e-07
ASPM	2862.89	-0.549615	0.0939132	-5.85238	4.84591e-09	4.74244e-08
CD84	1491.79	1.26377	0.113374	11.1469	7.41632e-29	3.72938e-27
ELOVL1	7132.76	-0.309157	0.0630321	-4.90476	9.35432e-07	6.13078e-06
SPI1	2213.68	1.08801	0.104618	10.3998	2.48456e-25	1.02885e-23
ZNRD1	1059.82	-0.415274	0.067297	-6.17077	6.79585e-10	7.59862e-09
MPPED2	96.0886	1.12847	0.132667	8.50604	1.79975e-17	4.65792e-16
CLDN18	46827	-0.376574	0.24285	-1.55064	0.120987	0.215288
ZBTB11	1994.68	-0.207164	0.0439309	-4.71567	2.40911e-06	1.46444e-05
ATXN3	1691.09	0.0897206	0.0475049	1.88866	0.0589376	0.119007
GOLGA5	3375.4	-0.187331	0.0425513	-4.40248	1.07021e-05	5.72251e-05
FGFR2	3796.7	-0.0380931	0.158346	-0.240568	0.80989	0.879745
LRRC40	1064.33	-0.165101	0.0467554	-3.53116	0.000413743	0.0015853
ISOC1	1880.22	-0.187472	0.0616614	-3.04034	0.00236312	0.00743782
EML1	1529.34	1.69621	0.113682	14.9206	2.42136e-50	3.90873e-48
TRMT11	951.294	-0.396458	0.0636613	-6.22762	4.73586e-10	5.42913e-09
THUMPD1	3204.86	-0.0131852	0.0449438	-0.293371	0.769239	0.851584
MSANTD3	1190.82	0.107841	0.05269	2.0467	0.0406876	0.087255
KIF26A	1437.45	0.125213	0.179271	0.698456	0.484892	0.624724
ATG2B	2743.52	0.00549263	0.0592341	0.0927275	0.92612	0.955374
ARFGEF1	6192.84	-0.317999	0.0652663	-4.87233	1.1029e-06	7.14474e-06
ACSM2B	10.6992	-0.423028	0.248446	-1.7027	0.0886243	0.167157
ZFAT	782.876	0.103078	0.0613283	1.68076	0.0928091	0.173511
MTFR1	2324.62	-0.420456	0.064093	-6.56009	5.37745e-11	7.13115e-10
STAG3	363.717	-0.37468	0.128371	-2.91874	0.00351453	0.010544
FECH	1165.26	0.151543	0.069631	2.17637	0.0295273	0.0666818
MYO9A	2355.4	0.477404	0.0642874	7.4261	1.11848e-13	2.05779e-12
DDX3Y	1254.82	0.428704	0.270113	1.58713	0.112484	0.202994
PFKP	8489.53	-0.347369	0.0908997	-3.82145	0.000132669	0.000569019
IDI1	3615.86	-0.532176	0.0800256	-6.65007	2.92952e-11	4.02384e-10
SP100	5203.54	0.193625	0.058735	3.29658	0.000978694	0.00341358
KLF6	13853.4	0.155915	0.075359	2.06896	0.0385496	0.0833379
PLPP1	2307.2	0.953902	0.0781982	12.1985	3.16561e-34	2.14133e-32
NEO1	6232.87	0.100407	0.0897255	1.11904	0.263123	0.397077
TRAM1	17777.7	0.131921	0.0681323	1.93625	0.0528366	0.108651
PHKA1	964.986	-0.315822	0.114037	-2.76948	0.00561465	0.0158632
TNFRSF1A	8265.01	0.0987221	0.0585903	1.68496	0.0919968	0.172317
CACNB1	562.52	-0.33942	0.110733	-3.0652	0.00217522	0.00691405
EVI5	1978.71	0.0793132	0.0533962	1.48537	0.137445	0.23854
STOML1	693.941	0.0991658	0.0667706	1.48517	0.137498	0.238614
PKM	70582.6	-0.296902	0.079338	-3.74225	0.000182383	0.000759466
DHX29	2353.08	-0.0356036	0.0493267	-0.72179	0.470423	0.611259
DNTTIP2	3092.54	-0.184591	0.0416097	-4.43626	9.15347e-06	4.96523e-05
METTL22	733.198	0.0578743	0.0454916	1.2722	0.203303	0.325756
TP53BP1	2491.2	-0.00266911	0.060363	-0.0442177	0.964731	0.978854
TRO	232.717	1.1401	0.10821	10.536	5.89465e-26	2.54496e-24
RRP15	1742.21	-0.221244	0.054424	-4.06519	4.79928e-05	0.000225903
RHOA	30627.2	-0.019588	0.0467643	-0.418867	0.675314	0.782917
DHX8	4169.66	-0.0584567	0.0485817	-1.20327	0.228874	0.356591
PMS2P4	111.015	-0.0537729	0.0615309	-0.873917	0.382163	0.526713
PRKCZ	1856.81	-0.454266	0.0731647	-6.20881	5.33874e-10	6.0822e-09
ZFY	464.102	0.000149719	0.28089	0.000533019	0.999575	0.99973
IARS2	8445.44	-0.429517	0.0573675	-7.48711	7.04051e-14	1.32086e-12
SYT1	502.644	-0.307392	0.20555	-1.49546	0.134795	0.234882
NAV3	214.837	1.60137	0.138847	11.5334	8.95286e-31	4.99232e-29
IDH3G	4773.01	-0.201127	0.0619775	-3.24516	0.00117384	0.00401115
ROGDI	1340.85	-0.023889	0.0697937	-0.34228	0.73214	0.825252
PDZD4	257.871	2.23936	0.16197	13.8258	1.78025e-43	1.97157e-41
ATP2B3	8.2203	1.59009	0.201553	7.8892	3.04127e-15	6.48581e-14
ROCK1	6270.13	0.084112	0.0594138	1.4157	0.156864	0.265054
CBFB	3738.85	-0.198607	0.0585898	-3.3898	0.000699445	0.00252776
PDK3	926.185	0.225096	0.0825652	2.72628	0.00640526	0.0178044
HYAL2	2859.37	0.289114	0.0548828	5.26785	1.3803e-07	1.04835e-06
HDAC4	2263.16	0.339724	0.091842	3.699	0.000216449	0.000886134
RASSF1	1476.77	-0.132509	0.0554668	-2.38897	0.0168955	0.0413028
FGFR3	3042.77	-0.862916	0.161816	-5.3327	9.67609e-08	7.53286e-07
IFI35	2223.62	0.212253	0.0929864	2.28262	0.0224525	0.0527381
HEATR6	1130.74	0.00546678	0.0555616	0.0983914	0.921621	0.952525
COASY	4654	-0.30431	0.0593865	-5.12423	2.98752e-07	2.1426e-06
PLEKHH3	1603.8	-0.172057	0.0706143	-2.43658	0.0148268	0.0368974
MEF2A	4140.94	0.530486	0.0694792	7.63518	2.2551e-14	4.45418e-13
OTUD5	4398.82	0.111004	0.0452574	2.45273	0.0141776	0.0354969
TFE3	4402.21	0.252331	0.05239	4.8164	1.46168e-06	9.23411e-06
TBC1D25	1257.8	0.0971437	0.0504694	1.9248	0.0542541	0.111057
ACSL4	6115.08	0.206258	0.0746004	2.76485	0.00569498	0.0160569
INPP5A	1973.95	0.293544	0.0690571	4.25074	2.1307e-05	0.000107633
GPKOW	1308.11	-0.0284675	0.0514741	-0.553044	0.580233	0.706809
GRIPAP1	2607.91	-0.0332564	0.0492112	-0.67579	0.499174	0.637673
FTSJ1	2939.96	-0.151513	0.0551931	-2.74514	0.0060485	0.0169333
PRR11	2196.59	-0.39646	0.0820272	-4.83327	1.34306e-06	8.5448e-06
REEP1	555.871	1.22268	0.175638	6.96135	3.37037e-12	5.22292e-11
ATP11A	11597.3	-0.295878	0.0986043	-3.00066	0.00269399	0.00834897
POLR1A	5708.01	-0.138343	0.0527706	-2.62159	0.00875209	0.0234043
LAPTM4A	17870	0.130182	0.0475424	2.73824	0.00617695	0.0172483
TTC7A	3797.99	-0.101982	0.057601	-1.77049	0.0766459	0.148077
IP6K2	3279.53	-0.435461	0.0501306	-8.68653	3.73674e-18	1.01859e-16
STON1-GTF2A1L	12.6202	1.92708	0.178172	10.8158	2.89622e-27	1.34952e-25
SRBD1	1126.88	-0.0628863	0.0459065	-1.36988	0.170725	0.283763
KIF2A	2085.13	-0.104497	0.0697815	-1.49749	0.134267	0.234132
RASGRP2	516.428	1.58534	0.138119	11.478	1.70103e-30	9.3431e-29
PSME4	5977.65	-0.2144	0.0509742	-4.20604	2.59885e-05	0.00012893
IFT80	796.881	-0.196056	0.0687562	-2.85146	0.00435187	0.0126947
SIRT2	3083.25	0.0106483	0.059659	0.178486	0.858341	0.912194
ERLEC1	4514.14	-0.0452987	0.0485881	-0.9323	0.351181	0.493992
PPP2R5B	1227.51	0.279977	0.0588856	4.75459	1.98851e-06	1.22614e-05
PYGM	243.278	2.56913	0.155487	16.5232	2.49953e-61	8.20897e-59
PAGE1	16.6768	-3.01707	0.312523	-9.6539	4.73217e-22	1.62943e-20
PITX1	5024.7	-0.506301	0.121089	-4.18123	2.89942e-05	0.000142417
TRPC7	13.5806	-0.329466	0.21722	-1.51674	0.129333	0.227092
MAST4	2991.66	0.205225	0.0954815	2.14937	0.0316048	0.0706029
ADGRF5	2355.73	0.775705	0.0806341	9.62006	6.57917e-22	2.24432e-20
SDK2	561.8	-0.445458	0.179244	-2.48521	0.0129475	0.0328156
ADAM7	2.50683	0.621447	0.38913	1.59702	0.110262	0.199756
NUP133	3027.93	-0.177591	0.0473435	-3.75112	0.000176047	0.000735526
NUCKS1	19088.1	-0.0910968	0.0575605	-1.58263	0.113506	0.204464
VPS35	11043.8	-0.153786	0.0452377	-3.39951	0.000675068	0.00244895
DNAJA2	3686.69	-0.191775	0.041377	-4.63482	3.57248e-06	2.10031e-05
BCL3	9788.4	-0.226694	0.0753635	-3.008	0.00262969	0.00816938
KCNAB2	2526.32	0.312593	0.0969601	3.22394	0.00126442	0.00428378
ABCC9	1335.98	2.45949	0.122198	20.1271	4.27334e-90	3.39168e-86
GAL	715.86	-0.280288	0.2527	-1.10917	0.267356	0.402039
CLEC2D	604.09	0.882239	0.117326	7.51952	5.49771e-14	1.04639e-12
FUNDC1	878.735	-0.268351	0.0755219	-3.55329	0.000380448	0.00147116
MAOB	1923.46	0.291346	0.173795	1.67637	0.0936651	0.174877
RORA	1080.58	0.698812	0.0990203	7.05725	1.69826e-12	2.7285e-11
DRD4	108.574	-0.338245	0.1136	-2.97752	0.00290591	0.00892443
TGFBR3	2506.61	0.846627	0.126609	6.68696	2.27861e-11	3.17187e-10
PLA2G10	497.87	-0.209853	0.166924	-1.25718	0.208688	0.332483
HES2	376.633	-0.835508	0.192371	-4.34321	1.40418e-05	7.34818e-05
ATP1B3	8201.18	-0.228284	0.0661909	-3.44888	0.000562925	0.00208469
NEDD4	1419.84	0.203806	0.0822935	2.47658	0.0132649	0.0335131
PIGB	699.098	-0.0341577	0.0508542	-0.671679	0.501788	0.640102
MAPK6	4837.91	-0.47602	0.0643329	-7.39933	1.36877e-13	2.4955e-12
GNB5	1183.53	0.29005	0.0720288	4.02687	5.65253e-05	0.00026223
RAB27A	2815.67	0.16013	0.0819333	1.9544	0.0506539	0.104896
HDHD5	1928.12	-0.223194	0.066249	-3.36902	0.000754364	0.0027037
UFD1	3377.31	-0.12697	0.0480597	-2.64192	0.00824367	0.022237
LRP6	3388.35	-0.124496	0.0661316	-1.88254	0.0597623	0.120417
GUCY2C	2452.22	-0.428219	0.212032	-2.0196	0.0434248	0.0921744
SCT	30.5813	0.00876983	0.188554	0.046511	0.962903	0.977956
PHRF1	4425.74	-0.169532	0.0579474	-2.92562	0.00343771	0.0103521
ELP1	2718.76	-0.169389	0.0517449	-3.27355	0.00106207	0.00367109
NUCB2	3679.55	-0.0100932	0.074979	-0.134614	0.892917	0.934171
PFN2	3405.46	-0.346533	0.144288	-2.40167	0.0163204	0.0401049
PTPN3	2641.97	-0.525107	0.0882693	-5.94892	2.69919e-09	2.76784e-08
SPTB	148.706	0.485259	0.125346	3.87137	0.000108224	0.000472906
DAPP1	664.181	0.0379512	0.126902	0.299058	0.764895	0.848462
FGF10	195.589	2.98418	0.17789	16.7754	3.69652e-63	1.39708e-60
SLC44A1	11604.7	-0.34801	0.0573809	-6.06491	1.32031e-09	1.41101e-08
TMEM260	1296.18	-0.229439	0.0540956	-4.24137	2.22164e-05	0.000111682
SMG6	1657.75	0.235125	0.0594063	3.95791	7.56091e-05	0.000341611
EXOC5	3669.87	0.0593414	0.0488277	1.21532	0.224243	0.35133
CLTCL1	342.933	-0.0188008	0.115376	-0.162952	0.870556	0.920068
FGF22	9.48731	-0.245767	0.11898	-2.06563	0.0388638	0.0839106
FSTL3	2651.34	0.575823	0.140785	4.09009	4.31212e-05	0.000204835
DGCR2	7962.52	-0.0724784	0.0587752	-1.23315	0.217521	0.343386
RNF126	3926.27	-0.411093	0.0592749	-6.93536	4.05194e-12	6.20641e-11
MNT	2385.12	-0.025692	0.0516816	-0.497121	0.619104	0.738213
ZXDC	2188.29	-0.209081	0.0530424	-3.94177	8.08832e-05	0.000363234
JMJD6	1573.09	-0.0968866	0.0477382	-2.02954	0.0424034	0.0903205
POLB	934.657	-0.307931	0.0677341	-4.54618	5.46273e-06	3.10282e-05
ST6GALNAC1	3792.46	-0.353661	0.160694	-2.20083	0.0277483	0.063219
WIPI1	1338.33	0.121761	0.0811362	1.5007	0.133434	0.233012
FRMPD1	59.6545	0.0405461	0.199103	0.203644	0.838632	0.898843
GBA2	3992.19	-0.360887	0.0621721	-5.80465	6.4501e-09	6.17407e-08
NDST1	6994.93	0.459233	0.0711198	6.45718	1.06673e-10	1.3478e-09
ASNS	2314.39	-0.300058	0.106573	-2.81551	0.00487003	0.0140037
AP3M2	1166.83	-0.184032	0.0674635	-2.72787	0.00637449	0.0177323
CNGB1	31.7643	-0.320587	0.188931	-1.69685	0.0897247	0.168905
ST6GALNAC2	596.072	-0.491175	0.137729	-3.56625	0.000362122	0.00140738
CHAT	5.57901	1.34342	0.313617	4.28362	1.83879e-05	9.40953e-05
PABPC1	146223	-0.44373	0.0697243	-6.36406	1.96484e-10	2.38571e-09
TESK2	531.414	0.0220354	0.0668018	0.329862	0.741504	0.831908
CFAP20	1529.78	-0.145551	0.0556932	-2.61344	0.00896347	0.0238872
CSNK2A2	4238.13	-0.166595	0.0415282	-4.01161	6.03052e-05	0.000277844
PTPN21	1572.94	0.318752	0.0686181	4.6453	3.39579e-06	2.00336e-05
EIF2B3	918.252	-0.0731051	0.0461078	-1.58553	0.112847	0.203526
CAMK2A	52.796	1.09102	0.160794	6.7852	1.15924e-11	1.68151e-10
TCOF1	6242.42	-0.230215	0.0653659	-3.52194	0.000428397	0.00163506
CDC42	15503.9	-0.0236255	0.0464194	-0.508957	0.610782	0.731504
OSBPL3	3946.72	-0.388971	0.0703076	-5.53241	3.15852e-08	2.6917e-07
EPHA8	16.7144	-0.76947	0.256564	-2.99913	0.00270748	0.00838644
SLC12A3	25.3773	0.625296	0.170958	3.6576	0.000254592	0.00102435
RAD18	1260.5	-0.391951	0.0633344	-6.1886	6.07028e-10	6.85169e-09
ATP2B1	4771.64	-0.187694	0.0660933	-2.83984	0.00451369	0.0131025
TRPM5	91.9444	-0.691354	0.203363	-3.3996	0.000674841	0.00244832
NCK2	6284.87	-0.128693	0.0630482	-2.04119	0.0412321	0.0882162
MAP4K4	9630.1	0.0662055	0.0678316	0.976027	0.329051	0.470959
MGAT4A	3787.38	-0.0078846	0.0960413	-0.082096	0.93457	0.96058
RPL31	29243.4	-0.330841	0.0713194	-4.63887	3.50327e-06	2.06319e-05
WDR1	20822.7	0.0485612	0.0512691	0.947183	0.343546	0.486398
SNX13	3348.28	-0.235522	0.0523525	-4.49877	6.83468e-06	3.80005e-05
MS4A12	4.64196	0.109572	0.309413	0.354129	0.723243	0.818789
ARHGAP10	1149.84	0.763134	0.100389	7.60174	2.92164e-14	5.71147e-13
RPS6KA2	2727.56	0.580608	0.0776106	7.48104	7.37353e-14	1.3797e-12
ING3	651.984	-0.149492	0.0513796	-2.90956	0.0036194	0.0108221
VASH1	1497.56	0.881383	0.072386	12.1762	4.16448e-34	2.79319e-32
LMCD1	1636.82	0.832966	0.0814127	10.2314	1.43438e-24	5.66389e-23
BUD23	4927.23	-0.399431	0.0562613	-7.09957	1.25142e-12	2.04579e-11
SEL1L	8767.64	0.127906	0.0593253	2.15602	0.0310823	0.0696353
TRIP13	1540.22	-0.729899	0.100053	-7.29516	2.98309e-13	5.22656e-12
ATP6AP1	10893.7	-0.171486	0.0619958	-2.76609	0.00567324	0.0160021
TCF3	7285.43	-0.274282	0.0673631	-4.07169	4.66727e-05	0.000220125
TRIB2	3328.46	-0.0407802	0.109845	-0.371252	0.71045	0.80925
DAZAP1	7850.73	-0.246543	0.0436073	-5.6537	1.57026e-08	1.40797e-07
MBD3	3014.28	-0.0736566	0.0637791	-1.15487	0.248144	0.379573
PRLH	1.0181	-0.681694	0.35794	-1.90449	0.0568463	0.115509
HLTF	2347.27	-0.144292	0.107476	-1.34255	0.179417	0.295128
FAM50A	3748.7	-0.226439	0.0597225	-3.79152	0.000149728	0.000634756
FAM3A	2625.3	-0.326284	0.0727382	-4.48574	7.2663e-06	4.01751e-05
CPSF1	9002.2	-0.339132	0.0602231	-5.63126	1.78903e-08	1.58857e-07
MYO3B	61.0119	0.090942	0.167022	0.544492	0.586103	0.711786
CYBRD1	6463.66	1.54562	0.115328	13.402	5.88772e-41	5.65281e-39
CDH19	173.84	1.92506	0.237876	8.0927	5.8357e-16	1.3335e-14
PDCD2	3019.32	-0.345079	0.0514173	-6.71134	1.92849e-11	2.71385e-10
SLC6A15	32.6419	-0.923798	0.287947	-3.20822	0.00133558	0.00449324
RDH11	4285.5	-0.241407	0.0566677	-4.26004	2.04391e-05	0.000103645
PRKACA	4731.16	0.169358	0.049235	3.43978	0.00058218	0.00214732
ADGRL1	4172.66	-0.181779	0.0940772	-1.93223	0.0533314	0.109493
SPP2	1.56884	0.194559	0.405781	0.479467	0.631606	0.748072
ACTN1	26952	0.943317	0.0879659	10.7237	7.88132e-27	3.58468e-25
ZFYVE26	2818.6	0.0942483	0.0561904	1.6773	0.0934834	0.174586
RPS6KA6	109.825	0.647626	0.197931	3.27197	0.00106799	0.00368837
EPN2	1813.83	0.126373	0.0625834	2.01928	0.0434585	0.0922213
PTPN18	6230.31	-0.058601	0.0634833	-0.923094	0.355958	0.498884
LIMS2	2423.07	2.19374	0.130211	16.8477	1.0914e-63	4.19142e-61
ASIC4	10.4972	-0.175316	0.152888	-1.1467	0.251506	0.383521
SPEG	1837.05	2.17304	0.187749	11.5742	5.57057e-31	3.13565e-29
LNX1	782.041	-0.578949	0.0896609	-6.4571	1.0673e-10	1.34816e-09
ALDH3A2	5258.7	-0.353358	0.0772111	-4.57652	4.72771e-06	2.71873e-05
TFRC	14923.3	-0.426659	0.104244	-4.09288	4.26057e-05	0.000202508
SREBF1	9667.68	-0.460198	0.0949236	-4.84808	1.24659e-06	7.98011e-06
TRPC5	4.15776	1.00934	0.226728	4.45178	8.51617e-06	4.65292e-05
AFF4	8093.65	0.172245	0.0619509	2.78034	0.00543016	0.0154078
UBE2D1	2119.21	0.0800621	0.0513966	1.55773	0.119297	0.212845
MPP5	2220.72	-0.259355	0.0502393	-5.16238	2.43828e-07	1.77354e-06
RHOBTB1	1497.86	0.268115	0.100261	2.67418	0.00749124	0.0204167
SMC1A	9299.84	-0.207638	0.0607132	-3.41997	0.000626272	0.00229254
HSD17B10	3177.17	-0.229709	0.0635128	-3.61674	0.000298341	0.0011803
MARK2	5956.89	-0.332418	0.0497698	-6.67912	2.4038e-11	3.33056e-10
HMMR	1653.6	-0.60137	0.0945567	-6.35988	2.01907e-10	2.44844e-09
CHFR	1401.38	0.247702	0.0947805	2.61342	0.00896403	0.0238872
TRHDE	201.808	0.372195	0.201342	1.84857	0.06452	0.128385
P4HA2	2655.6	-0.0193054	0.0707007	-0.273058	0.784809	0.86213
FCGR2B	374.062	1.46917	0.115849	12.6817	7.46609e-37	5.88647e-35
NFATC3	2077.43	0.0793449	0.0621226	1.27723	0.20152	0.323591
TRNT1	961.572	-0.141496	0.0484891	-2.91809	0.00352181	0.0105639
ACADVL	10393.1	-0.201231	0.0584178	-3.44469	0.00057172	0.00211332
STK10	3033.95	0.608771	0.0627473	9.70196	2.95761e-22	1.03258e-20
FBXW11	2872.7	0.149567	0.0562891	2.65712	0.00788113	0.0213631
ACAP1	819.347	0.805476	0.110483	7.29049	3.08836e-13	5.40304e-12
CRMP1	698.135	0.701454	0.118631	5.91292	3.36088e-09	3.39014e-08
EVC	1312.47	1.57173	0.111292	14.1226	2.75491e-45	3.37254e-43
DERL2	2042.37	-0.0253016	0.0431956	-0.585745	0.558047	0.688269
SIDT1	726.83	0.00558066	0.143163	0.0389811	0.968905	0.981373
NDE1	2853.58	0.0639681	0.0608405	1.05141	0.293072	0.430952
MRVI1	4221.78	2.17905	0.121161	17.9847	2.56733e-72	1.88091e-69
TMEM38A	775.124	-0.620594	0.122986	-5.04604	4.51071e-07	3.13172e-06
AP1M1	2876.27	0.337063	0.0541153	6.22862	4.70567e-10	5.39972e-09
PVR	4996.57	-0.208532	0.0824451	-2.52935	0.0114274	0.0294728
XRCC1	2251.25	-0.0970438	0.0486455	-1.99492	0.0460517	0.0968053
SCARB1	4829.94	-0.312246	0.0982761	-3.17724	0.00148686	0.00494835
CYP2W1	2548	0.0570395	0.275709	0.206883	0.836101	0.897079
MCM2	4509.39	-0.438885	0.0873482	-5.02455	5.04614e-07	3.46956e-06
MOV10L1	54.062	0.587342	0.141405	4.15361	3.27278e-05	0.000159147
PANX2	177.185	-0.425017	0.198948	-2.13632	0.0326532	0.0725494
SELENOO	1554.73	-0.209763	0.0530032	-3.95755	7.57219e-05	0.000342088
TP63	137.204	-0.800794	0.19649	-4.0755	4.59157e-05	0.000216855
ALPK1	1356.32	-0.0506043	0.0756342	-0.669066	0.503454	0.641489
LLGL2	13612	-0.487172	0.0799576	-6.09288	1.10897e-09	1.20051e-08
PDE8A	3135.9	-0.21831	0.0589392	-3.70399	0.000212231	0.000870664
CLCN4	1075.97	-0.126873	0.138504	-0.916021	0.359656	0.502882
NLE1	1456.61	-0.359095	0.0632895	-5.67385	1.39623e-08	1.26287e-07
SDHA	9231.05	-0.396418	0.0607736	-6.52288	6.8972e-11	8.9962e-10
SMARCE1	4454.19	-0.282569	0.0900207	-3.13894	0.00169561	0.00555264
FNDC8	5.05275	-0.174991	0.137675	-1.27104	0.203713	0.326337
GSDMB	5027.42	-1.01143	0.140497	-7.19893	6.06856e-13	1.02844e-11
KDM5A	4570.56	0.0559487	0.0507704	1.102	0.270464	0.405772
ADAM11	51.4352	3.0641e-05	0.136581	0.000224343	0.999821	0.999842
PPP2R3A	990.422	0.462647	0.120001	3.85536	0.000115558	0.000502032
FERMT2	3939.4	1.93159	0.108076	17.8725	1.93054e-71	1.25937e-68
ABCB11	17.947	0.248977	0.205896	1.20924	0.226571	0.354023
DHRS9	522.778	-0.465682	0.218017	-2.13598	0.0326806	0.0725913
CD5L	4.67478	-0.791177	0.300042	-2.63688	0.00836717	0.0225331
PTGS2	1994.6	0.514595	0.17877	2.87852	0.00399544	0.0117854
IGF2BP2	4404.15	-0.484689	0.109673	-4.41939	9.89807e-06	5.32847e-05
MAP3K13	3898.98	-0.332375	0.0636556	-5.22146	1.77516e-07	1.32271e-06
ST6GAL1	8023.69	0.290463	0.117571	2.47054	0.0134911	0.0339989
TBX21	92.217	0.814135	0.131685	6.18244	6.31178e-10	7.09067e-09
VDAC1P1	60.04	-0.257405	0.0880023	-2.92498	0.00344474	0.0103699
FRY	1621.77	0.778107	0.096998	8.02189	1.04132e-15	2.32157e-14
PICALM	12658.6	0.110744	0.0422228	2.62285	0.00871967	0.0233346
NSF	3785.98	-0.384585	0.0600513	-6.40428	1.5108e-10	1.86533e-09
GLI2	946.174	1.154	0.118703	9.72172	2.4363e-22	8.54966e-21
CLASP1	3962.44	0.129821	0.0462416	2.80745	0.00499356	0.0143233
MRPS34	4385.3	-0.294269	0.0685657	-4.29178	1.77248e-05	9.09855e-05
NOTCH3	15534	0.689347	0.0919255	7.49898	6.43168e-14	1.21252e-12
CLNS1A	4989.17	-0.375525	0.0580978	-6.46367	1.02196e-10	1.2964e-09
PPP2R2C	398.388	-1.73595	0.247408	-7.01655	2.2742e-12	3.60158e-11
TEAD2	1539.97	0.314391	0.108777	2.89024	0.00384949	0.011406
EED	1252.84	-0.200149	0.0481536	-4.15648	3.23188e-05	0.000157368
CDHR2	3457.81	-0.553253	0.202893	-2.72682	0.00639485	0.0177806
SNCB	7.93244	0.215998	0.201927	1.06968	0.284762	0.422096
TSG101	3910.3	-0.12948	0.0411608	-3.14572	0.0016568	0.0054408
NCBP3	3089.61	-0.0758158	0.0481121	-1.57582	0.115068	0.206764
ATP2A3	11030.2	0.259313	0.126522	2.04955	0.0404088	0.0867454
CA12	3453.62	-0.631708	0.175137	-3.60694	0.000309827	0.00122148
MGLL	8817.27	0.100897	0.109089	0.92491	0.355013	0.497866
NTN4	1911.49	0.567005	0.107192	5.2896	1.22584e-07	9.38973e-07
BCS1L	1174.72	-0.348361	0.0554252	-6.28525	3.27321e-10	3.85635e-09
NUAK1	1230.05	0.804442	0.0816457	9.85284	6.66341e-23	2.40393e-21
DPP8	3341.5	0.0465003	0.0430782	1.07944	0.280392	0.417032
SLC24A1	940.167	-0.0972641	0.0628593	-1.54733	0.121783	0.216502
ZNF532	3429.44	0.496561	0.0837622	5.92823	3.06226e-09	3.10867e-08
SCARF1	664.099	0.691423	0.0673019	10.2734	9.2826e-25	3.69604e-23
LMAN1	9325.48	-0.0726395	0.075191	-0.966067	0.334011	0.476354
HACD3	9263.32	-0.378234	0.0655919	-5.76647	8.09505e-09	7.61095e-08
IPCEF1	211.409	0.8551	0.121465	7.03987	1.92423e-12	3.06981e-11
ZZEF1	5575.08	0.0135604	0.0655684	0.206813	0.836156	0.897097
NOX3	2.91638	0.668175	0.348897	1.91511	0.0554788	0.113151
ENO1	50075	-0.339823	0.0794937	-4.27484	1.91276e-05	9.75658e-05
SLC12A1	9.38091	0.362782	0.229843	1.57839	0.114475	0.205922
MYDGF	6459.91	-0.0838822	0.0689988	-1.21571	0.224097	0.351136
ANO8	1047.14	-0.283688	0.0690592	-4.10789	3.99296e-05	0.000190893
TUBE1	822.687	-0.227555	0.0661036	-3.4424	0.000576579	0.00212946
ARHGEF10L	4531.2	-0.295173	0.0915908	-3.22273	0.00126973	0.00429995
TXK	95.6972	0.50332	0.118296	4.25475	2.0928e-05	0.000105885
WSCD2	280.715	2.2834	0.22798	10.0158	1.29883e-23	4.87021e-22
KCNQ2	70.8525	-0.124738	0.235584	-0.529484	0.59647	0.720139
TACR2	1243.6	3.416	0.222466	15.3552	3.26896e-53	6.30247e-51
ACTR6	967.34	-0.305572	0.0548943	-5.56656	2.59824e-08	2.24353e-07
TIPIN	511.143	-0.315869	0.0643466	-4.90887	9.16033e-07	6.01356e-06
SRI	6352.77	-0.221061	0.0820094	-2.69556	0.00702702	0.0193017
EIF4G3	5748.43	0.0235422	0.0542179	0.434214	0.664133	0.773836
NUP37	1347.14	-0.438948	0.0627423	-6.99605	2.6328e-12	4.13239e-11
SEMA3A	1072.36	0.589041	0.152826	3.85433	0.000116049	0.000503861
GTSE1	1377.95	-0.432042	0.0919197	-4.70022	2.59887e-06	1.56957e-05
SEMA3C	5049.18	0.3966	0.132458	2.99417	0.00275196	0.0085065
TTC38	3225.61	-0.267353	0.0777641	-3.43801	0.000586015	0.00216074
ACAT1	2421.13	-0.0568071	0.0742483	-0.765096	0.444214	0.587691
GRAMD4	3065.2	-0.178924	0.0754127	-2.37259	0.0176637	0.0428968
CELSR1	3936.46	-0.308272	0.125458	-2.45717	0.0140035	0.0351257
WNT8B	22.5388	-0.325707	0.165752	-1.96502	0.049412	0.102726
ZNF638	4750.92	-0.134937	0.0455708	-2.96105	0.00306594	0.00934778
SLC25A40	1906.47	-0.443452	0.0674622	-6.57334	4.91976e-11	6.54424e-10
TIMM21	992.015	-0.261604	0.0671782	-3.89419	9.85292e-05	0.000434691
ADD2	178.624	1.01129	0.179553	5.63229	1.77829e-08	1.58051e-07
FGF4	5.02127	-0.409368	0.222943	-1.8362	0.0663276	0.131258
RASAL2	3613.66	-0.0807033	0.0664522	-1.21446	0.224573	0.35168
VPS9D1	948.257	-0.178426	0.0690097	-2.58553	0.00972303	0.0256251
ZNF37A	1883.36	-0.0424328	0.0602072	-0.70478	0.480947	0.621053
MARK3	3591.12	-0.234339	0.0396356	-5.91234	3.37272e-09	3.39992e-08
SLC25A3	23303.8	-0.173909	0.0527219	-3.2986	0.000971667	0.00339335
FNDC3B	8944.15	0.198667	0.0648036	3.06568	0.00217174	0.00690483
FOSL2	16832.6	-0.0230994	0.0760443	-0.303762	0.761309	0.846055
CACNG5	2.7835	0.138798	0.285702	0.485813	0.6271	0.744275
CACNG4	443.892	0.519882	0.25825	2.01309	0.0441049	0.0933766
FRYL	5004.67	-0.0237174	0.0687046	-0.345209	0.729938	0.823666
TMEM131	7563.06	-0.0840256	0.0503251	-1.66966	0.0949872	0.176881
FSCN1	7296.96	-0.0338121	0.13465	-0.251111	0.801728	0.873963
ACTB	451454	0.177934	0.0581262	3.06117	0.00220471	0.00699796
MOCOS	1470.17	-0.410019	0.101745	-4.02986	5.58108e-05	0.000259345
PLD1	2208.7	-0.0859985	0.0998957	-0.860883	0.389303	0.534065
ATP12A	28.9992	-1.74842	0.283425	-6.16889	6.87715e-10	7.6823e-09
WDR62	1263.58	-0.538218	0.0922203	-5.83622	5.33969e-09	5.18625e-08
DLG1	5325.32	-0.200181	0.0558735	-3.58276	0.000339985	0.00132828
RAB7A	20319.3	-0.102692	0.0426472	-2.40794	0.0160429	0.0395025
BCAP29	2831.79	0.0212567	0.0515236	0.412562	0.679927	0.78655
SEC31B	287.249	0.0649009	0.110223	0.588815	0.555986	0.686649
SART3	3527.27	-0.189937	0.0356476	-5.32818	9.92036e-08	7.70665e-07
ARHGAP15	488.205	1.29881	0.103674	12.5278	5.25732e-36	3.94888e-34
TUBA3D	48.3505	-0.13835	0.0896435	-1.54333	0.12275	0.217896
PAX2	23.5418	-0.883319	0.271763	-3.25033	0.0011527	0.00394883
EXOSC7	1144.9	-0.345766	0.0506213	-6.83045	8.46506e-12	1.25074e-10
KIFAP3	1554.28	0.016781	0.0702572	0.238851	0.811221	0.88063
MKRN2	1655.39	-0.0486177	0.044607	-1.08991	0.275752	0.411609
MCM6	3618.85	-0.277311	0.0673407	-4.11803	3.82126e-05	0.000183329
REXO2	2312.5	0.162826	0.0662547	2.45758	0.0139877	0.0350898
RBM7	1665.24	-0.0369932	0.0544348	-0.679587	0.496766	0.635381
RBMS2	4154.98	0.283807	0.0678267	4.1843	2.86051e-05	0.000140651
BAZ2A	9599.77	-0.14941	0.0473175	-3.1576	0.00159071	0.00524812
PTPN23	6888.5	-0.211812	0.048963	-4.32596	1.51872e-05	7.88863e-05
MLH1	1501.92	0.11853	0.0863991	1.37189	0.170099	0.28291
UNG	2705.38	-0.316036	0.0674759	-4.68369	2.81758e-06	1.68775e-05
FMO4	263.683	-0.0730122	0.0880384	-0.829322	0.406922	0.551908
KLHL20	1160.63	0.159102	0.0383484	4.14887	3.34126e-05	0.000162229
RGS11	212.922	-0.0180784	0.166074	-0.108858	0.913315	0.947639
SLC46A1	542.388	0.146616	0.102088	1.43617	0.150955	0.257122
PLXNA2	5017.86	-0.253908	0.082502	-3.0776	0.00208676	0.00666479
SPAG5	2487.42	-0.614856	0.0874055	-7.03453	1.99933e-12	3.18322e-11
ANKRD13A	3657.8	0.225077	0.0537535	4.18721	2.82407e-05	0.000139074
TPD52	11157	-0.60601	0.0891567	-6.79714	1.06716e-11	1.55696e-10
ACACB	1964.36	0.777037	0.109419	7.10145	1.23451e-12	2.02161e-11
TRAF4	4922.94	-0.562108	0.064407	-8.72744	2.60513e-18	7.17104e-17
PAG1	2854.22	0.294479	0.0893968	3.29406	0.000987497	0.0034393
GPATCH1	862.963	-0.240265	0.0551917	-4.35328	1.34115e-05	7.04309e-05
ICAM3	185.454	1.41872	0.146757	9.66712	4.15931e-22	1.43947e-20
NT5C2	2411.52	-0.0338696	0.0660417	-0.512851	0.608055	0.729253
MCAM	9570.45	1.29458	0.093827	13.7976	2.63629e-43	2.85974e-41
GPC4	3034.22	0.110375	0.113102	0.975885	0.329121	0.471045
MBNL3	3968.98	-0.293869	0.102735	-2.86047	0.00423016	0.0123821
CAMSAP3	4324.77	-0.715256	0.0946365	-7.55793	4.09527e-14	7.8924e-13
RAP1GAP	3141.08	-0.713954	0.161603	-4.41795	9.96415e-06	5.35919e-05
XAB2	3548.46	-0.0270635	0.0458609	-0.590121	0.555109	0.685833
ARHGEF1	6920.91	0.0734165	0.0598692	1.22628	0.220093	0.346343
STXBP2	3299.64	-0.352788	0.0655184	-5.38456	7.26203e-08	5.7869e-07
MAP2K7	2451.94	0.0736867	0.0527632	1.39656	0.162547	0.272789
NMRK2	6.76954	0.546992	0.249018	2.1966	0.0280491	0.0638083
DGKD	3568.18	-0.174451	0.0744594	-2.3429	0.0191348	0.0459537
CTTNBP2	359.344	-0.266351	0.167443	-1.59069	0.111678	0.201868
ACTL6B	11.651	0.00530125	0.211223	0.0250978	0.979977	0.988299
RARB	404.169	0.439341	0.101079	4.34652	1.38317e-05	7.25018e-05
TOP2B	7674.64	-0.105435	0.0576551	-1.82871	0.0674429	0.133127
TM9SF3	22429.3	-0.255941	0.0615011	-4.16157	3.16062e-05	0.000154218
NFKB2	6220.76	0.141673	0.0706274	2.00593	0.0448639	0.0947141
UBE2T	1494.13	-0.608986	0.0867981	-7.01612	2.28112e-12	3.61135e-11
PPP1R12B	15578.8	2.4382	0.156305	15.599	7.39288e-55	1.53736e-52
DNAJC10	9601.85	-0.122774	0.0576628	-2.12917	0.0332401	0.0736385
GTF3C1	6921.43	0.0367025	0.0577798	0.635213	0.52529	0.660353
IL4R	5216.98	0.276656	0.0630004	4.39133	1.12657e-05	5.99358e-05
USP33	3280.91	-0.153653	0.0434944	-3.53271	0.000411327	0.00157699
PAK3	190.024	1.12296	0.165977	6.76578	1.32596e-11	1.90651e-10
CAPN6	2136.01	0.595018	0.228657	2.60222	0.00926212	0.0245955
DCX	76.898	2.57736	0.233347	11.0451	2.31393e-28	1.136e-26
SNRPA	4826.92	-0.284806	0.0519358	-5.48382	4.16247e-08	3.48001e-07
SPAG6	10.8139	0.279715	0.206803	1.35256	0.176195	0.291107
EXOSC5	1578.77	-0.303301	0.0794722	-3.81645	0.000135387	0.000579947
DYNC1I2	6086.88	-0.0667524	0.0488194	-1.36733	0.171521	0.284817
APBB1IP	1794.99	0.393051	0.13838	2.84037	0.00450619	0.0130831
LRCH4	1357.18	-0.180238	0.0677002	-2.6623	0.0077609	0.0210816
FAM76B	1112.37	-0.231593	0.052769	-4.38881	1.13973e-05	6.05881e-05
SIRT6	1408.36	-0.176136	0.0638029	-2.76062	0.00576913	0.016239
TYR	1.80321	0.828266	0.349129	2.37238	0.0176739	0.042915
POLD3	2685.85	-0.394875	0.0885465	-4.45951	8.21455e-06	4.49793e-05
ACTN2	145.199	2.91787	0.227433	12.8296	1.11926e-37	9.11113e-36
CAPZB	18029.3	0.0784775	0.0502049	1.56314	0.118019	0.211015
GPR137B	1624.97	0.422187	0.0758566	5.56559	2.61261e-08	2.25512e-07
NAALAD2	108.185	0.198198	0.126818	1.56286	0.118086	0.211128
JADE1	2976.01	0.119319	0.0784364	1.52121	0.128206	0.22553
SLC25A43	2093.18	-0.207981	0.0666814	-3.11903	0.00181448	0.00589127
UBE2A	4158.71	-0.136424	0.0505299	-2.69987	0.00693657	0.0190797
FGFR1	4104.11	1.18883	0.127829	9.30011	1.40305e-20	4.44838e-19
FKBP6	5.40414	-0.152358	0.249634	-0.610328	0.541645	0.674344
SMC1B	90.8705	-0.647709	0.191725	-3.37832	0.000729303	0.00262471
FBLN1	12988.9	1.86051	0.151485	12.2818	1.13411e-34	7.86132e-33
ITGA8	1321.96	1.59983	0.16116	9.92697	3.17751e-23	1.16487e-21
CST7	817.888	0.786706	0.150118	5.24059	1.60064e-07	1.20208e-06
MAP2	609.793	0.296228	0.146393	2.0235	0.0430211	0.0914317
PIAS2	1475.92	-0.0965849	0.0608451	-1.58739	0.112424	0.202909
AMPH	176.593	1.65355	0.110132	15.0143	5.91547e-51	9.78127e-49
ARAF	5382.84	0.000479898	0.0568651	0.00843922	0.993267	0.995755
MCCC1	1711.91	-0.340628	0.0660872	-5.15422	2.54692e-07	1.84748e-06
LAMP3	1370.72	0.597472	0.126675	4.71657	2.39857e-06	1.45878e-05
FAP	1006.71	1.65451	0.122962	13.4555	2.85988e-41	2.81968e-39
NEBL	2208.36	-0.955308	0.188067	-5.07961	3.78212e-07	2.65961e-06
ACER3	3339.82	-0.117321	0.0610089	-1.92301	0.0544786	0.11144
UBE2K	5947.47	-0.271705	0.041238	-6.58871	4.43651e-11	5.94293e-10
PIK3C3	1800.28	0.0926197	0.0550862	1.68136	0.0926934	0.173321
N4BP2	1143.83	-0.104361	0.0730348	-1.42893	0.153026	0.259924
TIGAR	1046.05	0.0304483	0.0690064	0.441239	0.65904	0.769681
TULP3	2012.89	0.238898	0.0594076	4.02135	5.78667e-05	0.000267697
SYNJ2	3506.98	-0.180743	0.061358	-2.94572	0.00322203	0.00977053
ADCY2	281.457	1.92555	0.169864	11.3358	8.72417e-30	4.58558e-28
PPP2R5C	7091.35	-0.0891723	0.0432005	-2.06415	0.0390036	0.0841515
PMS2P1	434.746	-0.328226	0.0614051	-5.34527	9.02846e-08	7.06448e-07
RBFOX1	13.7807	0.346891	0.239866	1.44619	0.148124	0.253334
GNB1	24233.8	-0.00492392	0.0421916	-0.116704	0.907095	0.943389
HOXA9	263.504	-1.08547	0.221244	-4.90622	9.28486e-07	6.0886e-06
EDN1	1261.14	0.398687	0.128813	3.09509	0.00196751	0.00633115
MLLT10	2191.38	-0.157758	0.0561636	-2.80889	0.00497119	0.0142653
ZCWPW1	169.926	-0.0344366	0.0911262	-0.3779	0.705505	0.805622
ADCYAP1R1	65.4268	2.85277	0.1887	15.118	1.23274e-51	2.11928e-49
FGF20	38.2181	-0.00311248	0.30473	-0.0102139	0.991851	0.994892
P2RY10	264.129	1.41505	0.151258	9.35526	8.33971e-21	2.66541e-19
ITM2A	1206.58	0.946397	0.129952	7.28266	3.27311e-13	5.70081e-12
NRDC	6921.87	-0.0890379	0.0364502	-2.44273	0.0145767	0.0363528
VDAC3	5244.77	-0.278147	0.0735501	-3.78173	0.000155739	0.000657313
PCM1	7750.31	0.0417347	0.0745929	0.5595	0.575821	0.702999
TNRC6C	1962.63	0.45806	0.0846708	5.4099	6.30601e-08	5.0889e-07
CBFA2T2	3410.77	-0.193355	0.0685782	-2.81948	0.00481009	0.0138548
BRINP1	29.0745	0.913949	0.220737	4.14045	3.46624e-05	0.000167723
ITCH	4818.82	-0.138091	0.0479842	-2.87784	0.00400402	0.0118095
PKD2L2	24.4292	0.182194	0.126593	1.43921	0.15009	0.255997
TP53INP2	5575.2	0.16255	0.0953829	1.70418	0.0883469	0.166686
SDF4	10623.1	-0.131107	0.0573073	-2.28778	0.0221502	0.0521281
MYH7B	267.505	-0.671995	0.136846	-4.91058	9.08058e-07	5.96697e-06
BPIFB2	24.3252	-0.78646	0.383921	-2.04849	0.0405118	0.0869367
TP73	374.949	-0.442018	0.1464	-3.01924	0.0025341	0.00790854
TOLLIP	4216.95	-0.126014	0.051463	-2.44863	0.0143402	0.0358419
UBE2D4	1373.98	0.0396438	0.0554467	0.714989	0.474616	0.615096
CLUL1	27.2868	-0.171604	0.16781	-1.02261	0.306493	0.445828
RUNX1T1	671.99	1.75103	0.136715	12.8078	1.48195e-37	1.2043e-35
CDH17	13628.7	-0.853964	0.218851	-3.90203	9.53875e-05	0.000422435
THOC1	1373.57	-0.379603	0.0558217	-6.80028	1.04414e-11	1.52524e-10
FKBP7	734.126	0.816809	0.072275	11.3014	1.29134e-29	6.72811e-28
OSBPL6	219.006	0.380321	0.139305	2.73013	0.006331	0.017635
SLC1A3	767.976	0.497465	0.139143	3.57521	0.000349942	0.00136338
XRCC5	17394.9	-0.237411	0.0393764	-6.02926	1.6471e-09	1.73648e-08
LXN	1084.98	0.71308	0.102157	6.98022	2.94724e-12	4.59864e-11
SP140	447.486	0.869429	0.129523	6.71254	1.91268e-11	2.6924e-10
MKNK1	1872.69	0.117357	0.0346729	3.3847	0.000712552	0.00256947
TNS1	25770.3	2.3861	0.133309	17.8991	1.19919e-71	7.93144e-69
REXO1	3460.4	-0.187006	0.0542512	-3.44704	0.000566757	0.00209725
SAR1A	4761.59	0.0152158	0.0442327	0.343996	0.730849	0.824294
CDC14A	568.215	0.045689	0.0656481	0.695969	0.486448	0.626227
RAPGEF3	720.749	0.0393424	0.0963416	0.408363	0.683007	0.788956
CEACAM1	7113.92	-0.523406	0.136029	-3.84774	0.000119213	0.000516143
SENP1	1848.26	-0.101702	0.0492998	-2.06293	0.0391188	0.0843612
DUSP13	6.64949	-0.00659766	0.279403	-0.0236134	0.981161	0.989095
CIC	8401.76	0.129289	0.0603953	2.14071	0.0322975	0.0718864
LIPE	701.704	0.301667	0.114216	2.64119	0.00826143	0.0222798
FDFT1	10640.1	-0.161991	0.109575	-1.47836	0.139311	0.241145
PAFAH1B3	2075.36	-0.481765	0.0840092	-5.73467	9.76996e-09	9.07638e-08
OPHN1	660.066	-0.0153305	0.0822431	-0.186405	0.852127	0.907892
AFM	3.8483	0.415911	0.389953	1.06657	0.286168	0.423652
KIF22	3312.96	-0.412027	0.0678016	-6.07696	1.22482e-09	1.31664e-08
SCGN	96.0083	0.662751	0.293228	2.26019	0.0238096	0.0554378
CARMIL1	3861.05	-0.412753	0.0665466	-6.20247	5.55855e-10	6.31449e-09
PGM1	3550.82	0.0576485	0.0773394	0.745396	0.456032	0.598273
DDX1	5879.5	-0.28591	0.0402991	-7.09469	1.29638e-12	2.11204e-11
DNM2	17535.8	-0.313687	0.0623167	-5.03376	4.80954e-07	3.32079e-06
EPB41L2	5476.72	0.360826	0.0921204	3.9169	8.96955e-05	0.000399195
RIMS1	120.447	1.98678	0.215459	9.22113	2.93997e-20	9.11488e-19
MOXD1	1104.12	1.75043	0.119447	14.6545	1.26158e-48	1.87742e-46
STX7	4468.78	-0.0287287	0.050891	-0.564514	0.572404	0.700246
RABL2B	807.816	-0.0050304	0.0534666	-0.0940849	0.925042	0.954754
KEAP1	4130.03	-0.0650634	0.0592768	-1.09762	0.272371	0.407957
DDX43	131.786	-0.403173	0.183407	-2.19824	0.0279317	0.0635669
PTPRH	3481.09	-0.686962	0.122179	-5.6226	1.88105e-08	1.66501e-07
DCT	12.4019	0.88904	0.191259	4.64835	3.34597e-06	1.97568e-05
SLC35C2	3823.72	-0.297363	0.0598253	-4.97053	6.67696e-07	4.49482e-06
CRYBG3	1526.36	0.416641	0.0985215	4.22893	2.34802e-05	0.000117516
EPHA6	27.8739	2.16713	0.229861	9.42802	4.17885e-21	1.36583e-19
SCTR	191.902	0.845923	0.237386	3.56349	0.000365955	0.00142054
RFX3	787.386	-0.233183	0.0902061	-2.58501	0.00973771	0.0256553
RIF1	4943.84	-0.165724	0.0498126	-3.32694	0.000878047	0.00309821
RAB21	4899.92	-0.0139645	0.0465419	-0.300041	0.764146	0.84806
SLC4A4	2900.13	-0.392721	0.18499	-2.12293	0.0337599	0.0746405
SMARCA2	4679.29	0.35643	0.0822587	4.33304	1.47067e-05	7.65994e-05
RDH8	40.5702	0.379591	0.267076	1.42128	0.155235	0.262945
SESN1	2346.74	-0.0601992	0.111466	-0.540067	0.589151	0.714238
MID2	495.949	0.921131	0.116194	7.92751	2.23592e-15	4.83326e-14
PIH1D3	1.4612	0.514125	0.317846	1.61753	0.105764	0.193125
COL5A3	2059.32	0.740517	0.106026	6.9843	2.86277e-12	4.478e-11
SRCAP	14907	-0.103566	0.0544004	-1.90377	0.0569401	0.115675
PUM3	1930.05	-0.494632	0.0770996	-6.41549	1.40375e-10	1.74356e-09
CPB2	10.7603	-0.993143	0.209004	-4.75178	2.01636e-06	1.24202e-05
CHRNA3	353.839	3.05234	0.207448	14.7138	5.25896e-49	7.95038e-47
KCNN2	65.6451	0.638092	0.117633	5.42441	5.81459e-08	4.72601e-07
CNOT4	1796.18	-0.0310163	0.0341463	-0.908336	0.363701	0.507272
PSEN1	5830.75	-0.189764	0.042974	-4.4158	1.00637e-05	5.40603e-05
CPOX	1660.23	-0.327562	0.0615493	-5.32195	1.02662e-07	7.95324e-07
CLDND1	3471.38	0.116659	0.0498968	2.338	0.0193871	0.0464753
MOK	905.661	-0.525933	0.0873707	-6.01956	1.74893e-09	1.83692e-08
HSP90AA1	76054.9	-0.491037	0.0667933	-7.3516	1.95852e-13	3.50891e-12
RBL1	1456.59	-0.30438	0.0730059	-4.16926	3.05595e-05	0.00014952
DLGAP4	7522.25	0.182816	0.0548862	3.33082	0.000865899	0.00305988
IGSF9B	556.576	0.275817	0.163621	1.68571	0.0918521	0.172134
CFHR2	0.184629	-0.353153	0.960029	-0.367857	0.71298	NA
CROCCP3	251.622	0.24598	0.0987264	2.49153	0.0127193	0.032318
NDC80	1101.65	-0.565438	0.0876286	-6.45266	1.09902e-10	1.38677e-09
AP4E1	935.609	-0.0133098	0.0560085	-0.237639	0.812161	0.881157
RSBN1	1812.7	-0.0157096	0.0443857	-0.353933	0.723389	0.818882
MAGI3	1904.14	-0.26793	0.0640343	-4.18415	2.86229e-05	0.000140724
CXCL2	2050.87	-0.802276	0.161598	-4.96464	6.88303e-07	4.62308e-06
AFP	46.9453	-1.96733	0.321141	-6.12607	9.00753e-10	9.90641e-09
COL4A4	704.949	1.54781	0.168023	9.21184	3.20571e-20	9.91936e-19
TCF7	2855.78	-0.0303357	0.114791	-0.26427	0.791572	0.866901
OSTM1	2249.61	0.618027	0.0602854	10.2517	1.16303e-24	4.60389e-23
CDH7	12.3073	-0.0493459	0.26681	-0.184948	0.85327	0.908783
IMPG2	29.223	0.841776	0.119153	7.06469	1.6097e-12	2.59497e-11
PCNP	6018.76	-0.0706234	0.0370567	-1.90582	0.0566734	0.115212
EXD2	1761.81	-0.101954	0.0446397	-2.28394	0.0223753	0.0525723
ARG2	225.129	-0.341441	0.108796	-3.13836	0.00169897	0.00556213
MEF2C	2099.97	1.46574	0.0906438	16.1703	8.1713e-59	2.16181e-56
PTPRC	4704.58	1.31356	0.132084	9.94486	2.65553e-23	9.79542e-22
CACNA1S	9.16048	0.321732	0.212009	1.51754	0.129131	0.226787
PKP1	934.016	-3.06664	0.27305	-11.2311	2.86989e-29	1.47271e-27
UBA5	1771.75	-0.226904	0.0486742	-4.6617	3.1361e-06	1.86006e-05
STK17B	3295.83	0.467913	0.080826	5.78914	7.07463e-09	6.71786e-08
CDC14B	1902.51	-0.236494	0.0658831	-3.5896	0.000331183	0.00129772
ZNF510	840.825	0.0475416	0.0547661	0.868084	0.385348	0.529769
LRP2	92.6547	-1.05912	0.259185	-4.08636	4.38195e-05	0.000207821
ZNF506	1511.42	0.0549848	0.0729222	0.754019	0.450838	0.593715
JMJD4	696.978	-0.191018	0.0583652	-3.2728	0.00106489	0.00367927
DUSP12	901.968	-0.27938	0.0479867	-5.82202	5.81391e-09	5.61591e-08
AACS	2515.96	-0.318229	0.0660077	-4.82108	1.42781e-06	9.03397e-06
DELE1	2919	-0.00583709	0.0448088	-0.130267	0.896356	0.93639
SLC13A1	5.35547	0.831356	0.348405	2.38618	0.0170245	0.0415755
CADPS2	2325.69	-0.127833	0.0825748	-1.54809	0.1216	0.216209
PCDHB4	190.626	1.14706	0.118802	9.65528	4.66899e-22	1.60884e-20
PCDHA6	13.4545	0.58176	0.175416	3.31645	0.000911681	0.00320289
PCDHGA2	102.545	0.951081	0.11984	7.93627	2.08345e-15	4.51186e-14
HSPB11	933.611	-0.107427	0.0606272	-1.77193	0.0764067	0.147687
PHLPP1	2271.87	-0.421608	0.0769785	-5.47696	4.32705e-08	3.60368e-07
ATP8B1	10102	-0.522157	0.0974359	-5.35899	8.36899e-08	6.59358e-07
IL12RB2	77.7994	0.27699	0.127842	2.16665	0.0302613	0.0680555
SMARCD3	740.004	0.833438	0.10633	7.83821	4.57002e-15	9.57453e-14
WDR70	1361.48	-0.122287	0.0534862	-2.28633	0.0222351	0.0522996
FYB1	2804.99	0.982965	0.10919	9.00237	2.2089e-19	6.52544e-18
MPP4	17.8011	0.0178868	0.151528	0.118043	0.906033	0.942819
STRADB	982.415	-0.250304	0.0723122	-3.46144	0.000537301	0.00199913
BZW1	7082.17	-0.202204	0.0501938	-4.02847	5.61411e-05	0.000260651
PGR	236.373	2.32746	0.139913	16.6351	3.88312e-62	1.30224e-59
C1QTNF3	388.628	1.19795	0.138078	8.6759	4.10276e-18	1.11326e-16
ME2	4119.72	-0.0400018	0.0722473	-0.553679	0.579799	0.70646
C5orf22	2094.27	-0.260584	0.0598789	-4.35184	1.34998e-05	7.08635e-05
CCNT2	2445.4	-0.291538	0.0537045	-5.42856	5.68096e-08	4.62845e-07
FAM135A	3295.34	-0.403306	0.0858907	-4.69557	2.65863e-06	1.60099e-05
COL19A1	63.1579	2.05849	0.201973	10.1919	2.15532e-24	8.41987e-23
EPB41L3	1222.03	1.16738	0.108567	10.7526	5.75987e-27	2.64249e-25
COBLL1	3437.51	-0.263287	0.0842323	-3.12573	0.00177365	0.00577485
DLG3	3191.36	-0.465477	0.0697502	-6.67349	2.49786e-11	3.45586e-10
KCNK2	103.708	1.71788	0.230836	7.44199	9.91785e-14	1.83274e-12
SERTAD4	828.778	0.444395	0.158231	2.80853	0.00497688	0.0142808
TRAF5	1992.67	-0.027243	0.0887218	-0.307061	0.758797	0.844387
MRPL22	1603.23	-0.226412	0.0610398	-3.70925	0.000207875	0.000854265
GEMIN5	1855.03	-0.124346	0.0556642	-2.23386	0.0254922	0.0587933
OPRK1	15.8661	-0.795341	0.266046	-2.98948	0.0027945	0.00862009
NFE2L1	14298.4	0.0708198	0.0522533	1.35532	0.175317	0.289906
SEMA5B	220.282	0.63379	0.113556	5.58132	2.38707e-08	2.07246e-07
GSK3B	5353.32	-0.150233	0.0435302	-3.45124	0.000558017	0.00206909
ITGB5	7886.07	0.340349	0.0712361	4.77775	1.77264e-06	1.10447e-05
ERC1	4418.77	0.44232	0.0782543	5.65234	1.5828e-08	1.41815e-07
XPO1	12652.1	-0.389064	0.0459599	-8.4653	2.55493e-17	6.54482e-16
LINC01587	3.7995	0.0547425	0.226441	0.241752	0.808973	0.879104
RNF13	3762.61	0.0258034	0.0493268	0.52311	0.600897	0.723557
TRPM3	33.4207	0.535152	0.182936	2.92535	0.00344065	0.0103589
PALB2	1217.35	-0.240408	0.0521337	-4.61137	4.00026e-06	2.33194e-05
DOP1A	1532.69	-0.114875	0.0740308	-1.55171	0.120731	0.214976
LYRM2	1698.18	-0.176592	0.0516829	-3.41683	0.00063355	0.00231518
BCKDHB	1398.63	-0.132542	0.0717572	-1.84709	0.0647342	0.128725
KAT6A	6297.54	-0.0256812	0.0539792	-0.47576	0.634245	0.750208
TUT7	2596.79	-0.167527	0.0599155	-2.79605	0.00517309	0.0147761
ULK2	948.611	0.497543	0.0901097	5.52152	3.36073e-08	2.85228e-07
GRHL2	2665.85	-0.588639	0.0892901	-6.59243	4.32685e-11	5.80747e-10
TNPO1	7847.87	-0.0255	0.0480423	-0.530782	0.59557	0.719364
PLOD1	9614.83	0.0299125	0.06745	0.443477	0.657421	0.768592
P2RX5	186.869	0.859483	0.167417	5.13379	2.83969e-07	2.04427e-06
ITGAE	1165.52	0.132777	0.0787661	1.68572	0.0918501	0.172134
DIS3	4131.78	-0.404861	0.0527044	-7.68173	1.56955e-14	3.13654e-13
PIBF1	1165.33	-0.36058	0.055114	-6.54244	6.05221e-11	7.9646e-10
TDRD3	1190.12	-0.170856	0.0565424	-3.02174	0.0025133	0.00785134
AC000061.1	7.41566	0.191768	0.241737	0.793293	0.427607	0.571868
NUFIP1	730.773	-0.484882	0.0617292	-7.85498	3.99821e-15	8.42099e-14
PDS5B	3621.83	-0.0658995	0.0596042	-1.10562	0.268891	0.403901
OXCT1	1976.13	0.320803	0.127479	2.51651	0.0118523	0.0304317
RRAGB	539.638	0.238179	0.0653592	3.64415	0.000268274	0.00107249
EPYC	74.4222	1.75954	0.291492	6.03633	1.57663e-09	1.66698e-08
CYLD	2500.7	0.502031	0.0639509	7.85026	4.15173e-15	8.73662e-14
SLC27A5	381.24	-0.454496	0.0977889	-4.64773	3.35611e-06	1.98142e-05
ZNF324	611.805	-0.0332508	0.0533619	-0.62312	0.533206	0.667362
ZNF671	269.751	0.505958	0.0926263	5.46236	4.69846e-08	3.87975e-07
ZNF416	250.431	-0.155954	0.0788115	-1.97882	0.0478358	0.0999468
ZNF586	622.066	-0.100941	0.0586594	-1.72079	0.0852883	0.161775
ZNF446	448.645	-0.108343	0.0549357	-1.97219	0.0485884	0.101239
ZNF264	3012.37	0.153248	0.0737417	2.07817	0.037694	0.0818676
RPS5	43145.1	-0.291662	0.0728698	-4.00251	6.26746e-05	0.000287675
FAT1	22939.7	-0.235337	0.094072	-2.50167	0.0123609	0.0315488
YTHDC1	4196.7	-0.195977	0.028255	-6.93603	4.03259e-12	6.18273e-11
CHMP2B	4160.61	-0.274089	0.0588568	-4.65688	3.21045e-06	1.90037e-05
SMAP2	3729.75	0.568773	0.0772729	7.36057	1.83122e-13	3.29198e-12
PPIE	1602.93	-0.134612	0.0507365	-2.65316	0.00797419	0.0215859
ZMPSTE24	4551.63	-0.0297931	0.0491992	-0.60556	0.544807	0.677063
STARD7	8013.63	-0.211756	0.0473249	-4.47452	7.65834e-06	4.21664e-05
NOA1	2719.84	-0.186274	0.0507581	-3.66983	0.000242711	0.000981266
REST	3749.95	-0.0745366	0.0436801	-1.70642	0.0879296	0.166004
HAL	95.028	-0.58576	0.17259	-3.39394	0.000688958	0.00249383
SSH1	4115.88	0.486834	0.0512484	9.49948	2.10934e-21	7.00481e-20
GSTP1	34292.5	-0.322227	0.0924515	-3.48536	0.000491476	0.00184316
APLP2	30454.9	-0.0763342	0.0610253	-1.25086	0.210986	0.33528
FAM234B	319.246	0.0377493	0.106415	0.354738	0.722786	0.818583
SLCO1A2	55.9309	-1.32594	0.242086	-5.47715	4.32229e-08	3.60097e-07
WBP11	6069.75	-0.247246	0.0462196	-5.34939	8.82532e-08	6.91804e-07
EIF3I	10288.5	-0.222621	0.0518169	-4.29631	1.73667e-05	8.933e-05
NKAIN1	25.9289	-0.222371	0.193606	-1.14857	0.250732	0.38261
COL16A1	3644.78	1.17982	0.106016	11.1287	9.09529e-29	4.54965e-27
TXLNA	4387.77	0.0148637	0.0452764	0.328287	0.742694	0.83263
APOB	1185.95	-0.214938	0.309288	-0.694943	0.487091	0.626608
NCOA1	5360.77	0.144726	0.048281	2.99759	0.00272125	0.00842087
AGBL5	1718.82	-0.127442	0.0612486	-2.08074	0.0374581	0.0814535
EFR3B	273.895	-0.0671084	0.144918	-0.463077	0.643309	0.757205
KIF3C	787.775	0.475113	0.108762	4.36838	1.25174e-05	6.61293e-05
RAB10	11722.1	-0.348483	0.0450292	-7.73906	1.00157e-14	2.03307e-13
GCKR	147.287	-0.918502	0.191187	-4.80419	1.55377e-06	9.77048e-06
HADHA	11376.5	-0.120417	0.0505487	-2.3822	0.0172093	0.0419603
MAPRE3	750.042	0.212853	0.111705	1.90549	0.056716	0.115284
CAD	6293.43	-0.266457	0.0686027	-3.88406	0.000102726	0.00045116
CD59	15357	0.304193	0.0857784	3.54627	0.000390725	0.00150564
CD82	7178.28	0.0578869	0.0884837	0.65421	0.512976	0.649718
BCORL1	1956.34	-0.168247	0.0795343	-2.1154	0.0343963	0.0758783
ATRX	9420.81	0.021881	0.0595945	0.367165	0.713496	0.811517
AK6	884.313	-0.242448	0.0625353	-3.87698	0.000105761	0.000462992
FCN1	276.157	1.95447	0.139003	14.0606	6.63082e-45	7.9739e-43
MYNN	1095.46	-0.150758	0.0497495	-3.03035	0.00244273	0.00765701
MECOM	7834.68	-0.209055	0.112455	-1.85901	0.0630252	0.125873
SCAMP1	3384.43	0.074579	0.0556459	1.34024	0.180166	0.296086
PREP	4305.21	-0.317853	0.0737826	-4.30797	1.64761e-05	8.50892e-05
HACE1	782.971	-0.0329982	0.0618203	-0.533775	0.593497	0.717666
SEH1L	3268.73	-0.385186	0.0646851	-5.95479	2.60414e-09	2.6767e-08
WDR47	853.86	0.159874	0.0547413	2.92054	0.00349428	0.0104939
WDFY1	4976.01	0.0126517	0.054506	0.232116	0.816448	0.883919
OVGP1	165.015	-0.386226	0.118551	-3.25789	0.00112243	0.0038568
SLC25A24	4856.91	-0.185602	0.0661048	-2.80769	0.00498983	0.0143145
MAP3K4	1837.58	-0.126944	0.0525326	-2.41648	0.0156714	0.0387099
PILRA	517.053	1.21011	0.107071	11.3019	1.28344e-29	6.69428e-28
IGSF9	1761.69	-0.75301	0.132989	-5.66219	1.49455e-08	1.34515e-07
ABCB1	539.355	1.34939	0.125056	10.7903	3.82501e-27	1.76845e-25
ZNF213	2059.2	-0.119973	0.0554966	-2.16182	0.0306323	0.068747
AKR1B1	2793.81	0.530018	0.0998216	5.30965	1.09837e-07	8.47326e-07
CPNE3	8124.82	-0.303288	0.0628924	-4.82233	1.41892e-06	8.98425e-06
RRN3	2618.37	-0.189459	0.0488993	-3.87448	0.000106852	0.000467513
CTTN	11955.7	-0.459174	0.0734074	-6.25514	3.97157e-10	4.61069e-09
WNT11	796.06	-0.740395	0.26105	-2.83622	0.00456505	0.0132306
MTIF2	2385.85	-0.413053	0.0516728	-7.99363	1.31023e-15	2.89534e-14
DDHD2	2196.34	0.0499155	0.0657688	0.758954	0.44788	0.590964
TTC39A	2210.23	-0.50222	0.125414	-4.00451	6.2146e-05	0.000285414
EPS15	4676.73	0.183694	0.0458464	4.00672	6.15676e-05	0.000283057
ORC1	735.138	-0.430601	0.096077	-4.48184	7.40038e-06	4.08358e-05
MGST2	3528.88	-0.451409	0.0836603	-5.39574	6.82426e-08	5.46733e-07
CHERP	5064.46	-0.221814	0.055102	-4.02552	5.685e-05	0.000263531
ATG16L1	2005.77	-0.286284	0.0451464	-6.34124	2.27922e-10	2.74851e-09
USP40	2384.96	-0.30191	0.0491384	-6.14409	8.0425e-10	8.90679e-09
POMGNT1	3518.28	-0.135658	0.0507186	-2.67471	0.00747933	0.0203865
RAD54L	613.419	-0.488245	0.0927645	-5.26327	1.41513e-07	1.0736e-06
MAST2	5776.41	-0.083141	0.0572839	-1.45138	0.146673	0.251366
DNAJA1	10244.1	-0.21197	0.0667456	-3.17579	0.00149428	0.00496922
B4GALT1	13094.3	-0.185796	0.0773146	-2.40312	0.016256	0.0399612
CHMP5	4264.51	-0.340728	0.0646822	-5.26773	1.38124e-07	1.04889e-06
NFX1	3474.4	-0.219165	0.0552948	-3.96357	7.38368e-05	0.000334279
AQP6	35.9065	-1.14474	0.187914	-6.09185	1.11614e-09	1.20717e-08
DIMT1	2206.72	-0.032644	0.0482144	-0.67706	0.498368	0.637002
IPO11	1541.94	-0.00565391	0.0519485	-0.108837	0.913332	0.947639
FOLH1	279.718	0.349722	0.174219	2.00737	0.0447106	0.0944502
EIF2AK1	14421.5	-0.388604	0.0469406	-8.27862	1.2461e-16	3.01986e-15
NME8	19.6106	0.706199	0.14071	5.01883	5.19884e-07	3.56529e-06
EPDR1	882.658	0.551315	0.134595	4.09612	4.20136e-05	0.000199913
SNX10	1554.05	0.379747	0.0998644	3.80262	0.000143173	0.000609191
SEPHS1	3357.58	-0.205093	0.0541702	-3.78608	0.000153041	0.000647245
MRPL28	2560.08	-0.127747	0.0666023	-1.91806	0.055103	0.11249
HBQ1	9.18975	-1.94447	0.249385	-7.79707	6.3359e-15	1.30785e-13
ITPKC	3072.96	-0.344085	0.0846536	-4.06462	4.81101e-05	0.000226366
CEACAM6	46633	-0.476424	0.218925	-2.1762	0.0295404	0.0667083
FAT2	124.391	-1.56795	0.189147	-8.2896	1.13626e-16	2.76211e-15
RBM22	3664.48	-0.1085	0.0449048	-2.41621	0.0156829	0.0387302
TMED2	17638.3	-0.158196	0.0493535	-3.20536	0.00134892	0.00453522
ERO1B	843.452	0.00632881	0.117666	0.0537862	0.957105	0.974291
ZFAND6	3167.1	-0.102109	0.0472267	-2.16211	0.0306097	0.0687091
HSD17B2	2660.71	-0.482689	0.175658	-2.7479	0.0059979	0.0168094
TXLNG	2227.8	-0.301204	0.0646102	-4.66187	3.13355e-06	1.85903e-05
PPEF1	36.419	0.360137	0.127138	2.83266	0.00461629	0.013358
LAT2	721.231	0.903032	0.0939015	9.6168	6.79108e-22	2.31495e-20
HUWE1	25504.4	-0.0129521	0.0557794	-0.232201	0.816382	0.883888
ZW10	1361.64	-0.305137	0.0550089	-5.54705	2.90532e-08	2.49062e-07
ALG9	579.313	-0.00876384	0.0511808	-0.171233	0.864041	0.916056
MYBPC2	39.5222	0.895657	0.177478	5.04658	4.49781e-07	3.12458e-06
NOX4	236.913	1.38229	0.104559	13.2202	6.71271e-40	6.14742e-38
ACOX3	1167.62	-0.105986	0.0592737	-1.78808	0.0737632	0.143451
MTMR2	3258.96	-0.0292363	0.0575187	-0.508292	0.611248	0.731952
PPP1R15A	5170.44	-0.0766936	0.0821824	-0.933212	0.350711	0.493563
HSD17B14	417.964	0.594438	0.138314	4.29773	1.72553e-05	8.87859e-05
TRIP6	3143.47	-0.177903	0.10482	-1.69722	0.0896559	0.168802
ACHE	1731.47	-0.571432	0.193455	-2.95382	0.00313866	0.00954688
FTL	173697	0.222008	0.0846707	2.62201	0.00874122	0.0233857
SRRT	6157.37	-0.340209	0.0446867	-7.6132	2.67393e-14	5.24877e-13
BAX	3298.24	-0.0765719	0.0752616	-1.01741	0.308958	0.448593
NLK	1565.7	-0.211947	0.0503876	-4.20634	2.59545e-05	0.000128774
PIGS	3889.92	-0.117338	0.0615341	-1.90687	0.0565368	0.114988
ADAMTS2	4990.13	1.43606	0.117877	12.1826	3.84735e-34	2.58413e-32
TMPRSS11E	59.285	-2.90788	0.3479	-8.35836	6.35959e-17	1.56998e-15
ATXN7L3	4713.5	-0.245775	0.0498828	-4.92706	8.34748e-07	5.51721e-06
PGS1	1337.36	-0.0136055	0.0423865	-0.320986	0.748221	0.836508
PSMC5	5925.5	-0.0811685	0.0463174	-1.75244	0.0796979	0.153005
UIMC1	1129.16	-0.0920382	0.0431376	-2.13359	0.0328761	0.0729539
CETP	121.209	0.524181	0.107972	4.85479	1.20513e-06	7.74383e-06
MMP2	23818.8	1.78591	0.111488	16.0188	9.44156e-58	2.40437e-55
MT3	10.2039	-0.508026	0.240591	-2.11157	0.034723	0.0764822
LPCAT2	2357.89	-0.0320427	0.0995008	-0.322034	0.747427	0.835999
GNAO1	1223.71	2.61621	0.164338	15.9196	4.63104e-57	1.13678e-54
OGFOD1	2443.05	-0.0427114	0.0440757	-0.969047	0.332522	0.474685
SH3BP2	3881.96	-0.0710397	0.0550063	-1.29148	0.196537	0.317371
NOP14	3232.9	-0.328671	0.0557288	-5.89768	3.68638e-09	3.68414e-08
ADD1	12654.6	0.328084	0.0480902	6.82226	8.96182e-12	1.32045e-10
L2HGDH	923.657	-0.477758	0.0587762	-8.12843	4.34901e-16	1.00781e-14
TXNDC16	865.714	-0.10341	0.0692509	-1.49327	0.135367	0.235689
RTRAF	6355.54	-0.160789	0.0536213	-2.9986	0.00271221	0.00839888
NID2	2352.05	1.18466	0.091561	12.9385	2.73017e-38	2.28494e-36
GMCL1	2687.96	-0.403147	0.0488183	-8.25811	1.47997e-16	3.55768e-15
SF3B2	11495.2	-0.16108	0.0389684	-4.13361	3.57103e-05	0.000172418
KLHL42	2863.33	0.415983	0.0875891	4.74926	2.04167e-06	1.25616e-05
GNAS	72063.1	-0.236709	0.0745665	-3.17447	0.0015011	0.00498876
DNM1L	5172.24	-0.0528166	0.058114	-0.908844	0.363432	0.507002
PTHLH	197.974	0.688154	0.149827	4.593	4.36928e-06	2.5288e-05
PHACTR3	190.786	-0.287242	0.231311	-1.2418	0.21431	0.33942
ERGIC2	2893.81	0.0452912	0.0696402	0.65036	0.515459	0.651953
TFAP2C	422.597	-0.591681	0.204756	-2.88969	0.00385628	0.0114232
AURKA	2824.58	-0.638245	0.105036	-6.07647	1.2286e-09	1.32041e-08
CASS4	187.02	1.08587	0.104624	10.3787	3.09862e-25	1.26989e-23
PIR	717.737	-0.418974	0.0959231	-4.36781	1.25497e-05	6.62856e-05
AAMDC	565.991	-0.0219634	0.0835381	-0.262914	0.792617	0.867726
RFX2	1030.82	0.259791	0.099038	2.62314	0.00871226	0.0233187
METTL2A	1121.88	-0.236606	0.0492263	-4.80649	1.53601e-06	9.67031e-06
SULT2B1	1097.85	-1.22132	0.188595	-6.47591	9.42434e-11	1.20547e-09
ALG6	1123.43	-0.256427	0.0543684	-4.71646	2.39979e-06	1.45933e-05
CNOT3	4057.71	-0.30809	0.0562644	-5.47575	4.35667e-08	3.62454e-07
GP6	38.9682	-0.229498	0.140309	-1.63566	0.10191	0.187232
PTPN4	1632.75	-0.114791	0.052976	-2.16685	0.0302461	0.0680277
DDX18	5829.9	-0.339326	0.047247	-7.18197	6.87126e-13	1.15624e-11
KHSRP	15379	-0.158758	0.0553461	-2.86846	0.0041248	0.0121176
GNA11	9912.21	-0.204856	0.0582515	-3.51676	0.000436855	0.00166455
ASAP3	1009.42	0.406048	0.108055	3.75781	0.00017141	0.000717602
EDEM2	2552.01	-0.0656018	0.0590828	-1.11034	0.266854	0.401436
DNMT3B	725.869	-0.653889	0.139693	-4.68092	2.85596e-06	1.70859e-05
REM1	146.243	1.35368	0.105466	12.8352	1.04109e-37	8.48936e-36
TPX2	7327.95	-0.608292	0.0963985	-6.31019	2.78696e-10	3.32126e-09
FER1L4	1859.94	-0.917317	0.17607	-5.20996	1.8888e-07	1.40169e-06
PDRG1	1154.5	-0.39078	0.0692	-5.64712	1.63162e-08	1.45805e-07
EPB41L1	9100.92	-0.172172	0.0877953	-1.96106	0.0498716	0.103515
SLC15A1	550.569	-0.693083	0.260653	-2.65903	0.00783664	0.0212619
DOCK9	4503.87	-0.0654303	0.069586	-0.94028	0.347074	0.489995
ANKRD10	5195.97	-0.0933538	0.0685683	-1.36147	0.173365	0.287328
TGDS	1136.76	-0.498894	0.0540109	-9.23691	2.53727e-20	7.8972e-19
DOCK3	210.158	0.781253	0.155061	5.03835	4.69572e-07	3.24786e-06
C3orf18	213.394	0.865038	0.100378	8.61781	6.82487e-18	1.82383e-16
COQ9	3482.31	-0.274402	0.0566152	-4.84678	1.25481e-06	8.02729e-06
TMEM40	56.801	-1.72673	0.24006	-7.19291	6.34227e-13	1.07177e-11
KIF9	589.037	-0.299424	0.0661968	-4.52324	6.09014e-06	3.4269e-05
ARHGAP28	328.373	0.533393	0.134228	3.97378	7.07406e-05	0.000321322
CRLS1	4634.58	-0.461003	0.0660199	-6.98279	2.89378e-12	4.52263e-11
DEFB127	0.895025	0.818245	0.558338	1.4655	0.142784	0.245949
PPP1R13B	2836.01	-0.286698	0.0576774	-4.97072	6.67046e-07	4.49108e-06
ATRN	6710.52	-0.212167	0.0747163	-2.83963	0.00451657	0.01311
SMOX	1601.67	-0.559583	0.10287	-5.43971	5.3368e-08	4.36973e-07
SIGLEC1	1362.7	1.34333	0.134845	9.96206	2.23387e-23	8.29144e-22
FKBP1A	18047.7	-0.116363	0.0559879	-2.07835	0.0376771	0.0818345
NSFL1C	5114	-0.246757	0.0507929	-4.85809	1.18522e-06	7.6303e-06
SLC4A11	1450.96	-0.793643	0.147326	-5.387	7.16419e-08	5.7185e-07
C20orf194	1385.81	0.855755	0.10619	8.05869	7.71171e-16	1.74047e-14
ZNF343	717.71	-0.239657	0.0551898	-4.34241	1.40929e-05	7.37167e-05
EBF4	845.029	0.657071	0.131693	4.98943	6.05575e-07	4.1074e-06
CPXM1	1215.58	1.74391	0.121476	14.356	9.7749e-47	1.31494e-44
MAVS	13098.9	-0.153924	0.0626468	-2.45701	0.0140097	0.035134
LZTS3	3460.44	-0.667381	0.128107	-5.20958	1.89271e-07	1.40438e-06
F11	21.0745	0.176942	0.272951	0.648258	0.516818	0.653013
XRN2	7509.39	-0.234346	0.0552248	-4.24349	2.20069e-05	0.000110781
KIZ	1292.03	-0.275143	0.0950771	-2.8939	0.00380491	0.0112949
DYNLL1	12076.6	-0.193345	0.0574998	-3.36254	0.000772301	0.00276026
TESC	4371.73	-0.424283	0.168901	-2.51202	0.0120043	0.0307822
SNX5	7081.63	-0.300829	0.0564567	-5.32849	9.90311e-08	7.69575e-07
RPL6	39184.4	-0.205602	0.0621763	-3.30676	0.000943819	0.00330604
SIRPG	319.004	0.785363	0.145307	5.40485	6.48622e-08	5.2211e-07
MAPKAPK5	2512.36	-0.29677	0.0410515	-7.22921	4.85815e-13	8.30998e-12
P2RX7	499.398	1.13658	0.0949483	11.9706	5.06833e-33	3.21384e-31
ESF1	2302.58	-0.481213	0.0770344	-6.24673	4.19135e-10	4.85045e-09
RBBP9	2309.28	-0.124343	0.0609322	-2.04068	0.0412829	0.088293
ANAPC5	6292.09	-0.144583	0.0422412	-3.42278	0.000619837	0.00227213
SLC23A2	2368.15	0.234424	0.0775768	3.02184	0.00251246	0.00784923
SLC8B1	2834.95	-0.0532489	0.0604059	-0.881518	0.378038	0.522191
TMEM230	7278.08	-0.153048	0.0594148	-2.57593	0.00999722	0.0262316
DZANK1	197.998	-0.227395	0.0823607	-2.76096	0.00576309	0.0162249
KDM2B	2685.65	-0.00272446	0.0512216	-0.0531896	0.957581	0.97456
CFAP61	26.0732	0.0125596	0.139876	0.0897906	0.928454	0.956584
LHX5	12.8178	-0.213982	0.277266	-0.771757	0.440258	0.58393
TASP1	760.371	-0.272089	0.0554407	-4.90775	9.21265e-07	6.04292e-06
OAS1	7080.71	-0.0947368	0.109051	-0.868736	0.384992	0.529436
GCN1	11567.5	-0.143913	0.0596421	-2.41294	0.0158243	0.039043
RPLP0	96895.9	-0.318527	0.0651745	-4.88729	1.02233e-06	6.65544e-06
PXN	9157.84	-0.0644645	0.0666511	-0.967193	0.333448	0.475694
SIRT4	45.6237	0.0668972	0.0987892	0.677171	0.498298	0.636944
RPH3A	18.6072	0.526396	0.168244	3.12878	0.00175536	0.00572499
KIF16B	2213.76	-0.244261	0.0681079	-3.58639	0.000335289	0.00131176
TRMT6	1523.49	-0.414349	0.0691656	-5.99068	2.08969e-09	2.1713e-08
CHGB	398.881	-0.694741	0.273235	-2.54265	0.0110014	0.0285317
PEBP1	12062.4	-0.174806	0.0631961	-2.76609	0.00567325	0.0160021
TBX5	39.2594	-0.0184286	0.282721	-0.0651832	0.948028	0.969145
BRAP	1674.39	-0.101655	0.0387057	-2.62637	0.00863009	0.0231222
ERP29	7598.29	-0.208656	0.0594705	-3.50857	0.000450527	0.00170956
NOS1	88.4148	1.81563	0.217719	8.3393	7.47313e-17	1.83537e-15
FUS	13626.7	-0.138804	0.0458032	-3.03045	0.00244193	0.00765499
IGBP1	3853.01	-0.0841574	0.05401	-1.55818	0.11919	0.21267
FXYD5	11869.4	-0.123115	0.10599	-1.16156	0.245413	0.376156
ZNF302	1207.22	-0.109319	0.0788183	-1.38697	0.16545	0.276734
GRAMD1A	5398.93	0.227614	0.0788224	2.88768	0.00388095	0.011487
FXYD3	18346.7	-0.539706	0.127986	-4.21692	2.47665e-05	0.000123407
HEPH	5478.4	0.0380265	0.144842	0.262538	0.792906	0.867927
CDIP1	1532.44	0.129716	0.101638	1.27625	0.201869	0.324036
CMTM1	125.832	-0.143521	0.07664	-1.87266	0.0611147	0.12262
KCNH4	62.503	0.418888	0.126476	3.31199	0.000926352	0.00325131
GANAB	28465.6	-0.128562	0.0506212	-2.53968	0.0110955	0.0287335
GMIP	2793.9	0.0740903	0.0703884	1.05259	0.292528	0.430338
RBM41	1162.91	-0.058682	0.0650198	-0.902525	0.366778	0.510324
BIRC5	2392.46	-0.609581	0.0974446	-6.25567	3.95818e-10	4.59849e-09
LAG3	659.362	0.497309	0.152809	3.25444	0.00113616	0.00389919
MLF2	12702.9	-0.224325	0.0584721	-3.83645	0.000124824	0.00053841
OTUB2	379.949	-0.524397	0.118754	-4.41584	1.0062e-05	5.40572e-05
DDX24	7469.15	0.0780774	0.0378118	2.0649	0.0389328	0.0840215
ZBTB25	1199.37	0.184473	0.0561047	3.28802	0.00100896	0.00350482
NECAP1	1924.82	-0.230467	0.0513267	-4.4902	7.11561e-06	3.94181e-05
ARHGAP4	2676.85	-0.0195203	0.114541	-0.170422	0.864678	0.916391
ANKRD24	92.0968	-0.0728827	0.104748	-0.69579	0.48656	0.626263
DHX32	2279.51	-0.292651	0.070445	-4.15432	3.26259e-05	0.000158733
RCOR1	3945.69	-0.499761	0.0659786	-7.57459	3.6025e-14	6.9681e-13
GPATCH2L	2109.59	0.177844	0.0531805	3.34415	0.00082535	0.0029309
LTBP4	14895.8	0.759582	0.0932612	8.14467	3.80314e-16	8.85619e-15
BLVRB	4583.74	-0.276579	0.0922112	-2.99941	0.00270506	0.00838003
SLC9A1	9576.66	-0.424489	0.0995566	-4.2638	2.00983e-05	0.000102025
SPTLC1	3457.92	-0.176557	0.0547352	-3.22566	0.00125682	0.00426048
PAPOLA	14838.4	-0.277958	0.0385639	-7.20773	5.68925e-13	9.65874e-12
CCNK	1231.55	-0.232574	0.0521559	-4.45921	8.2264e-06	4.50338e-05
PCBP4	1883.21	-0.157226	0.0732096	-2.14762	0.031744	0.0708546
RGS1	4747.05	1.30315	0.121013	10.7686	4.84057e-27	2.22933e-25
YPEL3	3041.97	0.242492	0.078699	3.08127	0.00206122	0.0065935
MRPS33	1578.84	-0.395186	0.0696246	-5.67596	1.37917e-08	1.24957e-07
NDUFB2	3488.62	-0.248648	0.0632958	-3.92835	8.55306e-05	0.00038259
NUDC	6170.12	-0.16964	0.0571253	-2.96961	0.00298174	0.00912496
MAEA	4739.53	-0.316951	0.0507703	-6.24283	4.29718e-10	4.95847e-09
ICAM1	5466.72	0.631222	0.112912	5.5904	2.26552e-08	1.9777e-07
STRN4	7590.27	-0.165415	0.0517171	-3.19846	0.00138162	0.00463143
IRAK3	1593.33	0.0137693	0.147516	0.0933407	0.925633	0.955199
LYZ	110619	-0.335908	0.191456	-1.75449	0.0793468	0.152448
SI	2642.67	-0.0237802	0.311376	-0.0763713	0.939124	0.963546
MUL1	1961.79	0.0509437	0.0490152	1.03935	0.298644	0.437255
TFAP4	1390.22	-0.328019	0.0658079	-4.9845	6.21231e-07	4.20521e-06
PDCD7	1234.79	-0.0547506	0.0458946	-1.19297	0.232883	0.361348
SPG21	5089.31	-0.116648	0.043777	-2.66459	0.00770832	0.0209531
FETUB	4.74425	-0.983654	0.345825	-2.84437	0.00444997	0.0129444
DNAJB11	4932.54	-0.286806	0.0649536	-4.41556	1.00748e-05	5.41139e-05
P3H2	1160.54	0.439699	0.155735	2.82337	0.00475211	0.0137077
THPO	43.5779	-0.243811	0.207232	-1.17652	0.239389	0.368978
CHRD	528.844	1.34815	0.112008	12.0361	2.29446e-33	1.46861e-31
FLT3LG	113.407	0.635001	0.0781636	8.124	4.51084e-16	1.04378e-14
RAB11FIP3	2783.17	0.240091	0.0809506	2.9659	0.00301802	0.0092194
GNPTG	2924.7	0.0531865	0.0562234	0.945984	0.344157	0.48706
ZNF268	1159.18	-0.112183	0.0857484	-1.30828	0.190779	0.309987
GOLGA3	7701.73	0.0611091	0.0588303	1.03874	0.298928	0.437604
PABPC4	12122.5	-0.139304	0.0657248	-2.1195	0.0340481	0.0752008
CD209	800.897	1.07109	0.132348	8.093	5.82106e-16	1.3308e-14
CERS4	972.738	0.0361873	0.162298	0.222968	0.823561	0.88865
MCOLN1	1444.17	0.231772	0.0570129	4.06525	4.79803e-05	0.000225883
USP48	3707.76	-0.128753	0.0506658	-2.54122	0.0110466	0.0286316
EFNB1	5811.2	-0.319169	0.0945624	-3.37522	0.000737572	0.00265066
PDPR	3364.51	0.139472	0.0719669	1.938	0.0526231	0.108298
AARS1	8236.28	-0.139186	0.0692243	-2.01066	0.0443618	0.0938119
GLG1	14627.8	0.0812598	0.0505569	1.60729	0.10799	0.196416
KIF4A	1688.71	-0.535807	0.0927817	-5.77492	7.69899e-09	7.26295e-08
TNRC6A	4285.37	0.166676	0.0474064	3.5159	0.000438272	0.00166848
PLEKHG2	3343.32	0.456849	0.0785179	5.81841	5.94107e-09	5.72944e-08
DLL3	48.1155	-0.444396	0.231657	-1.91834	0.0550678	0.112435
NAT14	520.01	0.0522549	0.107021	0.488267	0.625361	0.743031
PITPNM2	1529.53	0.292396	0.0758306	3.85591	0.000115298	0.000501175
EXOC1	2538.62	-0.212436	0.0496751	-4.27651	1.89847e-05	9.692e-05
RBM27	1474.67	-0.172022	0.042885	-4.01123	6.0404e-05	0.000278272
POU4F3	3.23405	0.0403498	0.169539	0.237997	0.811883	0.881002
OSBPL8	4752.32	0.252074	0.0604292	4.17139	3.02748e-05	0.000148279
DTX2	3532.23	-0.338085	0.084782	-3.9877	6.67179e-05	0.000304531
NLRC4	127.181	0.794875	0.0813413	9.7721	1.4835e-22	5.2642e-21
PUS7	1777.33	-0.659944	0.0835967	-7.89438	2.91768e-15	6.22784e-14
LAMB4	23.1312	0.0190553	0.162737	0.117093	0.906787	0.943283
NRCAM	1035.44	-0.227316	0.190642	-1.19237	0.233116	0.361673
LAMB1	11505.2	0.554896	0.0772461	7.18349	6.7954e-13	1.14469e-11
SLC26A4	39.5734	0.148745	0.116073	1.28148	0.200026	0.321729
SLC26A3	595.623	0.148927	0.294078	0.50642	0.612562	0.732953
DLD	4931.56	-0.257072	0.0632028	-4.06742	4.75374e-05	0.000223915
WDR7	1457.48	0.343498	0.0635617	5.40416	6.51131e-08	5.23864e-07
TXNL1	3899.85	-0.06719	0.057148	-1.17572	0.239707	0.369373
IL5RA	24.7277	1.33764	0.142719	9.37254	7.08088e-21	2.27223e-19
ABCC6	690.006	-0.122738	0.129814	-0.945488	0.34441	0.487303
CMTM6	6662.59	-0.186192	0.0589303	-3.15952	0.00158027	0.00521871
ITGA6	19530.2	-0.47699	0.0898996	-5.30581	1.12174e-07	8.64517e-07
RAPGEF4	438.725	0.0641404	0.103697	0.61854	0.536219	0.669692
MAP3K20	8097.71	0.936139	0.109116	8.57933	9.54273e-18	2.52464e-16
SMPX	121.867	2.52758	0.311954	8.1024	5.38853e-16	1.23369e-14
FH	3966.33	-0.373785	0.059685	-6.26263	3.78538e-10	4.41389e-09
SEL1L3	12612.2	-0.12123	0.077231	-1.5697	0.116484	0.208773
TF	270.978	-1.20482	0.262378	-4.59191	4.39212e-06	2.54109e-05
CDV3	9628.78	0.0030742	0.0455735	0.0674558	0.946219	0.968114
MYO15A	73.2278	0.0046289	0.113142	0.0409123	0.967366	0.980378
ALKBH5	4616.36	0.0137451	0.0467558	0.293977	0.768776	0.851214
APOH	103.802	-1.66884	0.271542	-6.14577	7.95744e-10	8.81874e-09
NLRP1	1490.87	0.631307	0.108116	5.83919	5.24565e-09	5.10218e-08
PITPNM3	1307.47	0.237494	0.150832	1.57456	0.115358	0.207161
SPAG7	1514.52	0.00903609	0.0528843	0.170865	0.86433	0.916158
ORC6	644.64	-0.697825	0.0906539	-7.69769	1.38553e-14	2.77929e-13
ZFHX4	726.876	1.7346	0.154736	11.2101	3.63792e-29	1.85087e-27
SLC17A6	1.27174	0.580574	0.516292	1.12451	0.260798	0.394294
CPA1	11.769	0.881371	0.265763	3.31638	0.000911926	0.00320351
ZC3HC1	801.846	-0.1849	0.0508121	-3.63891	0.000273799	0.00109256
ESR1	149.787	1.66198	0.120658	13.7743	3.63924e-43	3.92091e-41
RGS17	132.396	0.146791	0.0946487	1.5509	0.120926	0.215235
ANGPT2	1060.31	0.223595	0.102728	2.17658	0.0295122	0.0666509
TMEM101	1212.91	-0.176084	0.05447	-3.23268	0.00122635	0.00416757
CD200	651.842	1.1818	0.0807629	14.633	1.73113e-48	2.55227e-46
CCDC80	10264.8	2.70072	0.1351	19.9906	6.65557e-89	3.96181e-85
CMA1	26.2533	2.40128	0.240082	10.0019	1.49531e-23	5.59812e-22
PSME1	11070	-0.0807169	0.0744698	-1.08389	0.278415	0.414713
PPP2R3C	1241.92	0.114915	0.0397073	2.89406	0.00380295	0.0112905
HAUS4	887.85	-0.0700843	0.0586044	-1.19589	0.23174	0.360103
JPH4	45.2724	0.975656	0.133034	7.33388	2.23588e-13	3.97888e-12
MYH7	12.9828	0.227064	0.206215	1.1011	0.270852	0.406153
CEBPE	11.8093	1.4704	0.16579	8.86902	7.37939e-19	2.1068e-17
SLC7A8	3261.11	-0.306809	0.124472	-2.46489	0.0137054	0.034467
OSGEP	1411.53	-0.173942	0.0503047	-3.45778	0.000544656	0.00202428
SLC22A17	731.759	1.32915	0.134035	9.91641	3.53243e-23	1.29002e-21
RNF31	1620.37	0.0157483	0.0523273	0.300959	0.763446	0.84754
SCFD1	2717.28	-0.197177	0.0471048	-4.18592	2.84014e-05	0.000139747
G2E3	1538.65	-0.2904	0.0573274	-5.06564	4.0703e-07	2.84628e-06
HECTD1	8948.41	-0.195302	0.0549115	-3.55668	0.000375576	0.00145499
HNRNPC	18200.8	-0.224251	0.0397482	-5.6418	1.68279e-08	1.5018e-07
RPGRIP1	44.4564	-0.0630724	0.106604	-0.591654	0.554083	0.684798
SUPT16H	7596.9	-0.233073	0.052176	-4.46704	7.93085e-06	4.35511e-05
TOX4	3972.08	-0.0583205	0.0384246	-1.51779	0.129067	0.226725
GEMIN2	395.835	-0.310812	0.0537529	-5.78224	7.37106e-09	6.97986e-08
TGM1	163.862	-2.03176	0.177973	-11.4161	3.47444e-30	1.85906e-28
TINF2	2303.67	0.220614	0.0460933	4.78626	1.69918e-06	1.06204e-05
DAZL	31.5958	1.71831	0.152904	11.2378	2.65796e-29	1.3669e-27
TBL1Y	6.52662	-1.61376	0.322064	-5.01068	5.42373e-07	3.7083e-06
SEMA6A	2441.26	0.310224	0.152918	2.0287	0.0424893	0.0904628
TRPM7	3752.62	-0.101356	0.0567056	-1.7874	0.0738728	0.14364
TYRO3	1311.23	-0.300528	0.0923423	-3.2545	0.00113593	0.00389868
WDR76	877.623	-0.238	0.0801533	-2.96931	0.00298472	0.00913232
CAPN3	51.0217	0.177821	0.118938	1.49507	0.134895	0.235004
SNAP23	2646.17	0.0799146	0.0441385	1.81054	0.0702117	0.137623
TBX15	80.9851	-0.260665	0.163082	-1.59836	0.109962	0.199304
PHGDH	2450.08	-0.330656	0.158791	-2.08233	0.0373122	0.0811789
COL9A3	1248.55	-1.72507	0.235571	-7.32291	2.42642e-13	4.29869e-12
EZR	33284.8	-0.461984	0.0852589	-5.4186	6.00663e-08	4.86714e-07
MYL6	35997.4	0.281149	0.0711745	3.95014	7.81061e-05	0.000351725
AGO1	3757.47	-0.0194007	0.055388	-0.35027	0.726136	0.820719
TEKT2	25.7305	-0.143935	0.195452	-0.736423	0.461473	0.603293
CLSPN	1087.44	-0.448899	0.0859264	-5.22423	1.74881e-07	1.30472e-06
RFFL	2083.14	-0.178957	0.0567187	-3.15517	0.00160404	0.00528695
UNC13D	3938.66	-0.0311427	0.12512	-0.248902	0.803437	0.875245
MFSD11	1617.6	-0.129118	0.0485071	-2.66184	0.00777138	0.0211089
DPYSL2	7108.84	0.50858	0.0806374	6.307	2.84496e-10	3.38463e-09
TGFB2	590.992	0.942512	0.13134	7.17612	7.17199e-13	1.20429e-11
GPATCH2	1134.22	-0.22515	0.0448182	-5.02364	5.07002e-07	3.48447e-06
NUP50	4911.68	-0.291261	0.0532443	-5.47028	4.49325e-08	3.72516e-07
CDC45	949.774	-0.494547	0.0940355	-5.25916	1.44719e-07	1.096e-06
COMT	6392	-0.11814	0.0703083	-1.68031	0.0928973	0.173669
ADA2	4384.77	1.18747	0.112634	10.5427	5.48826e-26	2.37597e-24
AC016026.1	15.3228	0.593624	0.125213	4.74093	2.12738e-06	1.30552e-05
VNN3	131.549	-1.58122	0.212863	-7.42835	1.09964e-13	2.02498e-12
ECHDC1	2953.85	-0.127725	0.0567553	-2.25046	0.02442	0.0566552
LRRFIP2	2594.26	-0.129291	0.0446145	-2.89797	0.00375592	0.0111706
[truncated: 53,105 more rows]

## Sheet: Immune-related dysregulated gen
	Gene
1	HSPB6
2	KRT33A
3	TAC1
4	DLX6
5	CD79B
6	FMO1
7	DCN
8	GABRA3
9	LTF
10	CLCA4
11	ATP1A2
12	NRXN3
13	PLEKHO1
14	SLAMF7
15	MYOC
16	MSR1
17	CDH10
18	MAGEC2
19	CELF2
20	GLP2R
21	MYLK
22	SNAP91
23	CD84
24	RASGRP2
25	PYGM
26	PAGE1
27	PPP2R2C
28	WSCD2
29	TACR2
30	ATP12A
31	ICAM3
32	ACTN2
33	ADCYAP1R1
34	AFP
35	PKP1
36	LRP2
37	COL19A1
38	EPB41L3
39	SLCO1A2
40	FCN1
41	FAT2
42	TMPRSS11E
43	GNAO1
44	APOH
45	CMA1
46	TGM1
47	TBL1Y
48	COL9A3
49	CRTAC1
50	BAMBI
51	TREM2
52	KCNK16
53	MAGEB2
54	PCDH11Y
55	MADCAM1
56	PVALB
57	UPK3A
58	CTSG
59	ISM2
60	ASB2
61	NTSR1
62	SIRPB1
63	CHRDL1
64	SRPX
65	AQP9
66	HOMER2
67	SFRP1
68	STMN2
69	RETN
70	CD79A
71	SIGLEC6
72	HAS1
73	LILRB5
74	UPK1A
75	HAMP
76	ATP6V0A4
77	VIPR2
78	EVX1
79	OGN
80	PTGDS
81	CXCL12
82	SORCS1
83	KRT23
84	CCL2
85	KRT32
86	DLX4
87	SGCA
88	VTN
89	FOXN1
90	PHOX2B
91	CPE
92	APOC3
93	KCNA1
94	HDGFL1
95	NR2E1
96	C7
97	IRX4
98	HRH2
99	GCG
100	SMYD1
101	SLC5A7
102	KISS1R
103	ANGPTL1
104	AMPD1
105	PROX1
106	MUC5B
107	MMP8
108	APOA1
109	CNR1
110	PMFBP1
111	CASQ2
112	SPP1
113	ECRG4
114	TNFSF18
115	TBX4
116	AL139327.1
117	POPDC2
118	GJB6
119	LAX1
120	LY9
121	HS3ST2
122	LDB3
123	PTGFR
124	GLIPR2
125	HOXC13
126	HOXC12
127	PLP1
128	MAGEA9B
129	CTCFL
130	F13A1
131	TREM1
132	TMEM255A
133	DEFB126
134	PCSK2
135	FAM83C
136	GRPR
137	CFP
138	FGL2
139	VPREB3
140	IGLL1
141	FLNC
142	HOXD10
143	HOXD11
144	HOXD13
145	BBOX1
146	CDO1
147	KCNA5
148	CNN1
149	FIBCD1
150	DUSP9
151	AOC3
152	CA6
153	PPP1R1B
154	SLC6A11
155	FCRLA
156	LINC00470
157	CLEC10A
158	FCRL2
159	ALDH3B2
160	SYT4
161	CHI3L1
162	DCLK1
163	MYH11
164	LYVE1
165	PEBP4
166	GSTM5
167	ANO3
168	CFHR4
169	SLCO1B1
170	DSG1
171	HAVCR2
172	CD36
173	ADGRB3
174	EPHA7
175	C7orf69
176	NKX2-1
177	SCN7A
178	BLK
179	IL36A
180	IL36RN
181	GYPC
182	CCL21
183	SIT1
184	IRF4
185	FGFBP1
186	TTPA
187	NXPE4
188	TRIM29
189	DUOX1
190	CLCA2
191	SIX3
192	CILP
193	PCDH10
194	MMRN1
195	SHISAL1
196	CD27
197	RTN1
198	SERPINA10
199	DUOXA1
200	ITGAX
201	ABCA8
202	SLC13A5
203	ZNF750
204	ERBB2
205	GRB7
206	PNMT
207	DPT
208	FCGR2A
209	FCRL5
210	CASQ1
211	S100A7
212	TRIM43
213	CNGA3
214	AFF3
215	BOC
216	SLIT2
217	ANK2
218	CRHBP
219	TIMD4
220	SPINK7
221	PLA2G7
222	CLVS2
223	VIP
224	MAGEA4
225	DNAJC5B
226	PMP2
227	DPYS
228	RSPO2
229	PLPPR1
230	HTR7
231	SLC5A12
232	MS4A2
233	CDH22
234	FCGR1A
235	ITIH2
236	ZNF385D
237	GFRA1
238	BOLL
239	C16orf89
240	TMPRSS11D
241	CDH12
242	GPR15
243	ABI3BP
244	CERS3
245	ABCA9
246	ABCA6
247	JAM2
248	GRIA1
249	XAGE2
250	SPAG17
251	RAET1L
252	MAGEA8
253	KCNMA1
254	ADAMTSL3
255	NAA11
256	IGKV1OR-2
257	COLEC12
258	PAGE5
259	SLAMF8
260	ITLN2
261	APOA2
262	PLA2G4D
263	AIRE
264	S100B
265	FOXH1
266	CD300LG
267	MSLNL
268	HS3ST6
269	FGF19
270	ELAVL4
271	CADM3
272	FRZB
273	ACTG2
274	HPGDS
275	C1QTNF7
276	LCE3D
277	NPPC
278	DAPL1
279	IGFN1
280	TEX55
281	FCRL4
282	DPPA2
283	CPA3
284	TCF23
285	CLEC3B
286	HAND2
287	ASB5
288	NPY5R
289	CARTPT
290	TXLNB
291	PI16
292	KCNV1
293	DCSTAMP
294	VEGFD
295	FAT3
296	LRFN5
297	FOLR2
298	PHOX2A
299	NGB
300	SSX5
301	SLC39A2
302	PDZRN4
303	PASD1
304	CMTM5
305	ASPG
306	TMEM100
307	LMO1
308	PRKCB
309	GALR1
310	SERPINB12
311	SCNN1G
312	KLK5
313	KLK13
314	SOAT2
315	KRT24
316	ENTPD3
317	SCARA5
318	PNOC
319	TNXB
320	GFRA2
321	ADAM29
322	HTR1E
323	VCX3A
324	RSPO1
325	CXCL10
326	HSPB3
327	P2RY12
328	RNASE2
329	MUC15
330	GKN1
331	NSG2
332	RNF150
333	HOXD12
334	FABP4
335	SDR9C7
336	KRT6C
337	MZB1
338	COX7B2
339	CYTL1
340	OBP2B
341	KRT15
342	KRT9
343	FGB
344	NMUR1
345	PAH
346	BCL2
347	WDR87
348	ANGPTL7
349	CCL11
350	IL16
351	SYNPO2
352	MRGPRF
353	ADAMTS20
354	CYSLTR1
355	MAB21L3
356	OLR1
357	TCAP
358	DIRC1
359	PODN
360	MIR1-1HG-AS1
361	IGDCC3
362	P2RY14
363	DES
364	WFDC5
365	ZNF683
366	CIDEA
367	FMR1NB
368	KCNA3
369	CD19
370	VCX2
371	SHISA3
372	LGALS7B
373	ZFP42
374	RTL3
375	FCER1A
376	PIK3CD-AS1
377	CCR8
378	F2
379	ALX1
380	RNF182
381	GREM2
382	CHRM2
383	ADIPOQ
384	PENK
385	HECW1-IT1
386	DDN
387	SAGE1
388	MAB21L2
389	SLC9A9
390	USH1G
391	SYNM
392	NXPH4
393	CLEC4G
394	PLCXD3
395	MCEMP1
396	OTOP2
397	RIPPLY3
398	CTNNA3
399	PRR36
400	MAGEA2B
401	ACSM5
402	DSCR4
403	CNTN2
404	S100A7A
405	DDX53
406	TRARG1
407	LCN12
408	ZNF733P
409	MAGEA11
410	NOTUM
411	AC027601.1
412	HS6ST3
413	KRT6B
414	MORN5
415	KCNQ5
416	TAS2R60
417	C16orf54
418	KRTAP5-5
419	LCE3E
420	SLITRK2
421	KRT5
422	LCE1E
423	LINC00643
424	CD300E
425	LILRB4
426	KRT16
427	KRT14
428	FGF3
429	TMPRSS11A
430	BAGE2
431	FAM9C
432	FPR3
433	DPPA3
434	SLC18A3
435	LIN28B
436	P2RX2
437	PRSS45P
438	IGFL1
439	C10orf99
440	IGHV1OR15-9
441	KRTDAP
442	OR7E90P
443	ADRB3
444	LRRK2
445	UTS2B
446	SBSN
447	RELN
448	KIAA0408
449	OR2L13
450	C20orf204
451	ANKRD20A19P
452	ADH1B
453	FAM180B
454	SPRR2B
455	MAGEA6
456	AC034105.1
457	ELANE
458	MFAP5
459	SERPINB13
460	CFD
461	MAP1LC3C
462	IGKV7-3
463	UGT2B17
464	CLEC9A
465	FCGR1B
466	DSCR8
467	TMPRSS11F
468	ITGBL1
469	CCDC69
470	DUSP27
471	CSAG1
472	RORB
473	RNU1-85P
474	RN7SKP208
475	LINC02487
476	FCGR3A
477	GGTA1P
478	CLPSL1
479	LY6G6C
480	LINC01854
481	NCR3
482	C6orf15
483	IGKV1OR2-3
484	MAS1L
485	SPDYC
486	IGKV1OR-3
487	IGKV1OR9-1
488	ST8SIA6-AS1
489	IGFL4
490	KRT40
491	CD177
492	AARD
493	LGALS7
494	SLCO6A1
495	KRT6A
496	CALML3-AS1
497	VCX3B
498	ARRDC5
499	IFITM5
500	IGLL3P
501	SERPINB11
502	XKR4
503	MIR149
504	D86994.1
505	D86998.1
506	D86994.2
507	D87015.1
508	MIR143
509	IGKC
510	IGKJ5
511	IGKV4-1
512	IGKV5-2
513	IGKV6-21
514	IGKV2D-26
515	IGKV3D-20
516	IGKV6D-41
517	IGKV3D-11
518	IGKV1D-42
519	IGLV4-69
520	IGLV8-61
521	IGLV6-57
522	IGLV10-54
523	IGLV1-51
524	IGLV1-47
525	IGLV7-46
526	IGLV1-44
527	IGLV7-43
528	IGLV1-40
529	IGLV1-36
530	IGLV2-33
531	IGLV3-32
532	IGLV3-25
533	IGLV2-23
534	IGLV3-22
535	IGLV3-21
536	IGLV3-19
537	IGLV2-18
538	IGLV3-12
539	IGLV2-11
540	IGLV3-10
541	IGLV3-9
542	IGLV4-3
543	IGLV3-1
544	IGLJ2
545	IGLC2
546	IGLJ3
547	IGLC3
548	IGLC7
549	TRBV6-1
550	TRBV6-4
551	TRBV5-5
552	TRBV5-6
553	TRBV4-2
554	TRBJ2-3
555	TRAJ38
556	TRAJ35
557	TRAJ34
558	IGHG4
559	IGHG2
560	IGHG3
561	IGHM
562	IGHJ2
563	IGHJ1
564	IGHD3-22
565	IGHD3-16
566	IGHD2-15
567	IGHD3-9
568	IGHD2-8
569	IGHD3-3
570	IGHV6-1
571	IGHV1-2
572	IGHV1-3
573	IGHV2-5
574	IGHV3-7
575	IGHV3-11
576	IGHV3-13
577	IGHV1-18
578	IGHV3-20
579	IGHV3-21
580	IGHV3-23
581	IGHV1-24
582	IGHV4-28
583	IGHV3-33
584	IGHV4-34
585	IGHV3-35
586	IGHV4-39
587	IGHV1-45
588	IGHV1-46
589	IGHV3-48
590	IGHV3-49
591	IGHV5-51
592	IGHV3-53
593	IGHV1-58
594	IGHV4-61
595	IGHV3-66
596	IGHV1-69
597	IGHV2-70D
598	IGHV3-73
599	IGHV5-78
600	KRTAP3-2
601	KRTAP3-1
602	POU5F1B
603	ACKR1
604	MAGEA12
605	AC007277.1
606	LINC02418
607	MAGEB1
608	AZGP1P1
609	FOXI3
610	AC087491.1
611	SLC6A10P
612	OR7E5P
613	AL772337.1
614	PNMA6E
615	RPTN
616	MTCO2P33
617	SP9
618	AC110619.1
619	AP000908.1
620	AC093817.1
621	MYBPHL
622	RNA5SP38
623	IGLV9-49
624	AC092198.1
625	AC005165.1
626	DSCR4-IT1
627	IGHV3-64
628	SIRPB3P
629	MED15P9
630	IGKV1OR2-2
631	AC142381.1
632	CHL1-AS2
633	IGHV4-59
634	LINC01087
635	AC103563.1
636	IGKV1D-27
637	LINC00885
638	RORB-AS1
639	PGM5-AS1
640	AL583808.1
641	AC012462.1
642	LA16c-83F12.6
643	LRRK2-DT
644	IGKV1OR9-2
645	IGKV6D-21
646	AL731684.1
647	LINC01980
648	CADM3-AS1
649	AL163953.1
650	IGHV3-72
651	PTPRD-AS1
652	AL731557.1
653	PCA3
654	MTND1P23
655	PHF2P2
656	RPL7P3
657	AC244107.1
658	KRT16P6
659	GAS1RR
660	FAM30A
661	LINC02785
662	MIR663AHG
663	IGHD4-23
664	IGHJ1P
665	AC012501.2
666	LINC00355
667	LINC02088
668	IGHD4-17
669	AL353597.1
670	IGHD6-6
671	RP11-685N3.1
672	AC106875.1
673	HOTAIR
674	TRGV5P
675	AL023755.1
676	AL691420.1
677	IGHV3-47
678	AL137026.1
679	LINC02829
680	USP24P1
681	MARK2P12
682	AC044781.1
683	AL671883.1
684	CASC20
685	KIF25-AS1
686	MAGEA4-AS1
687	ANKRD66
688	KRT16P5
689	NCAPD2P1
690	AC092667.1
691	ERVMER61-1
692	IGKV1OR22-5
693	AL035252.3
694	AC006007.1
695	AC068580.2
696	LINC01614
697	MIR205HG
698	AC007099.1
699	ZBTB46-AS1
700	AL445426.1
701	AC106799.1
702	IGKV1OR2-108
703	RNF2P1
704	AC244157.1
705	IGHV4-31
706	DLX6-AS1
707	LINC01611
708	LINC01819
709	PGM5P4-AS1
710	IGHV3-43
711	ASCL5
712	AC093627.1
713	AL590609.2
714	LINC01412
715	IGKV1D-35
716	AL158819.1
717	SLCO4A1-AS1
718	AC080129.2
719	AL121832.1
720	LINC00702
721	AL035401.1
722	AL139002.1
723	IATPR
724	AC104809.2
725	TWIST2
726	PIRT
727	IGHV3OR16-10
728	POU6F2-AS2
729	IGKV3OR2-268
730	LINC01781
731	AL139042.1
732	AC004231.1
733	AC053503.3
734	ACTBP13
735	LINC01287
736	FOXP4-AS1
737	LINC00330
738	IGKV1OR2-1
739	AF127577.3
740	ESRRAP2
741	LINC01967
742	AL136090.1
743	AL354766.2
744	LINC01639
745	ADORA2BP1
746	AC009262.1
747	CLEC2L
748	SCAT8
749	AL589986.2
750	FRGCA
751	AL137789.1
752	IGHJ3P
753	HAND2-AS1
754	BX276092.7
755	AL080313.2
756	CAMTA1-IT1
757	AC012668.3
758	IGHJ2P
759	LINC01497
760	IGKV1OR10-1
761	AL109615.3
762	AC022034.1
763	NFYAP1
764	Z94160.1
765	SIRPG-AS1
766	IGKV2D-30
767	PRR20G
768	IGKV1D-8
769	IGKV3-20
770	IGKV1D-33
771	TEX35
772	IGKV1-17
773	FAM214BP1
774	TNFRSF13B
775	IGKV1-8
776	IGKV1-16
777	IGKV1D-16
778	IGKV3-11
779	AC092903.1
780	INMT
781	IGKV1-9
782	LINC01324
783	SPRR2A
784	IGKV1-33
785	AL049634.1
786	IGKV1-39
787	IGKV2D-28
788	CSAG4
789	IGHJ3
790	IGKV3-7
791	IGKV2-30
792	IGKV2D-29
793	IGKV1-12
794	IGKV1-5
795	LINC01214
796	GSTA2
797	IGKV2-28
798	LY6G6D
799	IGKV3-15
800	IGKV1-27
801	RN7SL334P
802	AC246787.2
803	NT5C3AP2
804	LINC01194
805	MEF2C-AS1
806	CYP4F27P
807	LINC02434
808	AP000344.2
809	LINC02119
810	ASNSP1
811	LINC02267
812	LINC02484
813	AC012339.1
814	AC008808.1
815	AC106799.2
816	HOXC13-AS
817	OR7E94P
818	CARMN
819	AC026780.2
820	LINC02377
821	AC122694.1
822	AC008808.2
823	TUNAR
824	PHOX2B-AS1
825	LINC01511
826	LINC02492
827	AC112206.4
828	AC009123.1
829	AC074131.1
830	AC091133.3
831	IGKV2D-40
832	F11-AS1
833	GOLGA5P1
834	LINC00958
835	LINC01094
836	AC093763.1
837	IGKV1D-39
838	LINC02106
839	LINC02241
840	RNU7-143P
841	RNU1-92P
842	IGLV2-34
843	IGHV3-62
844	IGLV3-17
845	IGHV3-76
846	IGHV1-67
847	AC004080.1
848	IGLV3-30
849	IGLV3-29
850	IGHV3-37
851	AC069120.1
852	COPDA1
853	IGKV1D-22
854	EVX1-AS
855	IGHV3-33-2
856	IGHV3-25
857	IGLV2-28
858	IGKV2OR22-3
859	IGKV1-35
860	IGKV1OR22-1
861	IGKV1-13
862	AC025881.1
863	IGHV3-52
864	NKX2-1-AS1
865	IGKV1-22
866	AC091987.1
867	IGLV3-13
868	IGLV7-35
869	AF279873.3
870	IGKV2OR22-4
871	IGHV1-68
872	AC011632.1
873	IGHV3-60
874	CARS1P2
875	IGHV3-6
876	IGLV1-41
877	IGLV3-24
878	LINC01419
879	IGLV3-31
880	IGHV3-63
881	IGHVII-51-2
882	IGLC4
883	IGLC5
884	IGHV1-17
885	IGHV3-71
886	IGKV3D-25
887	IGKV2-26
888	IGLCOR22-1
889	IGHV8-51-1
890	IGHV1-12
891	IGHV3-75
892	AC022034.4
893	IGKV2D-18
894	IGHV3-42
895	IGHV7-27
896	AC011131.1
897	IGHV4-55
898	IGLL5
899	AP005018.2
900	AP000842.2
901	LINC02704
902	AP003557.1
903	AC108136.1
904	SMILR
905	CARD18
906	IFNG-AS1
907	AC022509.1
908	AC092112.1
909	AC006206.1
910	LINC02571
911	AC007848.2
912	AC023050.3
913	AC006206.2
914	TRDV3
915	KHDC1L
916	LINC02293
917	HLX-AS1
918	LINC02588
919	LINC02294
920	AL139023.1
921	AC025254.1
922	CLEC5A
923	AL589182.1
924	LINC02461
925	AL133467.1
926	AL079303.1
927	AL132642.1
928	LINC00648
929	IGHV4OR15-8
930	IGHV2OR16-5
931	AC020891.2
932	IGHV1OR15-2
933	MTND5P32
934	AC055874.1
935	LINC02253
936	IGHV3OR15-7
937	LINC02254
938	MTCYBP23
939	AC136428.1
940	AC104041.1
941	AL354993.2
942	SLC22A31
943	AL365361.1
944	IGHV1OR16-2
945	AC133561.2
946	RARRES2P8
947	IGHV1OR16-4
948	AC007608.2
949	IGHV1OR16-3
950	GOLGA2P11
951	AC023824.1
952	AP000842.3
953	TPSP2
954	AL499627.1
955	AC018943.1
956	AC106799.3
957	LINC01229
958	LINC01254
959	Z94057.1
960	LINC02544
961	AC034105.5
962	AC110491.1
963	AC126323.6
964	AC079411.1
965	AC055717.2
966	IGHV1OR16-1
967	LINC02616
968	IGHV3OR16-15
969	GFY
970	MTATP6P25
971	AC007952.6
972	AC027763.1
973	AF001548.1
974	AC119396.1
975	LINC02563
976	AL122127.1
977	MIR4793
978	MTND2P13
979	BX649553.2
980	LINC01894
981	MIR4728
982	AP000894.2
983	MIR4269
984	IGLJCOR18
985	AC129926.1
986	AL122127.2
987	FCGR1CP
988	hsa-mir-4539
989	AL122127.3
990	hsa-mir-5195
991	AP002478.1
992	GDF10
993	AC007952.9
994	AL122127.5
995	DSG1-AS1
996	AC061975.6
997	AC079466.1
998	AC015911.3
999	AC022031.2
1000	AC002546.1
1001	LINC02560
1002	AC245884.9
1003	MAGEA2
1004	IGFL2-AS1
1005	AC008878.3
1006	IGFL1P1
1007	CT45A10
1008	RNF225
1009	IGKV1OR2-11
1010	IGKV3OR2-5
1011	IGHV3OR16-11
1012	IGHV1OR15-4
1013	AC140658.5
1014	IGKV2OR2-7
1015	IGHV3OR16-12
1016	IGHV3OR16-9
1017	IGHV1OR15-1
1018	IGHV3-30
1019	IGHV1OR15-6
1020	IGKV2OR2-1
1021	IGHV3OR16-6
1022	IGKV1OR2-118
1023	IGKV2OR2-7D
1024	IGLCOR22-2
1025	IGHV3OR16-8
1026	AC016737.1
1027	AC090578.2
1028	IGHV1OR15-3
1029	IGKV1OR2-9
1030	AC134879.2
1031	IGKV2OR2-2
1032	IGKV1OR2-6
1033	ACTG1P22
1034	IGHV3OR16-7
1035	AL161729.4
1036	AL445647.1
1037	AC104958.2
1038	AC010186.4
1039	AL590385.2
1040	LHX1
1041	CEACAM20
1042	IGKV2-40
1043	AL160191.3
1044	AC007336.2
1045	AL356274.1
1046	IGHV2-70
1047	AC007671.1
1048	AC100757.2
1049	AC011700.1
1050	AL161431.1
1051	AC245517.5
1052	CCL18
1053	IGHV3-54
1054	IGKV2OR2-10
1055	AC026336.3
1056	IGKV1D-13
1057	IGKV1OR1-1
1058	TRAJ36
1059	AC090116.1
1060	LHX1-DT
1061	IGHV1OR21-1
1062	IGLV2-8
1063	AC135068.2
1064	IGHV3-41
1065	TRAJ37
1066	AC007608.4
1067	AC008785.1
1068	AC078925.2
1069	AL031258.1
1070	AL356274.2
1071	AC011483.3
1072	C8orf87
1073	AC078925.3
1074	AC053503.5
1075	IGHV1-69D
1076	AF001548.3
1077	PCAT14
1078	AC134981.1
1079	LINC01163
1080	AC135068.8
1081	AP003500.1
1082	AC135068.9
1083	AL157778.1
