# Supplementary material for: Characterization of Immune-Related Molecular Subtypes and a Prognostic Signature Correlating With the Response to Immunotherapy in Patients With Gastric Cancer
Source: Front Immunol. 2022 Jul 8;13:939836. doi: 10.3389/fimmu.2022.939836 (PMC9309259; doi:10.3389/fimmu.2022.939836)
Supplement: Supplementary Table 3 — The sequence and detailed information of primers used in this research. [file Table_3.xlsx]

## Sheet: GO analysis of IRDG
	ONTOLOGY	ID	Description	GeneRatio	BgRatio	pvalue	p.adjust	qvalue	geneID	Count
GO:0006956	BP	GO:0006956	complement activation	85/581	178/18866	1.01701e-80	2.04402e-77	1.88414e-77	FCN1/VTN/C7/CFP/IGLL1/CFHR4/CD19/F2/CFD/IGKC/IGKV4-1/IGKV5-2/IGKV3D-20/IGKV3D-11/IGLV6-57/IGLV1-51/IGLV1-47/IGLV1-44/IGLV7-43/IGLV1-40/IGLV3-25/IGLV2-23/IGLV3-21/IGLV3-19/IGLV2-11/IGLV3-1/IGLC2/IGLC3/IGLC7/IGHG4/IGHG2/IGHG3/IGHM/IGHV6-1/IGHV1-3/IGHV2-5/IGHV3-7/IGHV3-11/IGHV3-13/IGHV1-18/IGHV3-20/IGHV3-21/IGHV3-23/IGHV1-24/IGHV4-28/IGHV3-33/IGHV4-34/IGHV3-35/IGHV4-39/IGHV1-45/IGHV3-48/IGHV3-49/IGH…	85
GO:0006958	BP	GO:0006958	complement activation, classical pathway	78/581	141/18866	1.03077e-80	2.04402e-77	1.88414e-77	C7/IGLL1/IGKC/IGKV4-1/IGKV5-2/IGKV3D-20/IGKV3D-11/IGLV6-57/IGLV1-51/IGLV1-47/IGLV1-44/IGLV7-43/IGLV1-40/IGLV3-25/IGLV2-23/IGLV3-21/IGLV3-19/IGLV2-11/IGLV3-1/IGLC2/IGLC3/IGLC7/IGHG4/IGHG2/IGHG3/IGHM/IGHV6-1/IGHV1-3/IGHV2-5/IGHV3-7/IGHV3-11/IGHV3-13/IGHV1-18/IGHV3-20/IGHV3-21/IGHV3-23/IGHV1-24/IGHV4-28/IGHV3-33/IGHV4-34/IGHV3-35/IGHV4-39/IGHV1-45/IGHV3-48/IGHV3-49/IGHV5-51/IGHV3-53/IGHV1-58/IGHV4-6…	78
GO:0002455	BP	GO:0002455	humoral immune response mediated by circulating immunoglobulin	78/581	155/18866	2.43769e-76	3.22262e-73	2.97056e-73	C7/IGLL1/IGKC/IGKV4-1/IGKV5-2/IGKV3D-20/IGKV3D-11/IGLV6-57/IGLV1-51/IGLV1-47/IGLV1-44/IGLV7-43/IGLV1-40/IGLV3-25/IGLV2-23/IGLV3-21/IGLV3-19/IGLV2-11/IGLV3-1/IGLC2/IGLC3/IGLC7/IGHG4/IGHG2/IGHG3/IGHM/IGHV6-1/IGHV1-3/IGHV2-5/IGHV3-7/IGHV3-11/IGHV3-13/IGHV1-18/IGHV3-20/IGHV3-21/IGHV3-23/IGHV1-24/IGHV4-28/IGHV3-33/IGHV4-34/IGHV3-35/IGHV4-39/IGHV1-45/IGHV3-48/IGHV3-49/IGHV5-51/IGHV3-53/IGHV1-58/IGHV4-6…	78
GO:0006959	BP	GO:0006959	humoral immune response	101/581	377/18866	1.45756e-66	1.44517e-63	1.33213e-63	LTF/FCN1/TREM2/CTSG/CCL2/VTN/C7/TREM1/DEFB126/CFP/IGLL1/CFHR4/IL36RN/S100A7/AIRE/KLK5/CXCL10/FGB/BCL2/WFDC5/CD19/F2/ELANE/CFD/KRT6A/IGKC/IGKV4-1/IGKV5-2/IGKV3D-20/IGKV3D-11/IGLV6-57/IGLV1-51/IGLV1-47/IGLV1-44/IGLV7-43/IGLV1-40/IGLV3-25/IGLV2-23/IGLV3-21/IGLV3-19/IGLV2-11/IGLV3-1/IGLC2/IGLC3/IGLC7/IGHG4/IGHG2/IGHG3/IGHM/IGHV6-1/IGHV1-3/IGHV2-5/IGHV3-7/IGHV3-11/IGHV3-13/IGHV1-18/IGHV3-20/IGHV3-21/I…	101
GO:0016064	BP	GO:0016064	immunoglobulin mediated immune response	81/581	227/18866	2.41137e-64	1.9127e-61	1.76309e-61	C7/FGL2/IGLL1/CD27/CD19/IGKC/IGKV4-1/IGKV5-2/IGKV3D-20/IGKV3D-11/IGLV6-57/IGLV1-51/IGLV1-47/IGLV1-44/IGLV7-43/IGLV1-40/IGLV3-25/IGLV2-23/IGLV3-21/IGLV3-19/IGLV2-11/IGLV3-1/IGLC2/IGLC3/IGLC7/IGHG4/IGHG2/IGHG3/IGHM/IGHV6-1/IGHV1-3/IGHV2-5/IGHV3-7/IGHV3-11/IGHV3-13/IGHV1-18/IGHV3-20/IGHV3-21/IGHV3-23/IGHV1-24/IGHV4-28/IGHV3-33/IGHV4-34/IGHV3-35/IGHV4-39/IGHV1-45/IGHV3-48/IGHV3-49/IGHV5-51/IGHV3-53/I…	81
GO:0019724	BP	GO:0019724	B cell mediated immunity	81/581	230/18866	8.24195e-64	5.44793e-61	5.02181e-61	C7/FGL2/IGLL1/CD27/CD19/IGKC/IGKV4-1/IGKV5-2/IGKV3D-20/IGKV3D-11/IGLV6-57/IGLV1-51/IGLV1-47/IGLV1-44/IGLV7-43/IGLV1-40/IGLV3-25/IGLV2-23/IGLV3-21/IGLV3-19/IGLV2-11/IGLV3-1/IGLC2/IGLC3/IGLC7/IGHG4/IGHG2/IGHG3/IGHM/IGHV6-1/IGHV1-3/IGHV2-5/IGHV3-7/IGHV3-11/IGHV3-13/IGHV1-18/IGHV3-20/IGHV3-21/IGHV3-23/IGHV1-24/IGHV4-28/IGHV3-33/IGHV4-34/IGHV3-35/IGHV4-39/IGHV1-45/IGHV3-48/IGHV3-49/IGHV5-51/IGHV3-53/I…	81
GO:0030449	BP	GO:0030449	regulation of complement activation	59/581	115/18866	2.16236e-58	1.22513e-55	1.1293e-55	VTN/C7/CFP/CFHR4/CD19/F2/IGKC/IGKV4-1/IGKV5-2/IGKV3D-20/IGKV3D-11/IGLV6-57/IGLV1-51/IGLV1-47/IGLV1-44/IGLV7-43/IGLV1-40/IGLV3-25/IGLV2-23/IGLV3-21/IGLV3-19/IGLV2-11/IGLV3-1/IGLC2/IGLC3/IGLC7/IGHG4/IGHG2/IGHG3/IGHV2-5/IGHV3-7/IGHV3-11/IGHV3-13/IGHV3-23/IGHV3-33/IGHV4-34/IGHV4-39/IGHV3-48/IGHV3-53/IGHV1-69/IGHV4-59/IGKV2D-30/IGKV3-20/IGKV1D-33/IGKV1-17/IGKV1-16/IGKV1-39/IGKV2D-28/IGKV2-30/IGKV1-12/…	59
GO:0006909	BP	GO:0006909	phagocytosis	94/581	382/18866	3.38341e-58	1.67733e-55	1.54613e-55	MSR1/ICAM3/FCN1/TREM2/SIRPB1/SRPX/CCL2/APOA1/IGLL1/CD36/FCGR2A/FCGR1A/COLEC12/APOA2/ADIPOQ/ELANE/FCGR3A/XKR4/IGKC/IGKV4-1/IGKV5-2/IGKV3D-20/IGKV3D-11/IGLV6-57/IGLV1-51/IGLV1-47/IGLV1-44/IGLV7-43/IGLV1-40/IGLV3-25/IGLV2-23/IGLV3-21/IGLV3-19/IGLV2-11/IGLV3-1/IGLC2/IGLC3/IGLC7/IGHG4/IGHG2/IGHG3/IGHM/IGHV6-1/IGHV1-3/IGHV2-5/IGHV3-7/IGHV3-11/IGHV3-13/IGHV1-18/IGHV3-20/IGHV3-21/IGHV3-23/IGHV1-24/IGHV4-…	94
GO:0002920	BP	GO:0002920	regulation of humoral immune response	60/581	134/18866	8.91809e-55	3.9299e-52	3.62252e-52	VTN/C7/CFP/CFHR4/KLK5/CD19/F2/IGKC/IGKV4-1/IGKV5-2/IGKV3D-20/IGKV3D-11/IGLV6-57/IGLV1-51/IGLV1-47/IGLV1-44/IGLV7-43/IGLV1-40/IGLV3-25/IGLV2-23/IGLV3-21/IGLV3-19/IGLV2-11/IGLV3-1/IGLC2/IGLC3/IGLC7/IGHG4/IGHG2/IGHG3/IGHV2-5/IGHV3-7/IGHV3-11/IGHV3-13/IGHV3-23/IGHV3-33/IGHV4-34/IGHV4-39/IGHV3-48/IGHV3-53/IGHV1-69/IGHV4-59/IGKV2D-30/IGKV3-20/IGKV1D-33/IGKV1-17/IGKV1-16/IGKV1-39/IGKV2D-28/IGKV2-30/IGKV…	60
GO:0002449	BP	GO:0002449	lymphocyte mediated immunity	86/581	366/18866	2.18589e-51	8.66924e-49	7.99115e-49	SLAMF7/C7/FGL2/IGLL1/HAVCR2/CD27/AIRE/CD19/CLEC4G/NCR3/IGKC/IGKV4-1/IGKV5-2/IGKV3D-20/IGKV3D-11/IGLV6-57/IGLV1-51/IGLV1-47/IGLV1-44/IGLV7-43/IGLV1-40/IGLV3-25/IGLV2-23/IGLV3-21/IGLV3-19/IGLV2-11/IGLV3-1/IGLC2/IGLC3/IGLC7/IGHG4/IGHG2/IGHG3/IGHM/IGHV6-1/IGHV1-3/IGHV2-5/IGHV3-7/IGHV3-11/IGHV3-13/IGHV1-18/IGHV3-20/IGHV3-21/IGHV3-23/IGHV1-24/IGHV4-28/IGHV3-33/IGHV4-34/IGHV3-35/IGHV4-39/IGHV1-45/IGHV3-…	86
GO:0002460	BP	GO:0002460	adaptive immune response based on somatic recombination of immune receptors built from immunoglobulin superfamily domains	86/581	370/18866	5.68594e-51	1.88942e-48	1.74164e-48	C7/LY9/FGL2/IGLL1/HAVCR2/IRF4/CD27/AIRE/CD19/CLEC4G/IGKC/IGKV4-1/IGKV5-2/IGKV3D-20/IGKV3D-11/IGLV6-57/IGLV1-51/IGLV1-47/IGLV1-44/IGLV7-43/IGLV1-40/IGLV3-25/IGLV2-23/IGLV3-21/IGLV3-19/IGLV2-11/IGLV3-1/IGLC2/IGLC3/IGLC7/IGHG4/IGHG2/IGHG3/IGHM/IGHV6-1/IGHV1-3/IGHV2-5/IGHV3-7/IGHV3-11/IGHV3-13/IGHV1-18/IGHV3-20/IGHV3-21/IGHV3-23/IGHV1-24/IGHV4-28/IGHV3-33/IGHV4-34/IGHV3-35/IGHV4-39/IGHV1-45/IGHV3-48/…	86
GO:0006910	BP	GO:0006910	phagocytosis, recognition	49/581	88/18866	5.71686e-51	1.88942e-48	1.74164e-48	FCN1/IGLL1/CD36/COLEC12/IGKC/IGLC2/IGLC3/IGLC7/IGHG4/IGHG2/IGHG3/IGHM/IGHV6-1/IGHV1-3/IGHV2-5/IGHV3-7/IGHV3-11/IGHV3-13/IGHV1-18/IGHV3-20/IGHV3-21/IGHV3-23/IGHV1-24/IGHV4-28/IGHV3-33/IGHV4-34/IGHV3-35/IGHV4-39/IGHV1-45/IGHV3-48/IGHV3-49/IGHV5-51/IGHV3-53/IGHV1-58/IGHV4-61/IGHV3-66/IGHV1-69/IGHV2-70D/IGHV3-73/IGHV3-64/IGHV4-59/IGHV3-72/IGHV4-31/IGHV3-43/IGLL5/IGHV1OR15-1/IGHV3-30/IGHV2-70/IGHV1-69D	49
GO:0002429	BP	GO:0002429	immune response-activating cell surface receptor signaling pathway	95/581	481/18866	1.11254e-49	3.15165e-47	2.90514e-47	CD79B/ICAM3/FCN1/CD79A/MUC5B/LAX1/IGLL1/CLEC10A/BLK/FCGR2A/FCGR1A/PRKCB/MUC15/BCL2/CD19/LILRB4/FPR3/FCGR3A/NCR3/IGKC/IGKV4-1/IGKV5-2/IGKV3D-20/IGKV3D-11/IGLV6-57/IGLV1-51/IGLV1-47/IGLV1-44/IGLV7-43/IGLV1-40/IGLV3-25/IGLV2-23/IGLV3-21/IGLV3-19/IGLV2-11/IGLV3-1/IGLC2/IGLC3/IGLC7/IGHG4/IGHG2/IGHG3/IGHM/IGHV6-1/IGHV1-3/IGHV2-5/IGHV3-7/IGHV3-11/IGHV3-13/IGHV1-18/IGHV3-20/IGHV3-21/IGHV3-23/IGHV1-24/IGH…	95
GO:0002757	BP	GO:0002757	immune response-activating signal transduction	95/581	481/18866	1.11254e-49	3.15165e-47	2.90514e-47	CD79B/ICAM3/FCN1/CD79A/MUC5B/LAX1/IGLL1/CLEC10A/BLK/FCGR2A/FCGR1A/PRKCB/MUC15/BCL2/CD19/LILRB4/FPR3/FCGR3A/NCR3/IGKC/IGKV4-1/IGKV5-2/IGKV3D-20/IGKV3D-11/IGLV6-57/IGLV1-51/IGLV1-47/IGLV1-44/IGLV7-43/IGLV1-40/IGLV3-25/IGLV2-23/IGLV3-21/IGLV3-19/IGLV2-11/IGLV3-1/IGLC2/IGLC3/IGLC7/IGHG4/IGHG2/IGHG3/IGHM/IGHV6-1/IGHV1-3/IGHV2-5/IGHV3-7/IGHV3-11/IGHV3-13/IGHV1-18/IGHV3-20/IGHV3-21/IGHV3-23/IGHV1-24/IGH…	95
GO:0002431	BP	GO:0002431	Fc receptor mediated stimulatory signaling pathway	57/581	145/18866	4.11187e-48	1.08718e-45	1.00214e-45	BLK/FCGR2A/FCGR1A/FCGR3A/IGKC/IGKV4-1/IGKV5-2/IGKV3D-20/IGKV3D-11/IGLV6-57/IGLV1-51/IGLV1-47/IGLV1-44/IGLV7-43/IGLV1-40/IGLV3-25/IGLV2-23/IGLV3-21/IGLV3-19/IGLV2-11/IGLV3-1/IGLC2/IGLC3/IGLC7/IGHG4/IGHG2/IGHG3/IGHV2-5/IGHV3-7/IGHV3-11/IGHV3-13/IGHV3-23/IGHV3-33/IGHV4-34/IGHV4-39/IGHV3-48/IGHV3-53/IGHV1-69/IGHV4-59/IGKV2D-30/IGKV3-20/IGKV1D-33/IGKV1-17/IGKV1-16/IGKV1-39/IGKV2D-28/IGKV2-30/IGKV1-12/…	57
GO:0002433	BP	GO:0002433	immune response-regulating cell surface receptor signaling pathway involved in phagocytosis	56/581	139/18866	5.40244e-48	1.26036e-45	1.16178e-45	FCGR2A/FCGR1A/FCGR3A/IGKC/IGKV4-1/IGKV5-2/IGKV3D-20/IGKV3D-11/IGLV6-57/IGLV1-51/IGLV1-47/IGLV1-44/IGLV7-43/IGLV1-40/IGLV3-25/IGLV2-23/IGLV3-21/IGLV3-19/IGLV2-11/IGLV3-1/IGLC2/IGLC3/IGLC7/IGHG4/IGHG2/IGHG3/IGHV2-5/IGHV3-7/IGHV3-11/IGHV3-13/IGHV3-23/IGHV3-33/IGHV4-34/IGHV4-39/IGHV3-48/IGHV3-53/IGHV1-69/IGHV4-59/IGKV2D-30/IGKV3-20/IGKV1D-33/IGKV1-17/IGKV1-16/IGKV1-39/IGKV2D-28/IGKV2-30/IGKV1-12/IGKV…	56
GO:0038096	BP	GO:0038096	Fc-gamma receptor signaling pathway involved in phagocytosis	56/581	139/18866	5.40244e-48	1.26036e-45	1.16178e-45	FCGR2A/FCGR1A/FCGR3A/IGKC/IGKV4-1/IGKV5-2/IGKV3D-20/IGKV3D-11/IGLV6-57/IGLV1-51/IGLV1-47/IGLV1-44/IGLV7-43/IGLV1-40/IGLV3-25/IGLV2-23/IGLV3-21/IGLV3-19/IGLV2-11/IGLV3-1/IGLC2/IGLC3/IGLC7/IGHG4/IGHG2/IGHG3/IGHV2-5/IGHV3-7/IGHV3-11/IGHV3-13/IGHV3-23/IGHV3-33/IGHV4-34/IGHV4-39/IGHV3-48/IGHV3-53/IGHV1-69/IGHV4-59/IGKV2D-30/IGKV3-20/IGKV1D-33/IGKV1-17/IGKV1-16/IGKV1-39/IGKV2D-28/IGKV2-30/IGKV1-12/IGKV…	56
GO:0038094	BP	GO:0038094	Fc-gamma receptor signaling pathway	56/581	142/18866	2.26814e-47	4.99747e-45	4.60658e-45	FCGR2A/FCGR1A/FCGR3A/IGKC/IGKV4-1/IGKV5-2/IGKV3D-20/IGKV3D-11/IGLV6-57/IGLV1-51/IGLV1-47/IGLV1-44/IGLV7-43/IGLV1-40/IGLV3-25/IGLV2-23/IGLV3-21/IGLV3-19/IGLV2-11/IGLV3-1/IGLC2/IGLC3/IGLC7/IGHG4/IGHG2/IGHG3/IGHV2-5/IGHV3-7/IGHV3-11/IGHV3-13/IGHV3-23/IGHV3-33/IGHV4-34/IGHV4-39/IGHV3-48/IGHV3-53/IGHV1-69/IGHV4-59/IGKV2D-30/IGKV3-20/IGKV1D-33/IGKV1-17/IGKV1-16/IGKV1-39/IGKV2D-28/IGKV2-30/IGKV1-12/IGKV…	56
GO:0002377	BP	GO:0002377	immunoglobulin production	63/581	210/18866	1.08137e-44	2.25721e-42	2.08066e-42	FGL2/VPREB3/MZB1/IGKC/IGKV4-1/IGKV5-2/IGKV6-21/IGKV2D-26/IGKV3D-20/IGKV6D-41/IGKV3D-11/IGKV1D-42/IGLV4-69/IGLV8-61/IGLV6-57/IGLV10-54/IGLV1-51/IGLV1-47/IGLV7-46/IGLV1-44/IGLV7-43/IGLV1-40/IGLV1-36/IGLV2-33/IGLV3-32/IGLV3-25/IGLV2-23/IGLV3-22/IGLV3-21/IGLV3-19/IGLV2-18/IGLV3-12/IGLV2-11/IGLV3-10/IGLV3-9/IGLV4-3/IGLV3-1/IGLV9-49/IGKV6D-21/IGKV2D-30/IGKV1D-8/IGKV3-20/IGKV1D-33/IGKV1-17/IGKV1-8/IGKV1…	63
GO:0006911	BP	GO:0006911	phagocytosis, engulfment	51/581	126/18866	6.86566e-44	1.36146e-41	1.25497e-41	MSR1/TREM2/IGLL1/CD36/FCGR1A/XKR4/IGKC/IGLC2/IGLC3/IGLC7/IGHG4/IGHG2/IGHG3/IGHM/IGHV6-1/IGHV1-3/IGHV2-5/IGHV3-7/IGHV3-11/IGHV3-13/IGHV1-18/IGHV3-20/IGHV3-21/IGHV3-23/IGHV1-24/IGHV4-28/IGHV3-33/IGHV4-34/IGHV3-35/IGHV4-39/IGHV1-45/IGHV3-48/IGHV3-49/IGHV5-51/IGHV3-53/IGHV1-58/IGHV4-61/IGHV3-66/IGHV1-69/IGHV2-70D/IGHV3-73/IGHV3-64/IGHV4-59/IGHV3-72/IGHV4-31/IGHV3-43/IGLL5/IGHV1OR15-1/IGHV3-30/IGHV2-7…	51
GO:0050853	BP	GO:0050853	B cell receptor signaling pathway	52/581	135/18866	2.12552e-43	4.0142e-41	3.70022e-41	CD79B/CD79A/IGLL1/BLK/PRKCB/BCL2/CD19/IGKC/IGLC2/IGLC3/IGLC7/IGHG4/IGHG2/IGHG3/IGHM/IGHV6-1/IGHV1-3/IGHV2-5/IGHV3-7/IGHV3-11/IGHV3-13/IGHV1-18/IGHV3-20/IGHV3-21/IGHV3-23/IGHV1-24/IGHV4-28/IGHV3-33/IGHV4-34/IGHV3-35/IGHV4-39/IGHV1-45/IGHV3-48/IGHV3-49/IGHV5-51/IGHV3-53/IGHV1-58/IGHV4-61/IGHV3-66/IGHV1-69/IGHV2-70D/IGHV3-73/IGHV3-64/IGHV4-59/IGHV3-72/IGHV4-31/IGHV3-43/IGLL5/IGHV1OR15-1/IGHV3-30/IGH…	52
GO:0099024	BP	GO:0099024	plasma membrane invagination	51/581	135/18866	4.52611e-42	8.15934e-40	7.52114e-40	MSR1/TREM2/IGLL1/CD36/FCGR1A/XKR4/IGKC/IGLC2/IGLC3/IGLC7/IGHG4/IGHG2/IGHG3/IGHM/IGHV6-1/IGHV1-3/IGHV2-5/IGHV3-7/IGHV3-11/IGHV3-13/IGHV1-18/IGHV3-20/IGHV3-21/IGHV3-23/IGHV1-24/IGHV4-28/IGHV3-33/IGHV4-34/IGHV3-35/IGHV4-39/IGHV1-45/IGHV3-48/IGHV3-49/IGHV5-51/IGHV3-53/IGHV1-58/IGHV4-61/IGHV3-66/IGHV1-69/IGHV2-70D/IGHV3-73/IGHV3-64/IGHV4-59/IGHV3-72/IGHV4-31/IGHV3-43/IGLL5/IGHV1OR15-1/IGHV3-30/IGHV2-7…	51
GO:0010324	BP	GO:0010324	membrane invagination	51/581	143/18866	1.37967e-40	2.37903e-38	2.19295e-38	MSR1/TREM2/IGLL1/CD36/FCGR1A/XKR4/IGKC/IGLC2/IGLC3/IGLC7/IGHG4/IGHG2/IGHG3/IGHM/IGHV6-1/IGHV1-3/IGHV2-5/IGHV3-7/IGHV3-11/IGHV3-13/IGHV1-18/IGHV3-20/IGHV3-21/IGHV3-23/IGHV1-24/IGHV4-28/IGHV3-33/IGHV4-34/IGHV3-35/IGHV4-39/IGHV1-45/IGHV3-48/IGHV3-49/IGHV5-51/IGHV3-53/IGHV1-58/IGHV4-61/IGHV3-66/IGHV1-69/IGHV2-70D/IGHV3-73/IGHV3-64/IGHV4-59/IGHV3-72/IGHV4-31/IGHV3-43/IGLL5/IGHV1OR15-1/IGHV3-30/IGHV2-7…	51
GO:0002440	BP	GO:0002440	production of molecular mediator of immune response	68/581	306/18866	6.26893e-39	1.03594e-36	9.54912e-37	APOA1/FGL2/VPREB3/CD36/APOA2/KLK5/MZB1/ELANE/IGKC/IGKV4-1/IGKV5-2/IGKV6-21/IGKV2D-26/IGKV3D-20/IGKV6D-41/IGKV3D-11/IGKV1D-42/IGLV4-69/IGLV8-61/IGLV6-57/IGLV10-54/IGLV1-51/IGLV1-47/IGLV7-46/IGLV1-44/IGLV7-43/IGLV1-40/IGLV1-36/IGLV2-33/IGLV3-32/IGLV3-25/IGLV2-23/IGLV3-22/IGLV3-21/IGLV3-19/IGLV2-18/IGLV3-12/IGLV2-11/IGLV3-10/IGLV3-9/IGLV4-3/IGLV3-1/IGLV9-49/IGKV6D-21/IGKV2D-30/IGKV1D-8/IGKV3-20/IGKV…	68
GO:0038095	BP	GO:0038095	Fc-epsilon receptor signaling pathway	52/581	169/18866	1.28969e-37	2.04596e-35	1.88593e-35	MS4A2/FCER1A/IGKC/IGKV4-1/IGKV5-2/IGKV3D-20/IGKV3D-11/IGLV6-57/IGLV1-51/IGLV1-47/IGLV1-44/IGLV7-43/IGLV1-40/IGLV3-25/IGLV2-23/IGLV3-21/IGLV3-19/IGLV2-11/IGLV3-1/IGLC2/IGLC3/IGLC7/IGHV2-5/IGHV3-7/IGHV3-11/IGHV3-13/IGHV3-23/IGHV3-33/IGHV4-34/IGHV4-39/IGHV3-48/IGHV3-53/IGHV1-69/IGHV4-59/IGKV2D-30/IGKV3-20/IGKV1D-33/IGKV1-17/IGKV1-16/IGKV1-39/IGKV2D-28/IGKV2-30/IGKV1-12/IGKV1-5/IGKV2-28/IGKV3-15/IGKV…	52
GO:0050864	BP	GO:0050864	regulation of B cell activation	54/581	195/18866	2.32613e-36	3.43562e-34	3.16689e-34	SFRP1/IGLL1/BLK/CD27/SLAMF8/MZB1/BCL2/CD19/IGKC/IGLC2/IGLC3/IGLC7/IGHG4/IGHG2/IGHG3/IGHM/IGHV6-1/IGHV1-3/IGHV2-5/IGHV3-7/IGHV3-11/IGHV3-13/IGHV1-18/IGHV3-20/IGHV3-21/IGHV3-23/IGHV1-24/IGHV4-28/IGHV3-33/IGHV4-34/IGHV3-35/IGHV4-39/IGHV1-45/IGHV3-48/IGHV3-49/IGHV5-51/IGHV3-53/IGHV1-58/IGHV4-61/IGHV3-66/IGHV1-69/IGHV2-70D/IGHV3-73/IGHV3-64/IGHV4-59/IGHV3-72/IGHV4-31/IGHV3-43/TNFRSF13B/IGLL5/IGHV1OR15…	54
GO:0038093	BP	GO:0038093	Fc receptor signaling pathway	59/581	241/18866	2.33892e-36	3.43562e-34	3.16689e-34	FCGR2A/MS4A2/FCGR1A/FCER1A/FCGR1B/FCGR3A/IGKC/IGKV4-1/IGKV5-2/IGKV3D-20/IGKV3D-11/IGLV6-57/IGLV1-51/IGLV1-47/IGLV1-44/IGLV7-43/IGLV1-40/IGLV3-25/IGLV2-23/IGLV3-21/IGLV3-19/IGLV2-11/IGLV3-1/IGLC2/IGLC3/IGLC7/IGHG4/IGHG2/IGHG3/IGHV2-5/IGHV3-7/IGHV3-11/IGHV3-13/IGHV3-23/IGHV3-33/IGHV4-34/IGHV4-39/IGHV3-48/IGHV3-53/IGHV1-69/IGHV4-59/IGKV2D-30/IGKV3-20/IGKV1D-33/IGKV1-17/IGKV1-16/IGKV1-39/IGKV2D-28/IG…	59
GO:0050871	BP	GO:0050871	positive regulation of B cell activation	48/581	151/18866	1.55453e-35	2.20188e-33	2.02966e-33	IGLL1/CD27/BCL2/IGKC/IGLC2/IGLC3/IGLC7/IGHG4/IGHG2/IGHG3/IGHM/IGHV6-1/IGHV1-3/IGHV2-5/IGHV3-7/IGHV3-11/IGHV3-13/IGHV1-18/IGHV3-20/IGHV3-21/IGHV3-23/IGHV1-24/IGHV4-28/IGHV3-33/IGHV4-34/IGHV3-35/IGHV4-39/IGHV1-45/IGHV3-48/IGHV3-49/IGHV5-51/IGHV3-53/IGHV1-58/IGHV4-61/IGHV3-66/IGHV1-69/IGHV2-70D/IGHV3-73/IGHV3-64/IGHV4-59/IGHV3-72/IGHV4-31/IGHV3-43/IGLL5/IGHV1OR15-1/IGHV3-30/IGHV2-70/IGHV1-69D	48
GO:0006898	BP	GO:0006898	receptor-mediated endocytosis	66/581	328/18866	5.655e-35	7.73369e-33	7.12878e-33	MSR1/SNAP91/LRP2/VTN/APOC3/APOA1/CD36/CCL21/FCGR1A/GRIA1/COLEC12/FOLR2/RSPO1/CNTN2/CLEC9A/FCGR1B/IGKC/IGKV4-1/IGKV5-2/IGKV3D-20/IGKV3D-11/IGLV6-57/IGLV1-51/IGLV1-47/IGLV1-44/IGLV7-43/IGLV1-40/IGLV3-25/IGLV2-23/IGLV3-21/IGLV3-19/IGLV2-11/IGLV3-1/IGLC2/IGLC3/IGLC7/IGHV2-5/IGHV3-7/IGHV3-11/IGHV3-13/IGHV3-23/IGHV3-33/IGHV4-34/IGHV4-39/IGHV3-48/IGHV3-53/IGHV1-69/IGHV4-59/IGKV2D-30/IGKV3-20/IGKV1D-33/I…	66
GO:0008037	BP	GO:0008037	cell recognition	56/581	226/18866	7.63594e-35	1.00947e-32	9.30513e-33	FCN1/CRTAC1/CNR1/IGLL1/HAVCR2/CD36/CCL21/COLEC12/FOLR2/CNTN2/NCR3/IGKC/IGLC2/IGLC3/IGLC7/IGHG4/IGHG2/IGHG3/IGHM/IGHV6-1/IGHV1-3/IGHV2-5/IGHV3-7/IGHV3-11/IGHV3-13/IGHV1-18/IGHV3-20/IGHV3-21/IGHV3-23/IGHV1-24/IGHV4-28/IGHV3-33/IGHV4-34/IGHV3-35/IGHV4-39/IGHV1-45/IGHV3-48/IGHV3-49/IGHV5-51/IGHV3-53/IGHV1-58/IGHV4-61/IGHV3-66/IGHV1-69/IGHV2-70D/IGHV3-73/IGHV3-64/IGHV4-59/IGHV3-72/IGHV4-31/IGHV3-43/IG…	56
GO:0042742	BP	GO:0042742	defense response to bacterium	65/581	348/18866	2.0325e-32	2.60029e-30	2.3969e-30	LTF/TREM2/CTSG/HAMP/DEFB126/CFP/IGLL1/HAVCR2/CD36/S100A7/COLEC12/SLAMF8/KLK5/FGB/WFDC5/F2/C10orf99/ELANE/KRT6A/IGKC/IGLC2/IGLC3/IGLC7/IGHG4/IGHG2/IGHG3/IGHM/IGHV6-1/IGHV1-3/IGHV2-5/IGHV3-7/IGHV3-11/IGHV3-13/IGHV1-18/IGHV3-20/IGHV3-21/IGHV3-23/IGHV1-24/IGHV4-28/IGHV3-33/IGHV4-34/IGHV3-35/IGHV4-39/IGHV1-45/IGHV3-48/IGHV3-49/IGHV5-51/IGHV3-53/IGHV1-58/IGHV4-61/IGHV3-66/IGHV1-69/IGHV2-70D/IGHV3-73/IG…	65
GO:0002697	BP	GO:0002697	regulation of immune effector process	74/581	470/18866	9.88986e-32	1.22573e-29	1.12985e-29	CD84/VTN/C7/APOA1/CFP/FGL2/CFHR4/HAVCR2/CD36/BLK/IRF4/SLAMF8/APOA2/KLK5/MZB1/ZNF683/CD19/F2/CLEC4G/NCR3/CD177/IGKC/IGKV4-1/IGKV5-2/IGKV3D-20/IGKV3D-11/IGLV6-57/IGLV1-51/IGLV1-47/IGLV1-44/IGLV7-43/IGLV1-40/IGLV3-25/IGLV2-23/IGLV3-21/IGLV3-19/IGLV2-11/IGLV3-1/IGLC2/IGLC3/IGLC7/IGHG4/IGHG2/IGHG3/IGHV2-5/IGHV3-7/IGHV3-11/IGHV3-13/IGHV3-23/IGHV3-33/IGHV4-34/IGHV4-39/IGHV3-48/IGHV3-53/IGHV1-69/IGHV4-59…	74
GO:0042113	BP	GO:0042113	B cell activation	58/581	328/18866	1.10494e-27	1.32794e-25	1.22407e-25	CD79B/SFRP1/CD79A/LAX1/IGLL1/BLK/CD27/SLAMF8/PRKCB/MZB1/BCL2/CD19/IGKC/IGLC2/IGLC3/IGLC7/IGHG4/IGHG2/IGHG3/IGHM/IGHV6-1/IGHV1-3/IGHV2-5/IGHV3-7/IGHV3-11/IGHV3-13/IGHV1-18/IGHV3-20/IGHV3-21/IGHV3-23/IGHV1-24/IGHV4-28/IGHV3-33/IGHV4-34/IGHV3-35/IGHV4-39/IGHV1-45/IGHV3-48/IGHV3-49/IGHV5-51/IGHV3-53/IGHV1-58/IGHV4-61/IGHV3-66/IGHV1-69/IGHV2-70D/IGHV3-73/IGHV3-64/IGHV4-59/IGHV3-72/IGHV4-31/IGHV3-43/TN…	58
GO:0050851	BP	GO:0050851	antigen receptor-mediated signaling pathway	54/581	325/18866	1.8109e-24	2.11236e-22	1.94714e-22	CD79B/CD79A/LAX1/IGLL1/BLK/PRKCB/BCL2/CD19/LILRB4/IGKC/IGLC2/IGLC3/IGLC7/IGHG4/IGHG2/IGHG3/IGHM/IGHV6-1/IGHV1-3/IGHV2-5/IGHV3-7/IGHV3-11/IGHV3-13/IGHV1-18/IGHV3-20/IGHV3-21/IGHV3-23/IGHV1-24/IGHV4-28/IGHV3-33/IGHV4-34/IGHV3-35/IGHV4-39/IGHV1-45/IGHV3-48/IGHV3-49/IGHV5-51/IGHV3-53/IGHV1-58/IGHV4-61/IGHV3-66/IGHV1-69/IGHV2-70D/IGHV3-73/IGHV3-64/IGHV4-59/IGHV3-72/IGHV4-31/IGHV3-43/IGLL5/IGHV1OR15-1/…	54
GO:0002696	BP	GO:0002696	positive regulation of leukocyte activation	58/581	406/18866	8.64082e-23	9.79128e-21	9.02543e-21	TAC1/TREM2/SIRPB1/CCL2/MMP8/IGLL1/HAVCR2/CCL21/CD27/BCL2/LILRB4/LRRK2/CD177/IGKC/IGLC2/IGLC3/IGLC7/IGHG4/IGHG2/IGHG3/IGHM/IGHV6-1/IGHV1-3/IGHV2-5/IGHV3-7/IGHV3-11/IGHV3-13/IGHV1-18/IGHV3-20/IGHV3-21/IGHV3-23/IGHV1-24/IGHV4-28/IGHV3-33/IGHV4-34/IGHV3-35/IGHV4-39/IGHV1-45/IGHV3-48/IGHV3-49/IGHV5-51/IGHV3-53/IGHV1-58/IGHV4-61/IGHV3-66/IGHV1-69/IGHV2-70D/IGHV3-73/IGHV3-64/IGHV4-59/IGHV3-72/IGHV4-31/I…	58
GO:0051251	BP	GO:0051251	positive regulation of lymphocyte activation	54/581	357/18866	1.81883e-22	2.00374e-20	1.84702e-20	TAC1/SIRPB1/CCL2/IGLL1/HAVCR2/CCL21/CD27/BCL2/LILRB4/IGKC/IGLC2/IGLC3/IGLC7/IGHG4/IGHG2/IGHG3/IGHM/IGHV6-1/IGHV1-3/IGHV2-5/IGHV3-7/IGHV3-11/IGHV3-13/IGHV1-18/IGHV3-20/IGHV3-21/IGHV3-23/IGHV1-24/IGHV4-28/IGHV3-33/IGHV4-34/IGHV3-35/IGHV4-39/IGHV1-45/IGHV3-48/IGHV3-49/IGHV5-51/IGHV3-53/IGHV1-58/IGHV4-61/IGHV3-66/IGHV1-69/IGHV2-70D/IGHV3-73/IGHV3-64/IGHV4-59/IGHV3-72/IGHV4-31/IGHV3-43/IGLL5/IGHV1OR15…	54
GO:0050867	BP	GO:0050867	positive regulation of cell activation	58/581	421/18866	5.45229e-22	5.84426e-20	5.38714e-20	TAC1/TREM2/SIRPB1/CCL2/MMP8/IGLL1/HAVCR2/CCL21/CD27/BCL2/LILRB4/LRRK2/CD177/IGKC/IGLC2/IGLC3/IGLC7/IGHG4/IGHG2/IGHG3/IGHM/IGHV6-1/IGHV1-3/IGHV2-5/IGHV3-7/IGHV3-11/IGHV3-13/IGHV1-18/IGHV3-20/IGHV3-21/IGHV3-23/IGHV1-24/IGHV4-28/IGHV3-33/IGHV4-34/IGHV3-35/IGHV4-39/IGHV1-45/IGHV3-48/IGHV3-49/IGHV5-51/IGHV3-53/IGHV1-58/IGHV4-61/IGHV3-66/IGHV1-69/IGHV2-70D/IGHV3-73/IGHV3-64/IGHV4-59/IGHV3-72/IGHV4-31/I…	58
GO:0070268	BP	GO:0070268	cornification	23/581	113/18866	4.88247e-13	5.09576e-11	4.69718e-11	KRT33A/PKP1/TGM1/KRT23/KRT32/DSG1/CERS3/LCE3D/KLK5/KLK13/KRT24/KRT6C/KRT15/KRT9/KRT6B/KRT5/KRT16/KRT14/SPRR2B/KRT40/KRT6A/RPTN/SPRR2A	23
GO:0031424	BP	GO:0031424	keratinization	28/581	225/18866	3.56779e-10	3.62816e-08	3.34438e-08	KRT33A/PKP1/TGM1/KRT23/KRT32/DSG1/CERS3/LCE3D/KLK5/KLK13/KRT24/KRT6C/KRT15/KRT9/KRT6B/KRTAP5-5/LCE3E/KRT5/LCE1E/KRT16/KRT14/SPRR2B/KRT40/KRT6A/KRTAP3-2/KRTAP3-1/RPTN/SPRR2A	28
GO:0030216	BP	GO:0030216	keratinocyte differentiation	31/581	306/18866	6.6692e-09	6.61252e-07	6.0953e-07	KRT33A/PKP1/TGM1/KRT23/KRT32/FOXN1/DSG1/S100A7/CERS3/LCE3D/KLK5/KLK13/KRT24/KRT6C/KRT15/KRT9/KRT6B/KRTAP5-5/LCE3E/KRT5/LCE1E/KRT16/KRT14/SPRR2B/SERPINB13/KRT40/KRT6A/KRTAP3-2/KRTAP3-1/RPTN/SPRR2A	31
GO:0009913	BP	GO:0009913	epidermal cell differentiation	31/581	365/18866	3.74399e-07	3.62163e-05	3.33835e-05	KRT33A/PKP1/TGM1/KRT23/KRT32/FOXN1/DSG1/S100A7/CERS3/LCE3D/KLK5/KLK13/KRT24/KRT6C/KRT15/KRT9/KRT6B/KRTAP5-5/LCE3E/KRT5/LCE1E/KRT16/KRT14/SPRR2B/SERPINB13/KRT40/KRT6A/KRTAP3-2/KRTAP3-1/RPTN/SPRR2A	31
GO:0043588	BP	GO:0043588	skin development	33/581	425/18866	1.19916e-06	0.000113235	0.000104378	KRT33A/PKP1/TGM1/KRT23/KRT32/FOXN1/HOXC13/DSG1/S100A7/CERS3/LCE3D/KLK5/KLK13/KRT24/KRT6C/KRT15/KRT9/BCL2/KRT6B/KRTAP5-5/LCE3E/KRT5/LCE1E/KRT16/KRT14/SPRR2B/SERPINB13/KRT40/KRT6A/KRTAP3-2/KRTAP3-1/RPTN/SPRR2A	33
GO:0008544	BP	GO:0008544	epidermis development	35/581	477/18866	2.08794e-06	0.000192576	0.000177513	KRT33A/PKP1/TGM1/KRT23/KRT32/FOXN1/HOXC13/DSG1/ZNF750/S100A7/CERS3/LCE3D/KLK5/KLK13/KRT24/KRT6C/KRT15/KRT9/BCL2/KRT6B/KRTAP5-5/LCE3E/KRT5/LCE1E/KRT16/KRT14/KRTDAP/SPRR2B/SERPINB13/KRT40/KRT6A/KRTAP3-2/KRTAP3-1/RPTN/SPRR2A	35
GO:0007218	BP	GO:0007218	neuropeptide signaling pathway	14/581	106/18866	4.61208e-06	0.000415716	0.0003832	TAC1/NTSR1/SORCS1/CPE/KISS1R/GRPR/NPY5R/CARTPT/GALR1/PNOC/NMUR1/CYSLTR1/PENK/NXPH4	14
GO:0002548	BP	GO:0002548	monocyte chemotaxis	10/581	67/18866	3.62776e-05	0.00319726	0.00294718	CXCL12/CCL2/CCL21/S100A7/SLIT2/PLA2G7/SLAMF8/CXCL10/CCL11/CCL18	10
GO:0006936	BP	GO:0006936	muscle contraction	26/581	362/18866	6.09448e-05	0.00525451	0.00484351	HSPB6/ATP1A2/MYLK/TACR2/ACTN2/GNAO1/SGCA/KCNA1/CASQ2/KCNA5/CNN1/MYH11/SCN7A/CASQ1/ANK2/HTR7/KCNMA1/ACTG2/NMUR1/TCAP/DES/CHRM2/SYNM/CTNNA3/P2RX2/MIR143	26
GO:0019730	BP	GO:0019730	antimicrobial humoral response	14/581	137/18866	8.63217e-05	0.00728408	0.00671434	LTF/CTSG/DEFB126/IL36RN/S100A7/KLK5/CXCL10/FGB/WFDC5/F2/ELANE/KRT6A/IGHM/IGKV3-20	14
GO:0090025	BP	GO:0090025	regulation of monocyte chemotaxis	6/581	26/18866	0.000113086	0.00934376	0.00861291	CXCL12/S100A7/SLIT2/PLA2G7/SLAMF8/CXCL10	6
GO:0055067	BP	GO:0055067	monovalent inorganic cation homeostasis	15/581	159/18866	0.000121484	0.00983273	0.00906364	TAC1/ATP1A2/ATP12A/UPK3A/ATP6V0A4/C7/KCNA5/SCN7A/TTPA/KCNMA1/SLAMF8/SCNN1G/BCL2/SLC9A9/LRRK2	15
GO:0003012	BP	GO:0003012	muscle system process	30/581	467/18866	0.000130287	0.0103344	0.00952604	HSPB6/ATP1A2/MYOC/MYLK/TACR2/ACTN2/GNAO1/HAMP/SGCA/KCNA1/CASQ2/KCNA5/CNN1/MYH11/SCN7A/CASQ1/ANK2/HTR7/KCNMA1/ACTG2/HAND2/PI16/NMUR1/TCAP/DES/CHRM2/SYNM/CTNNA3/P2RX2/MIR143	30
GO:2000401	BP	GO:2000401	regulation of lymphocyte migration	9/581	64/18866	0.000142478	0.0110798	0.0102131	MADCAM1/CXCL12/CCL2/CCL21/S100A7/JAM2/AIRE/CXCL10/C10orf99	9
GO:0035376	BP	GO:0035376	sterol import	4/581	10/18866	0.000161232	0.012065	0.0111213	APOC3/APOA1/CD36/APOA2	4
GO:0070508	BP	GO:0070508	cholesterol import	4/581	10/18866	0.000161232	0.012065	0.0111213	APOC3/APOA1/CD36/APOA2	4
GO:0043270	BP	GO:0043270	positive regulation of ion transport	21/581	284/18866	0.000204907	0.0150493	0.0138722	MYLK/TACR2/ACTN2/ADCYAP1R1/TREM2/NTSR1/CXCL12/CCL2/KCNA1/GCG/APOA1/SYT4/CASQ1/ANK2/CXCL10/P2RY12/CD19/F2/P2RX2/RELN/PIRT	21
GO:0015837	BP	GO:0015837	amine transport	11/581	99/18866	0.000233451	0.0168339	0.0155172	ATP1A2/TACR2/NTSR1/AQP9/CXCL12/CNR1/SYT4/VIP/NPY5R/CARTPT/P2RY12	11
GO:0015850	BP	GO:0015850	organic hydroxy compound transport	20/581	268/18866	0.000255358	0.0179788	0.0165725	TAC1/MSR1/SLCO1A2/AQP9/CXCL12/APOC3/APOA1/CNR1/SPP1/SYT4/SLCO1B1/CD36/VIP/SLC5A12/APOA2/CARTPT/GALR1/SOAT2/P2RY12/ADIPOQ	20
GO:0022029	BP	GO:0022029	telencephalon cell migration	8/581	55/18866	0.000262083	0.0179788	0.0165725	CXCL12/NR2E1/NKX2-1/SLIT2/P2RY12/CNTN2/LRRK2/RELN	8
GO:0072676	BP	GO:0072676	lymphocyte migration	12/581	117/18866	0.000262927	0.0179788	0.0165725	MADCAM1/CXCL12/CCL2/CCL21/S100A7/GPR15/JAM2/AIRE/CXCL10/CCL11/C10orf99/CCL18	12
GO:0010522	BP	GO:0010522	regulation of calcium ion transport into cytosol	11/581	101/18866	0.000278542	0.0187237	0.0172592	ATP1A2/ADCYAP1R1/NTSR1/CASQ2/CASQ1/ANK2/CXCL10/BCL2/CD19/F2/P2RX2	11
GO:0002685	BP	GO:0002685	regulation of leukocyte migration	17/581	212/18866	0.000317891	0.0210126	0.019369	TREM2/MADCAM1/CXCL12/CCL2/TNFSF18/CCL21/S100A7/SLIT2/PLA2G7/JAM2/SLAMF8/AIRE/VEGFD/CXCL10/P2RY12/C10orf99/ELANE	17
GO:0051924	BP	GO:0051924	regulation of calcium ion transport	19/581	253/18866	0.00033381	0.0217031	0.0200056	ATP1A2/MYLK/CD84/ADCYAP1R1/NTSR1/HOMER2/CXCL12/CCL2/GCG/CASQ2/CASQ1/ANK2/CXCL10/P2RY12/BCL2/IL16/CD19/F2/P2RX2	19
GO:0070098	BP	GO:0070098	chemokine-mediated signaling pathway	10/581	88/18866	0.000370685	0.0237119	0.0218572	TREM2/CXCL12/CCL2/CCL21/SLIT2/CXCL10/CCL11/CCR8/ACKR1/CCL18	10
GO:0021885	BP	GO:0021885	forebrain cell migration	8/581	58/18866	0.000380575	0.0239581	0.0220842	CXCL12/NR2E1/NKX2-1/SLIT2/P2RY12/CNTN2/LRRK2/RELN	8
GO:0051928	BP	GO:0051928	positive regulation of calcium ion transport	12/581	122/18866	0.000387598	0.024019	0.0221403	MYLK/ADCYAP1R1/NTSR1/CXCL12/CCL2/GCG/CASQ1/ANK2/CXCL10/CD19/F2/P2RX2	12
GO:0019731	BP	GO:0019731	antibacterial humoral response	8/581	59/18866	0.000428586	0.0261503	0.0241049	LTF/CTSG/KLK5/FGB/WFDC5/ELANE/IGHM/IGKV3-20	8
GO:2001259	BP	GO:2001259	positive regulation of cation channel activity	9/581	74/18866	0.000435532	0.0261715	0.0241245	ACTN2/TREM2/NTSR1/CCL2/KCNA1/CASQ1/ANK2/RELN/PIRT	9
GO:0051952	BP	GO:0051952	regulation of amine transport	10/581	91/18866	0.00048616	0.0287778	0.0265268	ATP1A2/TACR2/NTSR1/CXCL12/CNR1/SYT4/VIP/NPY5R/CARTPT/P2RY12	10
GO:0033555	BP	GO:0033555	multicellular organismal response to stress	9/581	76/18866	0.000531718	0.0305533	0.0281635	TAC1/ATP1A2/ADCYAP1R1/NR2E1/BCL2/PENK/P2RX2/RELN/PIRT	9
GO:0006869	BP	GO:0006869	lipid transport	25/581	393/18866	0.00053556	0.0305533	0.0281635	TAC1/MSR1/SLCO1A2/APOH/NTSR1/AQP9/RETN/APOC3/APOA1/SPP1/ANO3/CFHR4/SLCO1B1/CD36/TTPA/ABCA8/ABCA9/ABCA6/APOA2/GALR1/SOAT2/FABP4/ADIPOQ/LCN12/XKR4	25
GO:0006939	BP	GO:0006939	smooth muscle contraction	11/581	109/18866	0.000539266	0.0305533	0.0281635	ATP1A2/MYLK/TACR2/CNN1/MYH11/HTR7/KCNMA1/NMUR1/CHRM2/P2RX2/MIR143	11
GO:0030198	BP	GO:0030198	extracellular matrix organization	25/581	395/18866	0.000576566	0.0322065	0.0296874	DCN/ICAM3/COL19A1/CMA1/COL9A3/MADCAM1/CTSG/HAS1/VTN/NR2E1/MMP8/SPP1/MYH11/ITGAX/DPT/ABI3BP/JAM2/ADAMTSL3/KLK5/TNXB/FGB/ANGPTL7/ADAMTS20/ELANE/MFAP5	25
GO:0010959	BP	GO:0010959	regulation of metal ion transport	25/581	396/18866	0.00059808	0.0324929	0.0299514	ATP1A2/MYLK/CD84/ACTN2/ADCYAP1R1/TREM2/NTSR1/HOMER2/HAMP/CXCL12/CCL2/KCNA1/GCG/CASQ2/KCNA5/CASQ1/ANK2/VIP/CXCL10/P2RY12/BCL2/IL16/CD19/F2/P2RX2	25
GO:0043062	BP	GO:0043062	extracellular structure organization	25/581	396/18866	0.00059808	0.0324929	0.0299514	DCN/ICAM3/COL19A1/CMA1/COL9A3/MADCAM1/CTSG/HAS1/VTN/NR2E1/MMP8/SPP1/MYH11/ITGAX/DPT/ABI3BP/JAM2/ADAMTSL3/KLK5/TNXB/FGB/ANGPTL7/ADAMTS20/ELANE/MFAP5	25
GO:1905954	BP	GO:1905954	positive regulation of lipid localization	10/581	94/18866	0.00063	0.0337646	0.0311236	TAC1/MSR1/NTSR1/RETN/APOA1/SPP1/CD36/GALR1/CIDEA/ADIPOQ	10
GO:0045104	BP	GO:0045104	intermediate filament cytoskeleton organization	7/581	50/18866	0.000801864	0.0410482	0.0378375	PKP1/KRT6C/KRT9/DES/SYNM/KRT16/KRT14	7
GO:0071674	BP	GO:0071674	mononuclear cell migration	10/581	97/18866	0.000807301	0.0410482	0.0378375	CXCL12/CCL2/CCL21/S100A7/SLIT2/PLA2G7/SLAMF8/CXCL10/CCL11/CCL18	10
GO:1990868	BP	GO:1990868	response to chemokine	10/581	97/18866	0.000807301	0.0410482	0.0378375	TREM2/CXCL12/CCL2/CCL21/SLIT2/CXCL10/CCL11/CCR8/ACKR1/CCL18	10
GO:1990869	BP	GO:1990869	cellular response to chemokine	10/581	97/18866	0.000807301	0.0410482	0.0378375	TREM2/CXCL12/CCL2/CCL21/SLIT2/CXCL10/CCL11/CCR8/ACKR1/CCL18	10
GO:0045103	BP	GO:0045103	intermediate filament-based process	7/581	51/18866	0.000905144	0.0454405	0.0418863	PKP1/KRT6C/KRT9/DES/SYNM/KRT16/KRT14	7
GO:0051954	BP	GO:0051954	positive regulation of amine transport	6/581	38/18866	0.000991348	0.0485393	0.0447427	TACR2/NTSR1/CXCL12/SYT4/VIP/CARTPT	6
GO:2000403	BP	GO:2000403	positive regulation of lymphocyte migration	6/581	38/18866	0.000991348	0.0485393	0.0447427	MADCAM1/CXCL12/CCL21/S100A7/JAM2/CXCL10	6
GO:0072678	BP	GO:0072678	T cell migration	8/581	67/18866	0.0010169	0.048673	0.044866	CXCL12/CCL2/CCL21/S100A7/GPR15/AIRE/CXCL10/C10orf99	8
GO:0055078	BP	GO:0055078	sodium ion homeostasis	7/581	52/18866	0.00101862	0.048673	0.044866	TAC1/ATP1A2/ATP12A/UPK3A/C7/SCN7A/SCNN1G	7
GO:0019814	CC	GO:0019814	immunoglobulin complex	107/601	163/19559	4.66019e-123	1.80349e-120	1.60899e-120	CD79B/CD79A/IGLL1/IGKC/IGKV4-1/IGKV5-2/IGKV6-21/IGKV2D-26/IGKV3D-20/IGKV6D-41/IGKV3D-11/IGKV1D-42/IGLV4-69/IGLV8-61/IGLV6-57/IGLV10-54/IGLV1-51/IGLV1-47/IGLV7-46/IGLV1-44/IGLV7-43/IGLV1-40/IGLV1-36/IGLV2-33/IGLV3-32/IGLV3-25/IGLV2-23/IGLV3-22/IGLV3-21/IGLV3-19/IGLV2-18/IGLV3-12/IGLV2-11/IGLV3-10/IGLV3-9/IGLV4-3/IGLV3-1/IGLC2/IGLC3/IGLC7/IGHG4/IGHG2/IGHG3/IGHM/IGHJ1/IGHV6-1/IGHV1-3/IGHV2-5/IGHV3-7…	107
GO:0042571	CC	GO:0042571	immunoglobulin complex, circulating	47/601	76/19559	4.97324e-52	9.62323e-50	8.58539e-50	IGLL1/IGKC/IGLC2/IGLC3/IGLC7/IGHG4/IGHG2/IGHG3/IGHM/IGHV6-1/IGHV1-3/IGHV2-5/IGHV3-7/IGHV3-11/IGHV3-13/IGHV1-18/IGHV3-20/IGHV3-21/IGHV3-23/IGHV1-24/IGHV4-28/IGHV3-33/IGHV4-34/IGHV3-35/IGHV4-39/IGHV1-45/IGHV3-48/IGHV3-49/IGHV5-51/IGHV3-53/IGHV1-58/IGHV4-61/IGHV3-66/IGHV1-69/IGHV2-70D/IGHV3-73/IGHV3-64/IGHV4-59/IGHV3-72/IGHV4-31/IGHV3-43/IGKV3-20/IGLL5/IGHV1OR15-1/IGHV3-30/IGHV2-70/IGHV1-69D	47
GO:0009897	CC	GO:0009897	external side of plasma membrane	71/601	417/19559	1.08272e-32	1.3967e-30	1.24607e-30	CD79B/MSR1/LRP2/FCN1/CD79A/CXCL12/IGLL1/CD36/CD27/MS4A2/GFRA1/RAET1L/FOLR2/SCNN1G/SCARA5/GFRA2/ADAM29/CXCL10/P2RY12/FGB/CD19/CCR8/F2/FCGR3A/LY6G6C/IGKC/IGLC2/IGLC3/IGLC7/IGHG4/IGHG2/IGHG3/IGHM/IGHV6-1/IGHV1-3/IGHV2-5/IGHV3-7/IGHV3-11/IGHV3-13/IGHV1-18/IGHV3-20/IGHV3-21/IGHV3-23/IGHV1-24/IGHV4-28/IGHV3-33/IGHV4-34/IGHV3-35/IGHV4-39/IGHV1-45/IGHV3-48/IGHV3-49/IGHV5-51/IGHV3-53/IGHV1-58/IGHV4-61/IGH…	71
GO:0072562	CC	GO:0072562	blood microparticle	32/601	148/19559	1.81193e-18	1.75304e-16	1.56398e-16	VTN/APOA1/F13A1/ITIH2/APOA2/ACTG2/FGB/F2/IGKC/IGKV4-1/IGKV3D-11/IGLV1-47/IGLV3-25/IGLV3-21/IGLC2/IGLC3/IGHG4/IGHG2/IGHG3/IGHM/IGHV3-7/IGHV3-13/IGHV3-23/IGKV3-20/IGKV1D-33/IGKV1-17/IGKV1-39/IGKV2D-28/IGKV2-30/IGKV1-5/IGKV3-15/IGKV2-40	32
GO:0062023	CC	GO:0062023	collagen-containing extracellular matrix	40/601	427/19559	4.18036e-10	3.2356e-08	2.88665e-08	DCN/MYOC/COL19A1/FCN1/APOH/CMA1/COL9A3/CTSG/SRPX/SFRP1/OGN/CXCL12/VTN/APOC3/ANGPTL1/MMP8/APOA1/F13A1/CFP/FGL2/FIBCD1/CILP/MMRN1/DPT/S100A7/ITIH2/ABI3BP/CPA3/CLEC3B/SERPINB12/TNXB/FGB/ANGPTL7/ADAMTS20/PODN/F2/ADIPOQ/ELANE/MFAP5/GDF10	40
GO:0005882	CC	GO:0005882	intermediate filament	19/601	215/19559	3.83476e-05	0.00247342	0.00220667	KRT33A/PKP1/KRT23/KRT32/KRT24/KRT6C/KRT15/KRT9/DES/SYNM/KRT6B/KRTAP5-5/KRT5/KRT16/KRT14/KRT40/KRT6A/KRTAP3-2/KRTAP3-1	19
GO:0045111	CC	GO:0045111	intermediate filament cytoskeleton	19/601	251/19559	0.000295034	0.0163112	0.0145521	KRT33A/PKP1/KRT23/KRT32/KRT24/KRT6C/KRT15/KRT9/DES/SYNM/KRT6B/KRTAP5-5/KRT5/KRT16/KRT14/KRT40/KRT6A/KRTAP3-2/KRTAP3-1	19
GO:0042627	CC	GO:0042627	chylomicron	4/601	13/19559	0.000505773	0.0244668	0.0218281	APOH/APOC3/APOA1/APOA2	4
GO:0034358	CC	GO:0034358	plasma lipoprotein particle	6/601	36/19559	0.00072873	0.0282019	0.0251604	MSR1/APOH/APOC3/APOA1/PLA2G7/APOA2	6
GO:1990777	CC	GO:1990777	lipoprotein particle	6/601	36/19559	0.00072873	0.0282019	0.0251604	MSR1/APOH/APOC3/APOA1/PLA2G7/APOA2	6
GO:0034774	CC	GO:0034774	secretory granule lumen	21/601	322/19559	0.00103947	0.0308906	0.0275591	LTF/ACTN2/FCN1/APOH/CTSG/RETN/GCG/MMP8/APOA1/F13A1/CFP/CHI3L1/MMRN1/S100A7/CLEC3B/VEGFD/RNASE2/FGB/PENK/ELANE/CFD	21
GO:0043204	CC	GO:0043204	perikaryon	13/601	156/19559	0.00107837	0.0308906	0.0275591	NTSR1/KCNA1/SLC5A7/PCSK2/CNGA3/CRHBP/VIP/ELAVL4/NGB/TMEM100/PENK/DDN/LRRK2	13
GO:0032994	CC	GO:0032994	protein-lipid complex	6/601	39/19559	0.00112918	0.0308906	0.0275591	MSR1/APOH/APOC3/APOA1/PLA2G7/APOA2	6
GO:0060205	CC	GO:0060205	cytoplasmic vesicle lumen	21/601	326/19559	0.00121282	0.0308906	0.0275591	LTF/ACTN2/FCN1/APOH/CTSG/RETN/GCG/MMP8/APOA1/F13A1/CFP/CHI3L1/MMRN1/S100A7/CLEC3B/VEGFD/RNASE2/FGB/PENK/ELANE/CFD	21
GO:0034364	CC	GO:0034364	high-density lipoprotein particle	5/601	27/19559	0.00124091	0.0308906	0.0275591	APOH/APOC3/APOA1/PLA2G7/APOA2	5
GO:0031983	CC	GO:0031983	vesicle lumen	21/601	328/19559	0.00130841	0.0308906	0.0275591	LTF/ACTN2/FCN1/APOH/CTSG/RETN/GCG/MMP8/APOA1/F13A1/CFP/CHI3L1/MMRN1/S100A7/CLEC3B/VEGFD/RNASE2/FGB/PENK/ELANE/CFD	21
GO:0098936	CC	GO:0098936	intrinsic component of postsynaptic membrane	11/601	122/19559	0.00135695	0.0308906	0.0275591	GABRA3/CDH10/KCNA1/SLC6A11/EPHA7/GRIA1/LRFN5/KCNA3/CHRM2/CNTN2/SLITRK2	11
GO:0099240	CC	GO:0099240	intrinsic component of synaptic membrane	13/601	166/19559	0.00189248	0.0406642	0.0362787	GABRA3/CDH10/KCNA1/CNR1/SLC6A11/EPHA7/GRIA1/CADM3/LRFN5/KCNA3/CHRM2/CNTN2/SLITRK2	13
GO:0030018	CC	GO:0030018	Z disc	11/601	128/19559	0.00199643	0.0406642	0.0362787	ACTN2/CASQ2/LDB3/FLNC/KCNA5/CASQ1/ANK2/IGFN1/SYNPO2/TCAP/DES	11
GO:0001533	CC	GO:0001533	cornified envelope	6/601	45/19559	0.00241336	0.0466986	0.0416623	PKP1/TGM1/DSG1/SPRR2B/RPTN/SPRR2A	6
GO:0034361	CC	GO:0034361	very-low-density lipoprotein particle	4/601	20/19559	0.0028888	0.0475287	0.0424029	APOH/APOC3/APOA1/APOA2	4
GO:0034385	CC	GO:0034385	triglyceride-rich plasma lipoprotein particle	4/601	20/19559	0.0028888	0.0475287	0.0424029	APOH/APOC3/APOA1/APOA2	4
GO:0099699	CC	GO:0099699	integral component of synaptic membrane	12/601	154/19559	0.00290257	0.0475287	0.0424029	GABRA3/CDH10/KCNA1/CNR1/SLC6A11/EPHA7/GRIA1/CADM3/LRFN5/KCNA3/CHRM2/SLITRK2	12
GO:0044224	CC	GO:0044224	juxtaparanode region of axon	3/601	10/19559	0.00294752	0.0475287	0.0424029	EPB41L3/KCNA1/CNTN2	3
GO:0099055	CC	GO:0099055	integral component of postsynaptic membrane	10/601	117/19559	0.00327157	0.0489195	0.0436437	GABRA3/CDH10/KCNA1/SLC6A11/EPHA7/GRIA1/LRFN5/KCNA3/CHRM2/SLITRK2	10
GO:0005788	CC	GO:0005788	endoplasmic reticulum lumen	19/601	308/19559	0.00328658	0.0489195	0.0436437	FMO1/AFP/COL19A1/COL9A3/CHRDL1/VTN/GCG/APOA1/CASQ2/SPP1/CFP/SERPINA10/CASQ1/ITIH2/APOA2/MZB1/F2/PENK/NOTUM	19
GO:0003823	MF	GO:0003823	antigen binding	75/548	168/18352	1.94565e-69	1.17323e-66	1.08956e-66	FCN1/IGLL1/LILRB4/IGKC/IGKV4-1/IGKV5-2/IGKV3D-11/IGLV6-57/IGLV1-51/IGLV1-47/IGLV1-44/IGLV7-43/IGLV1-40/IGLV3-25/IGLV2-23/IGLV3-21/IGLV3-19/IGLV2-11/IGLV3-1/IGLC2/IGLC3/IGLC7/IGHG4/IGHG2/IGHG3/IGHM/IGHV6-1/IGHV1-3/IGHV2-5/IGHV3-7/IGHV3-11/IGHV3-13/IGHV1-18/IGHV3-20/IGHV3-21/IGHV3-23/IGHV1-24/IGHV4-28/IGHV3-33/IGHV4-34/IGHV3-35/IGHV4-39/IGHV1-45/IGHV3-48/IGHV3-49/IGHV5-51/IGHV3-53/IGHV1-58/IGHV4-61…	75
GO:0034987	MF	GO:0034987	immunoglobulin receptor binding	46/548	80/18352	1.89251e-49	5.70592e-47	5.29903e-47	IGLL1/IGKC/IGLC2/IGLC3/IGLC7/IGHG4/IGHG2/IGHG3/IGHM/IGHV6-1/IGHV1-3/IGHV2-5/IGHV3-7/IGHV3-11/IGHV3-13/IGHV1-18/IGHV3-20/IGHV3-21/IGHV3-23/IGHV1-24/IGHV4-28/IGHV3-33/IGHV4-34/IGHV3-35/IGHV4-39/IGHV1-45/IGHV3-48/IGHV3-49/IGHV5-51/IGHV3-53/IGHV1-58/IGHV4-61/IGHV3-66/IGHV1-69/IGHV2-70D/IGHV3-73/IGHV3-64/IGHV4-59/IGHV3-72/IGHV4-31/IGHV3-43/IGLL5/IGHV1OR15-1/IGHV3-30/IGHV2-70/IGHV1-69D	46
GO:0005539	MF	GO:0005539	glycosaminoglycan binding	21/548	232/18352	6.76487e-06	0.00135974	0.00126278	DCN/LTF/APOH/TREM2/CTSG/SFRP1/VTN/LYVE1/FGFBP1/SERPINA10/SLIT2/RSPO2/ABI3BP/CLEC3B/TNXB/RSPO1/CXCL10/F2/GREM2/ELANE/IGHM	21
GO:0005201	MF	GO:0005201	extracellular matrix structural constituent	17/548	169/18352	1.28474e-05	0.00154939	0.00143891	DCN/COL19A1/COL9A3/SRPX/OGN/VTN/FGL2/CHI3L1/CILP/MMRN1/DPT/ABI3BP/TNXB/FGB/PODN/ADIPOQ/MFAP5	17
GO:0008201	MF	GO:0008201	heparin binding	17/548	169/18352	1.28474e-05	0.00154939	0.00143891	LTF/APOH/CTSG/SFRP1/VTN/FGFBP1/SERPINA10/SLIT2/RSPO2/ABI3BP/CLEC3B/TNXB/RSPO1/CXCL10/F2/GREM2/ELANE	17
GO:0048018	MF	GO:0048018	receptor ligand activity	32/548	487/18352	2.80364e-05	0.00281766	0.00261673	RETN/HAMP/OGN/CXCL12/CCL2/GCG/APOA1/SPP1/TNFSF18/EPHA7/IL36A/IL36RN/CCL21/VIP/FGF19/NPPC/CARTPT/VEGFD/CMTM5/PNOC/CXCL10/CCL11/IL16/F2/GREM2/ADIPOQ/PENK/FGF3/C10orf99/UTS2B/GDF10/CCL18	32
GO:0030546	MF	GO:0030546	signaling receptor activator activity	32/548	492/18352	3.41917e-05	0.00294537	0.00273533	RETN/HAMP/OGN/CXCL12/CCL2/GCG/APOA1/SPP1/TNFSF18/EPHA7/IL36A/IL36RN/CCL21/VIP/FGF19/NPPC/CARTPT/VEGFD/CMTM5/PNOC/CXCL10/CCL11/IL16/F2/GREM2/ADIPOQ/PENK/FGF3/C10orf99/UTS2B/GDF10/CCL18	32
GO:0008188	MF	GO:0008188	neuropeptide receptor activity	8/548	45/18352	4.88662e-05	0.00368329	0.00342063	TACR2/NTSR1/SORCS1/KISS1R/GRPR/NPY5R/GALR1/NMUR1	8
GO:0019865	MF	GO:0019865	immunoglobulin binding	6/548	24/18352	5.86699e-05	0.00393088	0.00365057	FCGR2A/MS4A2/FCGR1A/FCER1A/FCGR1B/FCGR3A	6
GO:0008528	MF	GO:0008528	G protein-coupled peptide receptor activity	14/548	148/18352	0.000142947	0.0085813	0.00796937	GLP2R/TACR2/ADCYAP1R1/NTSR1/VIPR2/SORCS1/KISS1R/GRPR/NPY5R/GALR1/NMUR1/CYSLTR1/CCR8/FPR3	14
GO:0008236	MF	GO:0008236	serine-type peptidase activity	16/548	187/18352	0.00016069	0.0085813	0.00796937	LTF/TMPRSS11E/CMA1/CTSG/MMP8/PCSK2/TMPRSS11D/KLK5/KLK13/F2/TMPRSS11A/PRSS45P/RELN/ELANE/CFD/TMPRSS11F	16
GO:0004252	MF	GO:0004252	serine-type endopeptidase activity	15/548	169/18352	0.000170772	0.0085813	0.00796937	LTF/TMPRSS11E/CMA1/CTSG/MMP8/PCSK2/TMPRSS11D/KLK5/KLK13/F2/TMPRSS11A/PRSS45P/ELANE/CFD/TMPRSS11F	15
GO:0001653	MF	GO:0001653	peptide receptor activity	14/548	152/18352	0.000189513	0.00879047	0.00816362	GLP2R/TACR2/ADCYAP1R1/NTSR1/VIPR2/SORCS1/KISS1R/GRPR/NPY5R/GALR1/NMUR1/CYSLTR1/CCR8/FPR3	14
GO:0017171	MF	GO:0017171	serine hydrolase activity	16/548	191/18352	0.000205018	0.00882561	0.00819626	LTF/TMPRSS11E/CMA1/CTSG/MMP8/PCSK2/TMPRSS11D/KLK5/KLK13/F2/TMPRSS11A/PRSS45P/RELN/ELANE/CFD/TMPRSS11F	16
GO:0019864	MF	GO:0019864	IgG binding	4/548	11/18352	0.000219543	0.00882561	0.00819626	FCGR2A/FCGR1A/FCGR1B/FCGR3A	4
GO:0005200	MF	GO:0005200	structural constituent of cytoskeleton	11/548	104/18352	0.000276481	0.0104199	0.00967683	EPB41L3/ANK2/KRT15/KRT9/DES/SYNM/KRT6B/KRT5/KRT16/KRT14/KRT6A	11
GO:0071813	MF	GO:0071813	lipoprotein particle binding	6/548	34/18352	0.000455003	0.0152426	0.0141556	MSR1/TREM2/APOA1/CD36/COLEC12/APOA2	6
GO:0071814	MF	GO:0071814	protein-lipid complex binding	6/548	34/18352	0.000455003	0.0152426	0.0141556	MSR1/TREM2/APOA1/CD36/COLEC12/APOA2	6
GO:0001664	MF	GO:0001664	G protein-coupled receptor binding	20/548	293/18352	0.000541601	0.0171887	0.015963	TAC1/MYOC/FCN1/GNAO1/BAMBI/HOMER2/SFRP1/CXCL12/CCL2/GCG/PPP1R1B/CCL21/PNOC/RSPO1/CXCL10/CCL11/PENK/C10orf99/UTS2B/CCL18	20
GO:0008009	MF	GO:0008009	chemokine activity	7/548	49/18352	0.000589622	0.0177771	0.0165094	CXCL12/CCL2/CCL21/CXCL10/CCL11/C10orf99/CCL18	7
GO:0005319	MF	GO:0005319	lipid transporter activity	12/548	134/18352	0.000689101	0.019787	0.018376	SLCO1A2/APOA1/ANO3/CFHR4/SLCO1B1/CD36/TTPA/ABCA8/ABCA9/ABCA6/APOA2/FABP4	12
GO:1901681	MF	GO:1901681	sulfur compound binding	18/548	262/18352	0.000936452	0.0256673	0.023837	LTF/APOH/CTSG/SFRP1/VTN/FGFBP1/SERPINA10/SLIT2/RSPO2/ABI3BP/CLEC3B/SOAT2/TNXB/RSPO1/CXCL10/F2/GREM2/ELANE	18
GO:0008035	MF	GO:0008035	high-density lipoprotein particle binding	4/548	16/18352	0.00107503	0.0281844	0.0261746	TREM2/APOA1/CD36/APOA2	4
GO:0030169	MF	GO:0030169	low-density lipoprotein particle binding	4/548	17/18352	0.00137286	0.0344931	0.0320334	MSR1/TREM2/CD36/COLEC12	4
GO:0005125	MF	GO:0005125	cytokine activity	16/548	235/18352	0.00193138	0.046585	0.043263	CXCL12/CCL2/SPP1/TNFSF18/IL36A/IL36RN/CCL21/CMTM5/CXCL10/CCL11/IL16/GREM2/ADIPOQ/C10orf99/GDF10/CCL18	16

## Sheet: KEGG analysis of IRDG
	ID	Description	GeneRatio	BgRatio	pvalue	p.adjust	qvalue	geneID	Count
hsa04080	hsa04080	Neuroactive ligand-receptor interaction	30/213	350/8104	7.8851e-09	1.93185e-06	1.81772e-06	TAC1/GABRA3/GLP2R/TACR2/ADCYAP1R1/CTSG/NTSR1/VIPR2/HRH2/GCG/KISS1R/CNR1/PTGFR/GRPR/VIP/HTR7/GRIA1/NPY5R/GALR1/HTR1E/NMUR1/CYSLTR1/P2RY14/F2/CHRM2/PENK/FPR3/P2RX2/ADRB3/UTS2B	30
hsa05150	hsa05150	Staphylococcus aureus infection	15/213	96/8104	2.40524e-08	2.94642e-06	2.77235e-06	KRT33A/KRT23/KRT32/DSG1/FCGR2A/FCGR1A/KRT24/KRT15/KRT9/KRT16/KRT14/FPR3/CFD/FCGR3A/KRT40	15
hsa04020	hsa04020	Calcium signaling pathway	18/213	240/8104	5.71962e-05	0.00467102	0.00439507	MYLK/TACR2/NTSR1/HRH2/CASQ2/PTGFR/GRPR/ERBB2/CASQ1/HTR7/FGF19/VEGFD/PRKCB/CYSLTR1/CHRM2/FGF3/P2RX2/ADRB3	18
hsa04979	hsa04979	Cholesterol metabolism	7/213	50/8104	0.000300026	0.0183766	0.0172909	LRP2/APOH/APOC3/APOA1/CD36/APOA2/SOAT2	7
hsa04915	hsa04915	Estrogen signaling pathway	11/213	138/8104	0.000988462	0.0484347	0.0455733	KRT33A/GNAO1/KRT23/KRT32/KRT24/KRT15/KRT9/BCL2/KRT16/KRT14/KRT40	11
hsa04610	hsa04610	Complement and coagulation cascades	8/213	85/8104	0.001692	0.0690901	0.0650085	VTN/C7/F13A1/CFHR4/ITGAX/FGB/F2/CFD	8
hsa00982	hsa00982	Drug metabolism - cytochrome P450	7/213	72/8104	0.0027181	0.0907496	0.0853885	FMO1/ALDH3B2/GSTM5/HPGDS/ADH1B/UGT2B17/GSTA2	7
hsa05340	hsa05340	Primary immunodeficiency	5/213	38/8104	0.00296325	0.0907496	0.0853885	CD79A/IGLL1/AIRE/CD19/TNFRSF13B	5
hsa03320	hsa03320	PPAR signaling pathway	7/213	75/8104	0.0034279	0.093315	0.0878023	APOC3/APOA1/CD36/APOA2/FABP4/OLR1/ADIPOQ	7
hsa00360	hsa00360	Phenylalanine metabolism	3/213	17/8104	0.00927201	0.227164	0.213744	AOC3/ALDH3B2/PAH	3
hsa00350	hsa00350	Tyrosine metabolism	4/213	36/8104	0.0141497	0.294355	0.276965	AOC3/ALDH3B2/PNMT/ADH1B	4
hsa04061	hsa04061	Viral protein interaction with cytokine and cytokine receptor	7/213	100/8104	0.0159809	0.294355	0.276965	CXCL12/CCL2/CCL21/CXCL10/CCL11/CCR8/CCL18	7
hsa00980	hsa00980	Metabolism of xenobiotics by cytochrome P450	6/213	78/8104	0.0164162	0.294355	0.276965	ALDH3B2/GSTM5/HPGDS/ADH1B/UGT2B17/GSTA2	6
hsa04510	hsa04510	Focal adhesion	11/213	201/8104	0.0168203	0.294355	0.276965	MYLK/COL9A3/VTN/SPP1/FLNC/ERBB2/VEGFD/PRKCB/TNXB/BCL2/RELN	11
hsa04662	hsa04662	B cell receptor signaling pathway	6/213	82/8104	0.0205424	0.3295	0.310034	CD79B/CD79A/LILRB5/PRKCB/CD19/LILRB4	6
hsa04614	hsa04614	Renin-angiotensin system	3/213	23/8104	0.0215184	0.3295	0.310034	CMA1/CTSG/CPA3	3
hsa04060	hsa04060	Cytokine-cytokine receptor interaction	14/213	295/8104	0.0233829	0.336989	0.317081	CXCL12/CCL2/TNFSF18/IL36A/IL36RN/CCL21/CD27/CXCL10/CCL11/IL16/CCR8/TNFRSF13B/GDF10/CCL18	14
hsa04512	hsa04512	ECM-receptor interaction	6/213	88/8104	0.027969	0.374768	0.352629	COL9A3/VTN/SPP1/CD36/TNXB/RELN	6
hsa04725	hsa04725	Cholinergic synapse	7/213	113/8104	0.0290637	0.374768	0.352629	GNAO1/SLC5A7/PRKCB/BCL2/CHRM2/KCNQ5/SLC18A3	7
hsa04924	hsa04924	Renin secretion	5/213	69/8104	0.0345953	0.423792	0.398756	CLCA4/ADCYAP1R1/CLCA2/KCNMA1/ADRB3	5
hsa04657	hsa04657	IL-17 signaling pathway	6/213	94/8104	0.0369845	0.431486	0.405995	CCL2/MUC5B/S100A7/CXCL10/CCL11/S100A7A	6
hsa05144	hsa05144	Malaria	4/213	50/8104	0.0417177	0.441975	0.415865	CCL2/CD36/GYPC/ACKR1	4
hsa04611	hsa04611	Platelet activation	7/213	124/8104	0.0446612	0.441975	0.415865	MYLK/RASGRP2/FCGR2A/PLA2G4D/P2RY12/FGB/F2	7
hsa04145	hsa04145	Phagosome	8/213	152/8104	0.0468269	0.441975	0.415865	MSR1/ATP6V0A4/CD36/FCGR2A/FCGR1A/COLEC12/OLR1/FCGR3A	8
hsa00410	hsa00410	beta-Alanine metabolism	3/213	31/8104	0.0469035	0.441975	0.415865	AOC3/ALDH3B2/DPYS	3
hsa05310	hsa05310	Asthma	3/213	31/8104	0.0469035	0.441975	0.415865	MS4A2/CCL11/FCER1A	3
hsa04380	hsa04380	Osteoclast differentiation	7/213	128/8104	0.0514548	0.451745	0.425057	TREM2/SIRPB1/LILRB5/FCGR2A/FCGR1A/LILRB4/FCGR3A	7
hsa04972	hsa04972	Pancreatic secretion	6/213	102/8104	0.051628	0.451745	0.425057	CLCA4/ATP1A2/CLCA2/KCNMA1/CPA3/PRKCB	6
hsa04613	hsa04613	Neutrophil extracellular trap formation	9/213	190/8104	0.0628036	0.497094	0.467728	CTSG/AQP9/FCGR2A/FCGR1A/PRKCB/FGB/FPR3/ELANE/FCGR3A	9
hsa04270	hsa04270	Vascular smooth muscle contraction	7/213	134/8104	0.0628106	0.497094	0.467728	MYLK/MYH11/KCNMA1/PLA2G4D/ACTG2/NPPC/PRKCB	7
hsa04024	hsa04024	cAMP signaling pathway	10/213	219/8104	0.0628976	0.497094	0.467728	ATP1A2/ADCYAP1R1/VIPR2/GCG/PPP1R1B/CNGA3/VIP/GRIA1/HTR1E/CHRM2	10
hsa04062	hsa04062	Chemokine signaling pathway	9/213	192/8104	0.0661791	0.506683	0.47675	RASGRP2/CXCL12/CCL2/CCL21/PRKCB/CXCL10/CCL11/CCR8/CCL18	9
hsa04730	hsa04730	Long-term depression	4/213	60/8104	0.0723848	0.513772	0.48342	GNAO1/GRIA1/PLA2G4D/PRKCB	4
hsa04960	hsa04960	Aldosterone-regulated sodium reabsorption	3/213	37/8104	0.0724124	0.513772	0.48342	ATP1A2/PRKCB/SCNN1G	3
hsa04742	hsa04742	Taste transduction	5/213	86/8104	0.0754931	0.513772	0.48342	GABRA3/SCNN1G/HTR1E/TAS2R60/P2RX2	5
hsa04911	hsa04911	Insulin secretion	5/213	86/8104	0.0754931	0.513772	0.48342	ATP1A2/ADCYAP1R1/GCG/KCNMA1/PRKCB	5
hsa04976	hsa04976	Bile secretion	5/213	89/8104	0.0846199	0.560321	0.527219	ATP1A2/SLCO1A2/AQP9/SLCO1B1/UGT2B17	5
hsa04071	hsa04071	Sphingolipid signaling pathway	6/213	119/8104	0.0930787	0.600112	0.56466	PPP2R2C/MS4A2/CERS3/PRKCB/BCL2/FCER1A	6
hsa04970	hsa04970	Salivary secretion	5/213	93/8104	0.0976507	0.613447	0.577207	ATP1A2/MUC5B/KCNMA1/PRKCB/ADRB3	5
hsa05204	hsa05204	Chemical carcinogenesis - DNA adducts	4/213	69/8104	0.107473	0.658271	0.619382	GSTM5/HPGDS/UGT2B17/GSTA2	4
hsa04666	hsa04666	Fc gamma R-mediated phagocytosis	5/213	97/8104	0.111635	0.66457	0.62531	FCGR2A/FCGR1A/PLA2G4D/PRKCB/FCGR3A	5
hsa02010	hsa02010	ABC transporters	3/213	45/8104	0.113926	0.66457	0.62531	ABCA8/ABCA9/ABCA6	3
hsa01524	hsa01524	Platinum drug resistance	4/213	73/8104	0.125129	0.697784	0.656562	GSTM5/ERBB2/BCL2/GSTA2	4
hsa00534	hsa00534	Glycosaminoglycan biosynthesis - heparan sulfate / heparin	2/213	24/8104	0.130253	0.697784	0.656562	HS3ST2/HS6ST3	2
hsa04918	hsa04918	Thyroid hormone synthesis	4/213	75/8104	0.134389	0.697784	0.656562	ATP1A2/LRP2/DUOX1/PRKCB	4
hsa04672	hsa04672	Intestinal immune network for IgA production	3/213	49/8104	0.13739	0.697784	0.656562	MADCAM1/CXCL12/TNFRSF13B	3
hsa04971	hsa04971	Gastric acid secretion	4/213	76/8104	0.139123	0.697784	0.656562	ATP1A2/MYLK/HRH2/PRKCB	4
hsa04151	hsa04151	PI3K-Akt signaling pathway	13/213	354/8104	0.139706	0.697784	0.656562	PPP2R2C/COL9A3/VTN/SPP1/ERBB2/FGF19/VEGFD/TNXB/BCL2/CD19/CHRM2/FGF3/RELN	13
hsa05140	hsa05140	Leishmaniasis	4/213	77/8104	0.143922	0.697784	0.656562	FCGR2A/FCGR1A/PRKCB/FCGR3A	4
hsa05412	hsa05412	Arrhythmogenic right ventricular cardiomyopathy	4/213	77/8104	0.143922	0.697784	0.656562	ACTN2/SGCA/DES/CTNNA3	4
hsa04310	hsa04310	Wnt signaling pathway	7/213	166/8104	0.14702	0.697784	0.656562	TBL1Y/BAMBI/SFRP1/RSPO2/PRKCB/RSPO1/NOTUM	7
hsa05322	hsa05322	Systemic lupus erythematosus	6/213	136/8104	0.148101	0.697784	0.656562	CTSG/C7/FCGR2A/FCGR1A/ELANE/FCGR3A	6
hsa05171	hsa05171	Coronavirus disease - COVID-19	9/213	232/8104	0.157292	0.720027	0.677491	CCL2/C7/F13A1/FCGR2A/PRKCB/CXCL10/FGB/F2/CFD	9
hsa00983	hsa00983	Drug metabolism - other enzymes	4/213	80/8104	0.1587	0.720027	0.677491	GSTM5/DPYS/UGT2B17/GSTA2	4
hsa05205	hsa05205	Proteoglycans in cancer	8/213	205/8104	0.171794	0.765264	0.720055	DCN/VTN/FLNC/HOXD10/ERBB2/ANK2/PRKCB/TWIST2	8
hsa04724	hsa04724	Glutamatergic synapse	5/213	114/8104	0.180611	0.781691	0.735511	GNAO1/HOMER2/GRIA1/PLA2G4D/PRKCB	5
hsa04340	hsa04340	Hedgehog signaling pathway	3/213	56/8104	0.181863	0.781691	0.735511	LRP2/BOC/BCL2	3
hsa04726	hsa04726	Serotonergic synapse	5/213	115/8104	0.18509	0.781847	0.735658	GNAO1/HTR7/PLA2G4D/PRKCB/HTR1E	5
hsa00480	hsa00480	Glutathione metabolism	3/213	58/8104	0.195217	0.808873	0.761088	GSTM5/HPGDS/GSTA2	3
hsa04514	hsa04514	Cell adhesion molecules	6/213	149/8104	0.198091	0.808873	0.761088	NRXN3/ICAM3/MADCAM1/JAM2/CADM3/CNTN2	6
hsa04727	hsa04727	GABAergic synapse	4/213	89/8104	0.206046	0.827561	0.778672	GABRA3/GNAO1/SLC6A11/PRKCB	4
hsa04810	hsa04810	Regulation of actin cytoskeleton	8/213	218/8104	0.21515	0.838742	0.789192	MYLK/CXCL12/MYH11/ITGAX/FGF19/F2/CHRM2/FGF3	8
hsa00590	hsa00590	Arachidonic acid metabolism	3/213	61/8104	0.215676	0.838742	0.789192	PTGDS/PLA2G4D/HPGDS	3
hsa04350	hsa04350	TGF-beta signaling pathway	4/213	94/8104	0.233943	0.891661	0.838985	DCN/BAMBI/HAMP/GREM2	4
hsa04929	hsa04929	GnRH secretion	3/213	64/8104	0.236563	0.891661	0.838985	KISS1R/SPP1/PRKCB	3
hsa04713	hsa04713	Circadian entrainment	4/213	97/8104	0.251103	0.915517	0.861431	ADCYAP1R1/GNAO1/GRIA1/PRKCB	4
hsa05143	hsa05143	African trypanosomiasis	2/213	37/8104	0.253915	0.915517	0.861431	APOA1/PRKCB	2
hsa00430	hsa00430	Taurine and hypotaurine metabolism	1/213	11/8104	0.254103	0.915517	0.861431	CDO1	1
hsa04664	hsa04664	Fc epsilon RI signaling pathway	3/213	68/8104	0.264916	0.925803	0.87111	MS4A2/PLA2G4D/FCER1A	3
hsa04728	hsa04728	Dopaminergic synapse	5/213	132/8104	0.266564	0.925803	0.87111	PPP2R2C/GNAO1/PPP1R1B/GRIA1/PRKCB	5
hsa04933	hsa04933	AGE-RAGE signaling pathway in diabetic complications	4/213	100/8104	0.268522	0.925803	0.87111	CCL2/VEGFD/PRKCB/BCL2	4
hsa05031	hsa05031	Amphetamine addiction	3/213	69/8104	0.272073	0.925803	0.87111	PPP1R1B/GRIA1/PRKCB	3
hsa05033	hsa05033	Nicotine addiction	2/213	40/8104	0.283372	0.945107	0.889274	GABRA3/GRIA1	2
hsa04974	hsa04974	Protein digestion and absorption	4/213	103/8104	0.286151	0.945107	0.889274	ATP1A2/COL19A1/COL9A3/CPA3	4
hsa04064	hsa04064	NF-kappa B signaling pathway	4/213	104/8104	0.292066	0.945107	0.889274	CXCL12/CCL21/PRKCB/BCL2	4
hsa05219	hsa05219	Bladder cancer	2/213	41/8104	0.293176	0.945107	0.889274	UPK3A/ERBB2	2
hsa05418	hsa05418	Fluid shear stress and atherosclerosis	5/213	139/8104	0.302257	0.961727	0.904911	CCL2/GSTM5/NPPC/BCL2/GSTA2	5
hsa04975	hsa04975	Fat digestion and absorption	2/213	43/8104	0.312725	0.976683	0.918984	APOA1/CD36	2
hsa04015	hsa04015	Rap1 signaling pathway	7/213	210/8104	0.314931	0.976683	0.918984	RASGRP2/GNAO1/CNR1/FGF19/VEGFD/PRKCB/FGF3	7
hsa05207	hsa05207	Chemical carcinogenesis - receptor activation	7/213	212/8104	0.323426	0.986569	0.928286	GSTM5/PRKCB/BCL2/FGF3/ADRB3/UGT2B17/GSTA2	7
hsa05152	hsa05152	Tuberculosis	6/213	180/8104	0.33572	0.986569	0.928286	ATP6V0A4/ITGAX/FCGR2A/FCGR1A/BCL2/FCGR3A	6
hsa04721	hsa04721	Synaptic vesicle cycle	3/213	78/8104	0.337077	0.986569	0.928286	ATP6V0A4/SLC6A11/SLC18A3	3
hsa01521	hsa01521	EGFR tyrosine kinase inhibitor resistance	3/213	79/8104	0.344315	0.986569	0.928286	ERBB2/PRKCB/BCL2	3
hsa04072	hsa04072	Phospholipase D signaling pathway	5/213	148/8104	0.349116	0.986569	0.928286	PTGFR/MS4A2/PLA2G4D/FCER1A/F2	5
hsa04723	hsa04723	Retrograde endocannabinoid signaling	5/213	148/8104	0.349116	0.986569	0.928286	GABRA3/GNAO1/CNR1/GRIA1/PRKCB	5
hsa04973	hsa04973	Carbohydrate digestion and absorption	2/213	47/8104	0.351434	0.986569	0.928286	ATP1A2/PRKCB	2
hsa04670	hsa04670	Leukocyte transendothelial migration	4/213	114/8104	0.351862	0.986569	0.928286	CXCL12/JAM2/PRKCB/CTNNA3	4
hsa05226	hsa05226	Gastric cancer	5/213	149/8104	0.35436	0.986569	0.928286	ERBB2/FGF19/BCL2/CTNNA3/FGF3	5
hsa00450	hsa00450	Selenocompound metabolism	1/213	17/8104	0.364439	0.986703	0.928413	INMT	1
hsa00910	hsa00910	Nitrogen metabolism	1/213	17/8104	0.364439	0.986703	0.928413	CA6	1
hsa04010	hsa04010	MAPK signaling pathway	9/213	294/8104	0.36813	0.986703	0.928413	RASGRP2/FLNC/DUSP9/ERBB2/PLA2G4D/FGF19/VEGFD/PRKCB/FGF3	9
hsa00565	hsa00565	Ether lipid metabolism	2/213	49/8104	0.370517	0.986703	0.928413	PLA2G7/PLA2G4D	2
hsa04260	hsa04260	Cardiac muscle contraction	3/213	87/8104	0.401802	0.999923	0.940851	ATP1A2/CASQ2/COX7B2	3
hsa04961	hsa04961	Endocrine and other factor-regulated calcium reabsorption	2/213	53/8104	0.407982	0.999923	0.940851	ATP1A2/PRKCB	2
hsa04014	hsa04014	Ras signaling pathway	7/213	232/8104	0.409751	0.999923	0.940851	RASGRP2/HTR7/PLA2G4D/FGF19/VEGFD/PRKCB/FGF3	7
hsa00100	hsa00100	Steroid biosynthesis	1/213	20/8104	0.413353	0.999923	0.940851	SOAT2	1
hsa00770	hsa00770	Pantothenate and CoA biosynthesis	1/213	21/8104	0.42881	0.999923	0.940851	DPYS	1
hsa05032	hsa05032	Morphine addiction	3/213	91/8104	0.43005	0.999923	0.940851	GABRA3/GNAO1/PRKCB	3
hsa00240	hsa00240	Pyrimidine metabolism	2/213	56/8104	0.435364	0.999923	0.940851	DPYS/ENTPD3	2
hsa04923	hsa04923	Regulation of lipolysis in adipocytes	2/213	56/8104	0.435364	0.999923	0.940851	FABP4/ADRB3	2
hsa00340	hsa00340	Histidine metabolism	1/213	22/8104	0.443862	0.999923	0.940851	ALDH3B2	1
hsa05323	hsa05323	Rheumatoid arthritis	3/213	93/8104	0.443999	0.999923	0.940851	ATP6V0A4/CXCL12/CCL2	3
hsa04022	hsa04022	cGMP-PKG signaling pathway	5/213	167/8104	0.44849	0.999923	0.940851	ATP1A2/MYLK/KCNMA1/NPPC/ADRB3	5
hsa04650	hsa04650	Natural killer cell mediated cytotoxicity	4/213	131/8104	0.453072	0.999923	0.940851	RAET1L/PRKCB/FCGR3A/NCR3	4
hsa05213	hsa05213	Endometrial cancer	2/213	58/8104	0.453238	0.999923	0.940851	ERBB2/CTNNA3	2
hsa04964	hsa04964	Proximal tubule bicarbonate reclamation	1/213	23/8104	0.458519	0.999923	0.940851	ATP1A2	1
hsa04370	hsa04370	VEGF signaling pathway	2/213	59/8104	0.462054	0.999923	0.940851	PLA2G4D/PRKCB	2
hsa04977	hsa04977	Vitamin digestion and absorption	1/213	24/8104	0.472791	0.999923	0.940851	APOA1	1
hsa05231	hsa05231	Choline metabolism in cancer	3/213	98/8104	0.47826	0.999923	0.940851	SLC5A7/PLA2G4D/PRKCB	3
hsa04640	hsa04640	Hematopoietic cell lineage	3/213	99/8104	0.484996	0.999923	0.940851	CD36/FCGR1A/CD19	3
hsa00592	hsa00592	alpha-Linolenic acid metabolism	1/213	25/8104	0.486689	0.999923	0.940851	PLA2G4D	1
hsa00310	hsa00310	Lysine degradation	2/213	63/8104	0.496469	0.999923	0.940851	SMYD1/BBOX1	2
hsa00790	hsa00790	Folate biosynthesis	1/213	26/8104	0.500222	0.999923	0.940851	PAH	1
hsa05142	hsa05142	Chagas disease	3/213	102/8104	0.504953	0.999923	0.940851	PPP2R2C/GNAO1/CCL2	3
hsa05146	hsa05146	Amoebiasis	3/213	102/8104	0.504953	0.999923	0.940851	CTSG/PRKCB/SERPINB13	3
hsa04966	hsa04966	Collecting duct acid secretion	1/213	27/8104	0.513401	0.999923	0.940851	ATP6V0A4	1
hsa00650	hsa00650	Butanoate metabolism	1/213	28/8104	0.526233	0.999923	0.940851	ACSM5	1
hsa00010	hsa00010	Glycolysis / Gluconeogenesis	2/213	67/8104	0.529458	0.999923	0.940851	ALDH3B2/ADH1B	2
hsa04720	hsa04720	Long-term potentiation	2/213	67/8104	0.529458	0.999923	0.940851	GRIA1/PRKCB	2
hsa00830	hsa00830	Retinol metabolism	2/213	68/8104	0.537475	0.999923	0.940851	ADH1B/UGT2B17	2
hsa00591	hsa00591	Linoleic acid metabolism	1/213	29/8104	0.538728	0.999923	0.940851	PLA2G4D	1
hsa04931	hsa04931	Insulin resistance	3/213	108/8104	0.543633	0.999923	0.940851	PYGM/CD36/PRKCB	3
hsa04920	hsa04920	Adipocytokine signaling pathway	2/213	69/8104	0.545397	0.999923	0.940851	CD36/ADIPOQ	2
hsa04066	hsa04066	HIF-1 signaling pathway	3/213	109/8104	0.54991	0.999923	0.940851	ERBB2/PRKCB/BCL2	3
hsa00053	hsa00053	Ascorbate and aldarate metabolism	1/213	30/8104	0.550895	0.999923	0.940851	UGT2B17	1
hsa05120	hsa05120	Epithelial cell signaling in Helicobacter pylori infection	2/213	70/8104	0.553225	0.999923	0.940851	ATP6V0A4/JAM2	2
hsa04261	hsa04261	Adrenergic signaling in cardiomyocytes	4/213	150/8104	0.559426	0.999923	0.940851	ATP1A2/PPP2R2C/SCN7A/BCL2	4
hsa04520	hsa04520	Adherens junction	2/213	71/8104	0.560958	0.999923	0.940851	ERBB2/CTNNA3	2
hsa01523	hsa01523	Antifolate resistance	1/213	31/8104	0.562743	0.999923	0.940851	FOLR2	1
hsa04710	hsa04710	Circadian rhythm	1/213	31/8104	0.562743	0.999923	0.940851	RORB	1
hsa04668	hsa04668	TNF signaling pathway	3/213	112/8104	0.568434	0.999923	0.940851	CCL2/VEGFD/CXCL10	3
hsa05218	hsa05218	Melanoma	2/213	72/8104	0.568595	0.999923	0.940851	FGF19/FGF3	2
hsa05223	hsa05223	Non-small cell lung cancer	2/213	72/8104	0.568595	0.999923	0.940851	ERBB2/PRKCB	2
hsa04215	hsa04215	Apoptosis - multiple species	1/213	32/8104	0.57428	0.999923	0.940851	BCL2	1
hsa04921	hsa04921	Oxytocin signaling pathway	4/213	154/8104	0.580393	0.999923	0.940851	MYLK/GNAO1/PLA2G4D/PRKCB	4
hsa00040	hsa00040	Pentose and glucuronate interconversions	1/213	34/8104	0.596452	0.999923	0.940851	UGT2B17	1
hsa04152	hsa04152	AMPK signaling pathway	3/213	120/8104	0.615486	0.999923	0.940851	PPP2R2C/CD36/ADIPOQ	3
hsa00500	hsa00500	Starch and sucrose metabolism	1/213	36/8104	0.617475	0.999923	0.940851	PYGM	1
hsa04530	hsa04530	Tight junction	4/213	169/8104	0.653704	0.999923	0.940851	PPP2R2C/MYH11/ERBB2/JAM2	4
hsa00260	hsa00260	Glycine, serine and threonine metabolism	1/213	40/8104	0.656306	0.999923	0.940851	AOC3	1
hsa04012	hsa04012	ErbB signaling pathway	2/213	85/8104	0.659131	0.999923	0.940851	ERBB2/PRKCB	2
hsa05164	hsa05164	Influenza A	4/213	171/8104	0.66281	0.999923	0.940851	CCL2/TMPRSS11D/PRKCB/CXCL10	4
hsa04216	hsa04216	Ferroptosis	1/213	41/8104	0.665384	0.999923	0.940851	MAP1LC3C	1
hsa05417	hsa05417	Lipid and atherosclerosis	5/213	215/8104	0.672094	0.999923	0.940851	CCL2/APOA1/CD36/BCL2/OLR1	5
hsa00380	hsa00380	Tryptophan metabolism	1/213	42/8104	0.674223	0.999923	0.940851	INMT	1
hsa00071	hsa00071	Fatty acid degradation	1/213	43/8104	0.682831	0.999923	0.940851	ADH1B	1
hsa00860	hsa00860	Porphyrin and chlorophyll metabolism	1/213	43/8104	0.682831	0.999923	0.940851	UGT2B17	1
hsa04940	hsa04940	Type I diabetes mellitus	1/213	43/8104	0.682831	0.999923	0.940851	CPE	1
hsa00190	hsa00190	Oxidative phosphorylation	3/213	134/8104	0.689216	0.999923	0.940851	ATP12A/ATP6V0A4/COX7B2	3
hsa05410	hsa05410	Hypertrophic cardiomyopathy	2/213	90/8104	0.689683	0.999923	0.940851	SGCA/DES	2
hsa04912	hsa04912	GnRH signaling pathway	2/213	93/8104	0.706916	0.999923	0.940851	PLA2G4D/PRKCB	2
hsa04930	hsa04930	Type II diabetes mellitus	1/213	46/8104	0.707317	0.999923	0.940851	ADIPOQ	1
hsa04360	hsa04360	Axon guidance	4/213	182/8104	0.709968	0.999923	0.940851	CXCL12/EPHA7/BOC/SLIT2	4
hsa04371	hsa04371	Apelin signaling pathway	3/213	139/8104	0.712851	0.999923	0.940851	MYLK/SPP1/MAP1LC3C	3
hsa00620	hsa00620	Pyruvate metabolism	1/213	47/8104	0.715054	0.999923	0.940851	ADH1B	1
hsa04621	hsa04621	NOD-like receptor signaling pathway	4/213	184/8104	0.718009	0.999923	0.940851	CCL2/BCL2/MAP1LC3C/CARD18	4
hsa05414	hsa05414	Dilated cardiomyopathy	2/213	96/8104	0.723347	0.999923	0.940851	SGCA/DES	2
hsa05215	hsa05215	Prostate cancer	2/213	97/8104	0.728649	0.999923	0.940851	ERBB2/BCL2	2
hsa00600	hsa00600	Sphingolipid metabolism	1/213	49/8104	0.729922	0.999923	0.940851	CERS3	1
hsa05030	hsa05030	Cocaine addiction	1/213	49/8104	0.729922	0.999923	0.940851	PPP1R1B	1
hsa05017	hsa05017	Spinocerebellar ataxia	3/213	143/8104	0.730748	0.999923	0.940851	GRIA1/PRKCB/RELN	3
hsa01522	hsa01522	Endocrine resistance	2/213	98/8104	0.733866	0.999923	0.940851	ERBB2/BCL2	2
hsa04750	hsa04750	Inflammatory mediator regulation of TRP channels	2/213	98/8104	0.733866	0.999923	0.940851	PLA2G4D/PRKCB	2
hsa04925	hsa04925	Aldosterone synthesis and secretion	2/213	98/8104	0.733866	0.999923	0.940851	ATP1A2/PRKCB	2
hsa00270	hsa00270	Cysteine and methionine metabolism	1/213	50/8104	0.737063	0.999923	0.940851	CDO1	1
hsa05110	hsa05110	Vibrio cholerae infection	1/213	50/8104	0.737063	0.999923	0.940851	ATP6V0A4	1
hsa04913	hsa04913	Ovarian steroidogenesis	1/213	51/8104	0.744017	0.999923	0.940851	PLA2G4D	1
hsa05224	hsa05224	Breast cancer	3/213	147/8104	0.747764	0.999923	0.940851	ERBB2/FGF19/FGF3	3
hsa04916	hsa04916	Melanogenesis	2/213	101/8104	0.749008	0.999923	0.940851	GNAO1/PRKCB	2
hsa04620	hsa04620	Toll-like receptor signaling pathway	2/213	104/8104	0.763407	0.999923	0.940851	SPP1/CXCL10	2
hsa04928	hsa04928	Parathyroid hormone synthesis, secretion and action	2/213	106/8104	0.772606	0.999923	0.940851	PRKCB/BCL2	2
hsa05165	hsa05165	Human papillomavirus infection	7/213	331/8104	0.773716	0.999923	0.940851	PPP2R2C/COL9A3/ATP6V0A4/VTN/SPP1/TNXB/RELN	7
hsa04922	hsa04922	Glucagon signaling pathway	2/213	107/8104	0.777087	0.999923	0.940851	PYGM/GCG	2
hsa05169	hsa05169	Epstein-Barr virus infection	4/213	202/8104	0.783084	0.999923	0.940851	ENTPD3/CXCL10/BCL2/CD19	4
hsa05415	hsa05415	Diabetic cardiomyopathy	4/213	203/8104	0.786324	0.999923	0.940851	CMA1/CD36/PRKCB/COX7B2	4
hsa04390	hsa04390	Hippo signaling pathway	3/213	157/8104	0.786563	0.999923	0.940851	PPP2R2C/AFP/CTNNA3	3
hsa04217	hsa04217	Necroptosis	3/213	159/8104	0.793704	0.999923	0.940851	PYGM/PLA2G4D/BCL2	3
hsa05145	hsa05145	Toxoplasmosis	2/213	112/8104	0.798359	0.999923	0.940851	GNAO1/BCL2	2
hsa04978	hsa04978	Mineral absorption	1/213	60/8104	0.798913	0.999923	0.940851	ATP1A2	1
hsa05416	hsa05416	Viral myocarditis	1/213	60/8104	0.798913	0.999923	0.940851	SGCA	1
hsa00140	hsa00140	Steroid hormone biosynthesis	1/213	61/8104	0.804238	0.999923	0.940851	UGT2B17	1
hsa04623	hsa04623	Cytosolic DNA-sensing pathway	1/213	63/8104	0.81447	0.999923	0.940851	CXCL10	1
hsa05225	hsa05225	Hepatocellular carcinoma	3/213	168/8104	0.823426	0.999923	0.940851	GSTM5/PRKCB/GSTA2	3
hsa05206	hsa05206	MicroRNAs in cancer	6/213	310/8104	0.830809	0.999923	0.940851	HOXD10/ERBB2/PRKCB/TNXB/BCL2/MIR143	6
hsa04919	hsa04919	Thyroid hormone signaling pathway	2/213	121/8104	0.832168	0.999923	0.940851	ATP1A2/PRKCB	2
hsa05221	hsa05221	Acute myeloid leukemia	1/213	67/8104	0.833364	0.999923	0.940851	FCGR1A	1
hsa04622	hsa04622	RIG-I-like receptor signaling pathway	1/213	70/8104	0.846266	0.999923	0.940851	CXCL10	1
hsa05230	hsa05230	Central carbon metabolism in cancer	1/213	70/8104	0.846266	0.999923	0.940851	ERBB2	1
hsa05163	hsa05163	Human cytomegalovirus infection	4/213	225/8104	0.848297	0.999923	0.940851	GNAO1/CXCL12/CCL2/PRKCB	4
hsa00230	hsa00230	Purine metabolism	2/213	126/8104	0.84867	0.999923	0.940851	AMPD1/ENTPD3	2
hsa04137	hsa04137	Mitophagy - animal	1/213	72/8104	0.85431	0.999923	0.940851	MAP1LC3C	1
hsa04142	hsa04142	Lysosome	2/213	128/8104	0.854849	0.999923	0.940851	CTSG/ATP6V0A4	2
hsa04926	hsa04926	Relaxin signaling pathway	2/213	129/8104	0.857852	0.999923	0.940851	GNAO1/VEGFD	2
hsa04115	hsa04115	p53 signaling pathway	1/213	73/8104	0.858174	0.999923	0.940851	BCL2	1
hsa04714	hsa04714	Thermogenesis	4/213	232/8104	0.864552	0.999923	0.940851	GCG/CNR1/COX7B2/ADRB3	4
hsa01230	hsa01230	Biosynthesis of amino acids	1/213	75/8104	0.865598	0.999923	0.940851	PAH	1
hsa05214	hsa05214	Glioma	1/213	75/8104	0.865598	0.999923	0.940851	PRKCB	1
hsa05212	hsa05212	Pancreatic cancer	1/213	76/8104	0.869163	0.999923	0.940851	ERBB2	1
hsa05100	hsa05100	Bacterial invasion of epithelial cells	1/213	77/8104	0.872635	0.999923	0.940851	CTNNA3	1
hsa05135	hsa05135	Yersinia infection	2/213	137/8104	0.879911	0.999923	0.940851	CCL2/FCGR2A	2
hsa04140	hsa04140	Autophagy - animal	2/213	141/8104	0.889719	0.999923	0.940851	BCL2/MAP1LC3C	2
hsa04936	hsa04936	Alcoholic liver disease	2/213	142/8104	0.892053	0.999923	0.940851	ADIPOQ/ADH1B	2
hsa04550	hsa04550	Signaling pathways regulating pluripotency of stem cells	2/213	143/8104	0.894341	0.999923	0.940851	DUSP9/POU5F1B	2
hsa05130	hsa05130	Pathogenic Escherichia coli infection	3/213	197/8104	0.895616	0.999923	0.940851	MYH11/FCGR2A/F2	3
hsa05210	hsa05210	Colorectal cancer	1/213	86/8104	0.900028	0.999923	0.940851	BCL2	1
hsa04540	hsa04540	Gap junction	1/213	88/8104	0.905269	0.999923	0.940851	PRKCB	1
hsa04211	hsa04211	Longevity regulating pathway	1/213	89/8104	0.907786	0.999923	0.940851	ADIPOQ	1
hsa05222	hsa05222	Small cell lung cancer	1/213	92/8104	0.914945	0.999923	0.940851	BCL2	1
hsa04932	hsa04932	Non-alcoholic fatty liver disease	2/213	155/8104	0.918503	0.999923	0.940851	COX7B2/ADIPOQ	2
hsa05170	hsa05170	Human immunodeficiency virus 1 infection	3/213	212/8104	0.921477	0.999923	0.940851	GNAO1/PRKCB/BCL2	3
hsa05160	hsa05160	Hepatitis C	2/213	157/8104	0.921989	0.999923	0.940851	PPP2R2C/CXCL10	2
hsa03015	hsa03015	mRNA surveillance pathway	1/213	97/8104	0.925668	0.999923	0.940851	PPP2R2C	1
hsa04070	hsa04070	Phosphatidylinositol signaling system	1/213	97/8104	0.925668	0.999923	0.940851	PRKCB	1
hsa00564	hsa00564	Glycerophospholipid metabolism	1/213	98/8104	0.927646	0.999923	0.940851	PLA2G4D	1
hsa05161	hsa05161	Hepatitis B	2/213	162/8104	0.930102	0.999923	0.940851	PRKCB/BCL2	2
hsa04914	hsa04914	Progesterone-mediated oocyte maturation	1/213	102/8104	0.935045	0.999923	0.940851	SPDYC	1
hsa05208	hsa05208	Chemical carcinogenesis - reactive oxygen species	3/213	223/8104	0.93658	0.999923	0.940851	GSTM5/COX7B2/GSTA2	3
hsa04141	hsa04141	Protein processing in endoplasmic reticulum	2/213	171/8104	0.942741	0.999923	0.940851	DNAJC5B/BCL2	2
hsa04659	hsa04659	Th17 cell differentiation	1/213	108/8104	0.944756	0.999923	0.940851	IRF4	1
hsa04722	hsa04722	Neurotrophin signaling pathway	1/213	119/8104	0.958959	0.999923	0.940851	BCL2	1
hsa04935	hsa04935	Growth hormone synthesis, secretion and action	1/213	119/8104	0.958959	0.999923	0.940851	PRKCB	1
hsa05034	hsa05034	Alcoholism	2/213	187/8104	0.960043	0.999923	0.940851	GNAO1/PPP1R1B	2
hsa05202	hsa05202	Transcriptional misregulation in cancer	2/213	192/8104	0.964337	0.999923	0.940851	FCGR1A/ELANE	2
hsa05167	hsa05167	Kaposi sarcoma-associated herpesvirus infection	2/213	194/8104	0.965928	0.999923	0.940851	CCR8/MAP1LC3C	2
hsa04068	hsa04068	FoxO signaling pathway	1/213	131/8104	0.970337	0.999923	0.940851	HOMER2	1
hsa04114	hsa04114	Oocyte meiosis	1/213	131/8104	0.970337	0.999923	0.940851	SPDYC	1
hsa05012	hsa05012	Parkinson disease	3/213	266/8104	0.97341	0.999923	0.940851	SLC39A2/COX7B2/LRRK2	3
hsa04210	hsa04210	Apoptosis	1/213	136/8104	0.974094	0.999923	0.940851	BCL2	1
hsa04910	hsa04910	Insulin signaling pathway	1/213	137/8104	0.974786	0.999923	0.940851	PYGM	1
hsa05162	hsa05162	Measles	1/213	139/8104	0.976117	0.999923	0.940851	BCL2	1
hsa04120	hsa04120	Ubiquitin mediated proteolysis	1/213	142/8104	0.977982	0.999923	0.940851	AIRE	1
hsa01240	hsa01240	Biosynthesis of cofactors	1/213	155/8104	0.984527	0.999923	0.940851	UGT2B17	1
hsa04150	hsa04150	mTOR signaling pathway	1/213	155/8104	0.984527	0.999923	0.940851	PRKCB	1
hsa04630	hsa04630	JAK-STAT signaling pathway	1/213	162/8104	0.987207	0.999923	0.940851	BCL2	1
hsa05014	hsa05014	Amyotrophic lateral sclerosis	4/213	364/8104	0.988127	0.999923	0.940851	GRIA1/COX7B2/BCL2/MAP1LC3C	4
hsa05022	hsa05022	Pathways of neurodegeneration - multiple diseases	6/213	476/8104	0.988133	0.999923	0.940851	GRIA1/PRKCB/COX7B2/BCL2/LRRK2/MAP1LC3C	6
hsa05131	hsa05131	Shigellosis	2/213	247/8104	0.990123	0.999923	0.940851	BCL2/MAP1LC3C	2
hsa05132	hsa05132	Salmonella infection	2/213	249/8104	0.990583	0.999923	0.940851	FLNC/BCL2	2
hsa05020	hsa05020	Prion disease	2/213	273/8104	0.994712	0.999923	0.940851	C7/COX7B2	2
hsa05203	hsa05203	Viral carcinogenesis	1/213	204/8104	0.995928	0.999923	0.940851	CCR8	1
hsa05016	hsa05016	Huntington disease	2/213	306/8104	0.997639	0.999923	0.940851	GRIA1/COX7B2	2
hsa04144	hsa04144	Endocytosis	1/213	252/8104	0.998908	0.999923	0.940851	FOLR2	1
hsa05010	hsa05010	Alzheimer disease	2/213	384/8104	0.999666	0.999923	0.940851	SLC39A2/COX7B2	2
hsa05168	hsa05168	Herpes simplex virus 1 infection	3/213	495/8104	0.999857	0.999923	0.940851	CCL2/CFP/BCL2	3
hsa04740	hsa04740	Olfactory transduction	2/213	441/8104	0.999923	0.999923	0.940851	CNGA3/OR2L13	2
