# Supplementary material for: Characterization of Immune-Related Molecular Subtypes and a Prognostic Signature Correlating With the Response to Immunotherapy in Patients With Gastric Cancer
Source: Front Immunol. 2022 Jul 8;13:939836. doi: 10.3389/fimmu.2022.939836 (PMC9309259; doi:10.3389/fimmu.2022.939836)
Supplement: Supplementary Table 4 — The details of three sets of DEGs and overlapped IDGs. [file Table_4.xlsx]

## Sheet: GSEA_Hallmark
	ID	Description	setSize	enrichmentScore	NES	pvalue	p.adjust	qvalues	rank	leading_edge	core_enrichment
HALLMARK_MYOGENESIS	HALLMARK_MYOGENESIS	HALLMARK_MYOGENESIS	199	0.560858	1.51552	7.47974e-10	1.86993e-08	1.49595e-08	12207	tags=46%, list=23%, signal=36%	ACTN2/IGF1/MYH11/APOD/PTGIS/SGCG/MYL7/MYL3/CD36/CASQ2/TNNT3/NOS1/MYH2/LDB3/GPX3/CASQ1/LAMA2/MYH1/GNAO1/COX6A2/FHL1/DES/SGCA/FXYD1/MYL1/HSPB8/PYGM/MYL4/MYLK/TAGLN/ACTN3/SORBS1/DTNA/CRYAB/SPEG/HSPB2/MYH8/ITGA7/APLNR/CACNA1H/PPP1R3C/SGCD/EFS/COL3A1/CFD/DMD/SCHIP1/PVALB/MYF6/FGF2/MYH4/CSRP3/HRC/MYOM1/COL15A1/KCNH1/SOD3/SVIL/COL6A3/CKB/AEBP1/COL6A2/REEP1/TPM2/MYH7/CACNG1/NCAM1/SMTN/MYOG/IGFBP7/ADAM12/…
HALLMARK_EPITHELIAL_MESENCHYMAL_TRANSITION	HALLMARK_EPITHELIAL_MESENCHYMAL_TRANSITION	HALLMARK_EPITHELIAL_MESENCHYMAL_TRANSITION	199	0.540168	1.45962	4.148e-08	5.185e-07	4.148e-07	15445	tags=57%, list=29%, signal=41%	SFRP1/SLIT3/SGCG/SLIT2/CRLF1/MGP/FBLN1/PTX3/LAMA2/ABI3BP/SCG2/DCN/IL6/GAS1/MYLK/ELN/TAGLN/MYL9/GREM1/RGS4/MFAP5/LAMA1/CXCL12/FBLN2/FBLN5/THBS1/DPYSL3/SFRP4/PCOLCE2/MMP2/ACTA2/TNC/FBN1/FLNA/SGCD/FERMT2/IGFBP4/LUM/TFPI2/COL3A1/SPOCK1/CCN1/FSTL1/FGF2/SERPINE2/GEM/MMP3/CDH2/ECM2/CALD1/COL8A2/MATN3/COL6A3/CDH11/PRRX1/THY1/VCAN/EFEMP2/COL6A2/TPM2/GLIPR1/COL16A1/TIMP3/THBS2/FAP/PCOLCE/PDGFRB/MAGEE1/FMOD…
HALLMARK_ANGIOGENESIS	HALLMARK_ANGIOGENESIS	HALLMARK_ANGIOGENESIS	36	0.658538	1.63539	0.000126976	0.00105813	0.000846507	13194	tags=56%, list=24%, signal=42%	VTN/APOH/KCNJ8/LUM/COL3A1/FSTL1/LPL/SERPINA5/VCAN/FGFR1/THBD/STC1/SLCO2A1/PGLYRP1/NRP1/CXCL6/OLR1/COL5A2/TIMP1/POSTN
HALLMARK_COAGULATION	HALLMARK_COAGULATION	HALLMARK_COAGULATION	137	0.490303	1.31183	0.00161071	0.010067	0.00805357	13760	tags=40%, list=26%, signal=30%	APOA1/FGG/F2/TF/APOC3/FGA/PLG/F13B/CPN1/C8B/MMP8/MBL2/THBS1/MMP2/SERPINC1/FBN1/GP9/LEFTY2/TFPI2/CFD/SERPINB2/CFH/F10/MMP3/A2M/CTSK/C1S/F9/VWF/C1R/CSRP1/C3/TIMP3/S100A1/RGN/SERPING1/THBD/SPARC/SERPINA1/FN1/F8/HRG/DCT/PROS1/PROC/OLR1/PRSS23/ITGB3/APOC2/TIMP1/CPB2/F11/CPQ/LRP1/KLF7
HALLMARK_SPERMATOGENESIS	HALLMARK_SPERMATOGENESIS	HALLMARK_SPERMATOGENESIS	134	0.466675	1.24725	0.00919171	0.0459585	0.0367668	13100	tags=33%, list=24%, signal=25%	NEFH/TKTL1/ADCYAP1/NPY5R/NOS1/HTR5A/CCNA1/TUBA3C/ZPBP/GSG1/TNP1/THEG/POMC/SNAP91/ZNRF4/TULP2/PDHA2/DNAJB8/DDX25/SYCP1/CST8/JAM3/SHE/PCSK1N/DMRT1/CLGN/TNP2/PRM2/ADAM2/ADAD1/SCG5/HSPA2/PAPOLB/SEPTIN4/DPEP3/HOXB1/MEP1B/IL13RA2/TEKT2/CHRM4/GPR182/DDX4/ACTL7B/ODF1

## Sheet: GSEA_KEGG
	ID	Description	setSize	enrichmentScore	NES	pvalue	p.adjust	qvalues	rank	leading_edge	core_enrichment
KEGG_NEUROACTIVE_LIGAND_RECEPTOR_INTERACTION	KEGG_NEUROACTIVE_LIGAND_RECEPTOR_INTERACTION	KEGG_NEUROACTIVE_LIGAND_RECEPTOR_INTERACTION	270	0.583413	1.58601	1e-10	6.65e-09	5.15789e-09	10274	tags=49%, list=19%, signal=39%	F2/HTR1E/AGTR2/GABRG1/GRIK3/GABRG2/ADCYAP1R1/GRIA2/ADRB3/NPY2R/MLNR/GRIA1/CHRM2/PLG/NPY5R/LEP/CCKAR/TACR1/GH2/GHR/CHRNA4/GABRA5/CTSG/FSHB/GALR1/PTGER3/PTGFR/CHRNA3/HTR5A/GLP2R/NPY1R/FSHR/GPR50/TACR2/GHSR/HTR2A/GABRA1/PTH1R/AGTR1/VIPR2/GRM5/TAAR6/GABBR2/NPBWR1/PRL/CHRM5/GH1/GRIK2/GRIK5/GRIA3/OPRM1/BRS3/CSH1/GABRG3/UTS2R/AVPR1A/OPRK1/MTNR1B/MC2R/NPBWR2/CNR2/SCTR/LEPR/GRIN2A/P2RX2/HTR1A/APLNR/LHCGR/…
KEGG_OLFACTORY_TRANSDUCTION	KEGG_OLFACTORY_TRANSDUCTION	KEGG_OLFACTORY_TRANSDUCTION	375	0.516638	1.41555	1e-10	6.65e-09	5.15789e-09	13105	tags=52%, list=24%, signal=39%	OR8J1/OR52L1/OR2L13/OR5T3/OR8K1/OR9G1/OR2L2/OR14I1/OR52E2/OR4K5/OR5V1/OR4N2/OR13C8/OR51D1/OR3A2/OR3A1/OR2T3/OR4K1/OR5M8/OR6B3/OR52J3/OR2AK2/OR2T34/OR4E2/OR6N2/OR1G1/OR52N2/OR52K2/OR12D3/OR4K14/OR4D6/OR56A5/OR10H3/OR6B2/OR5J2/OR51S1/OR2M7/OR4D11/OR2H1/OR11H4/OR51A7/OR56A1/OR7A10/CNGA3/OR6C68/OR52N5/OR52B2/OR4D1/OR8D2/OR2J3/OR52E4/OR8B12/OR4C3/OR6C6/OR4C12/OR10H5/OR2M4/OR11G2/OR56B1/OR52B6/OR1A1/OR…
KEGG_HOMOLOGOUS_RECOMBINATION	KEGG_HOMOLOGOUS_RECOMBINATION	KEGG_HOMOLOGOUS_RECOMBINATION	28	-0.720796	-3.32676	7.53507e-10	3.34055e-08	2.59101e-08	10000	tags=68%, list=19%, signal=55%	RAD51D/RAD50/XRCC3/POLD4/NBN/EME1/MUS81/SSBP1/RPA3/POLD1/BRCA2/XRCC2/POLD2/RAD54B/SEM1/RAD51/RAD54L/BLM/POLD3
KEGG_MISMATCH_REPAIR	KEGG_MISMATCH_REPAIR	KEGG_MISMATCH_REPAIR	23	-0.763465	-3.21245	1.02306e-08	3.40167e-07	2.63841e-07	10603	tags=83%, list=20%, signal=66%	MLH3/MSH6/MSH3/RFC1/PMS2/POLD4/SSBP1/RPA3/RFC3/POLD1/RFC5/MSH2/EXO1/LIG1/RFC2/POLD2/RFC4/PCNA/POLD3
KEGG_PROTEIN_EXPORT	KEGG_PROTEIN_EXPORT	KEGG_PROTEIN_EXPORT	24	-0.73355	-3.09526	3.14719e-08	7.03025e-07	5.45282e-07	12252	tags=75%, list=23%, signal=58%	SRP9P1/IMMP1L/SRP19/SRP68/SEC11C/SRPRA/SEC11A/SEC61B/SEC61A1/SRP54/OXA1L/SRP72/SRP9/IMMP2L/SRPRB/SPCS1/HSPA5/SPCS2
KEGG_CITRATE_CYCLE_TCA_CYCLE	KEGG_CITRATE_CYCLE_TCA_CYCLE	KEGG_CITRATE_CYCLE_TCA_CYCLE	31	-0.648415	-3.07546	3.17154e-08	7.03025e-07	5.45282e-07	9368	tags=74%, list=17%, signal=61%	PCK1/OGDH/MDH1/SUCLG1/PCK2/ACO1/ACO2/IDH3B/DLD/SUCLG2/SDHB/IDH3G/CS/PDHA1/SDHD/IDH3A/MDH2/FH/DLAT/SDHA/IDH1/OGDHL/IDH2
KEGG_RNA_POLYMERASE	KEGG_RNA_POLYMERASE	KEGG_RNA_POLYMERASE	28	-0.580655	-2.67995	1.04944e-06	1.84438e-05	1.43054e-05	12688	tags=89%, list=24%, signal=68%	POLR2C/POLR3D/POLR2K/POLR2G/POLR3H/POLR3C/POLR3B/POLR3F/POLR3GL/POLR2A/POLR2I/POLR2L/POLR3A/POLR2B/POLR2E/POLR2D/POLR1C/POLR1A/POLR1B/POLR1E/POLR1D/POLR2J/POLR2H/POLR3K/POLR3G
KEGG_FRUCTOSE_AND_MANNOSE_METABOLISM	KEGG_FRUCTOSE_AND_MANNOSE_METABOLISM	KEGG_FRUCTOSE_AND_MANNOSE_METABOLISM	33	-0.548764	-2.71366	1.1094e-06	1.84438e-05	1.43054e-05	8347	tags=55%, list=15%, signal=46%	PHPT1/FPGT/FCSK/GMPPA/PMM2/GMPPB/MTMR1/PFKL/AKR1B10/TPI1/FBP1/KHK/ALDOA/PFKP/SORD/GMDS/HK2/PFKFB2
KEGG_COMPLEMENT_AND_COAGULATION_CASCADES	KEGG_COMPLEMENT_AND_COAGULATION_CASCADES	KEGG_COMPLEMENT_AND_COAGULATION_CASCADES	69	0.590298	1.53282	4.06914e-05	0.000601329	0.000466405	9797	tags=49%, list=18%, signal=40%	FGG/F2/C7/FGA/F7/PLG/F13B/FGB/SERPIND1/MASP1/C8B/SERPINF2/F13A1/MBL2/SERPINC1/CFD/CFH/F10/A2M/C4B/C1S/F9/SERPINA5/C4A/VWF/C1R/CR2/C3/BDKRB1/SERPING1/THBD/SERPINA1/CR1/F8
KEGG_GLYCOSYLPHOSPHATIDYLINOSITOL_GPI_ANCHOR_BIOSYNTHESIS	KEGG_GLYCOSYLPHOSPHATIDYLINOSITOL_GPI_ANCHOR_BIOSYNTHESIS	KEGG_GLYCOSYLPHOSPHATIDYLINOSITOL_GPI_ANCHOR_BIOSYNTHESIS	24	-0.554163	-2.33832	5.94787e-05	0.000791066	0.000613569	12064	tags=75%, list=22%, signal=58%	PIGC/PIGG/PIGB/PIGM/PIGP/PIGL/PIGA/GPAA1/PIGQ/PIGV/PIGU/PIGX/DPM2/PIGN/PIGF/PIGW/PIGO/PGAP1
KEGG_ADIPOCYTOKINE_SIGNALING_PATHWAY	KEGG_ADIPOCYTOKINE_SIGNALING_PATHWAY	KEGG_ADIPOCYTOKINE_SIGNALING_PATHWAY	67	0.58039	1.50515	0.000116765	0.0014118	0.00109503	8132	tags=22%, list=15%, signal=19%	ADIPOQ/IRS4/NPY/LEP/CD36/PRKAG3/G6PC/MAPK10/RXRG/POMC/LEPR/SLC2A4/AKT3/PRKAA2/CPT1C
KEGG_DILATED_CARDIOMYOPATHY	KEGG_DILATED_CARDIOMYOPATHY	KEGG_DILATED_CARDIOMYOPATHY	90	0.548851	1.44264	0.000143972	0.00148217	0.00114961	13832	tags=46%, list=26%, signal=34%	IGF1/ADCY8/SGCG/MYL3/ADCY5/LAMA2/DES/SGCA/CACNG3/ITGA8/MYH6/PLN/CACNG2/ADCY2/CACNA1S/ITGA7/TGFB3/CACNB2/CACNA2D3/SGCD/CACNG7/ITGA9/DMD/TPM2/CACNA1C/MYH7/CACNG1/ITGA2B/ADCY1/CACNG5/ACTC1/CACNA2D1/RYR2/CACNA2D2/ITGA5/ADCY4/ITGB3/ITGA1/SLC8A1/TTN/TPM1
KEGG_TERPENOID_BACKBONE_BIOSYNTHESIS	KEGG_TERPENOID_BACKBONE_BIOSYNTHESIS	KEGG_TERPENOID_BACKBONE_BIOSYNTHESIS	15	-0.647709	-2.34445	0.000144874	0.00148217	0.00114961	10272	tags=87%, list=19%, signal=70%	ACAT1/PDSS2/IDI2/DHDDS/IDI1/PMVK/FDPS/HMGCS1/MVK/MVD/HMGCR/ACAT2/PDSS1
KEGG_ECM_RECEPTOR_INTERACTION	KEGG_ECM_RECEPTOR_INTERACTION	KEGG_ECM_RECEPTOR_INTERACTION	83	0.559385	1.46454	0.000159843	0.00151851	0.00117779	15733	tags=61%, list=29%, signal=44%	COL2A1/VTN/THBS4/CD36/TNXB/RELN/LAMA2/TNN/ITGA8/LAMA1/SV2B/LAMB4/THBS1/COL4A6/SV2C/TNC/ITGA7/GP9/COL4A4/ITGA9/COL3A1/SV2A/COL6A3/SDC2/VWF/COL6A2/THBS2/TNR/ITGA2B/LAMA4/COL1A2/COL1A1/COL6A6/FN1/COL11A2/COL4A2/COL5A1/ITGA5/GP5/LAMC1/COL5A2/ITGB3/ITGA1/COL4A1/LAMC3/HSPG2/CD44/GP1BA/ITGA11/COL6A1/ITGA10
KEGG_HYPERTROPHIC_CARDIOMYOPATHY_HCM	KEGG_HYPERTROPHIC_CARDIOMYOPATHY_HCM	KEGG_HYPERTROPHIC_CARDIOMYOPATHY_HCM	83	0.549952	1.43984	0.000389617	0.00345461	0.00267947	13832	tags=46%, list=26%, signal=34%	IGF1/SGCG/MYL3/PRKAG3/LAMA2/DES/SGCA/CACNG3/IL6/ITGA8/MYH6/CACNG2/CACNA1S/ITGA7/TGFB3/CACNB2/CACNA2D3/SGCD/CACNG7/ITGA9/DMD/PRKAA2/TPM2/CACNA1C/MYH7/CACNG1/ITGA2B/CACNG5/ACTC1/CACNA2D1/RYR2/CACNA2D2/ITGA5/ITGB3/ITGA1/SLC8A1/TTN/TPM1
KEGG_CALCIUM_SIGNALING_PATHWAY	KEGG_CALCIUM_SIGNALING_PATHWAY	KEGG_CALCIUM_SIGNALING_PATHWAY	177	0.482728	1.29631	0.000627384	0.00521513	0.00404498	16218	tags=47%, list=30%, signal=33%	ADCY8/ADRB3/CHRM2/CACNA1B/CCKAR/TACR1/PTGER3/ATP2B3/PTGFR/NOS1/HTR5A/TACR2/HTR2A/PPP3R2/AGTR1/GRM5/PDE1B/CHRM5/SLC8A3/MYLK/PDE1A/AVPR1A/PLN/CACNA1G/GRIN2A/P2RX2/ADCY2/CACNA1S/LHCGR/CACNA1H/DRD5/EDNRA/RYR3/ADRA1A/PDGFRA/TRPC1/HRH2/GRM1/HTR2B/HTR2C/ADRA1B/CACNA1C/CYSLTR1/CAMK2A/BST1/ADRB2/SLC8A2/PDGFRB/ADCY1/BDKRB1/PTGER1/GRPR/HTR7/ITPR1/ATP2B4/CCKBR/PRKCB/ADRA1D/GNAL/ITPKB/PDE1C/RYR2/ATP2B2/MYLK3/…
KEGG_ONE_CARBON_POOL_BY_FOLATE	KEGG_ONE_CARBON_POOL_BY_FOLATE	KEGG_ONE_CARBON_POOL_BY_FOLATE	17	-0.558987	-2.08528	0.000921128	0.00720647	0.00558951	5444	tags=71%, list=10%, signal=63%	MTFMT/MTHFD1L/GART/MTHFD2L/SHMT1/ATIC/MTHFS/TYMS/MTHFD2/MTHFD1/DHFR/SHMT2
KEGG_THYROID_CANCER	KEGG_THYROID_CANCER	KEGG_THYROID_CANCER	29	-0.425364	-2.00341	0.00138691	0.0102022	0.00791306	8763	tags=59%, list=16%, signal=49%	TFG/NRAS/TCF7L2/CTNNB1/MAP2K1/MAP2K2/TPM3/HRAS/TCF7/PAX8/CCDC6/TP53/MYC/CCND1/CDH1/PPARG/KRAS
KEGG_STEROID_BIOSYNTHESIS	KEGG_STEROID_BIOSYNTHESIS	KEGG_STEROID_BIOSYNTHESIS	17	-0.539834	-2.01383	0.00145746	0.0102022	0.00791306	5756	tags=59%, list=11%, signal=53%	SC5D/HSD17B7/FDFT1/DHCR7/NSDHL/CYP27B1/DHCR24/EBP/CYP51A1/CEL
KEGG_GLYOXYLATE_AND_DICARBOXYLATE_METABOLISM	KEGG_GLYOXYLATE_AND_DICARBOXYLATE_METABOLISM	KEGG_GLYOXYLATE_AND_DICARBOXYLATE_METABOLISM	16	-0.528833	-1.93231	0.00155264	0.0103251	0.00800836	8343	tags=75%, list=15%, signal=63%	MDH1/ACO1/PGP/ACO2/HYI/MTHFD1L/GRHPR/MTHFD2L/CS/MDH2/MTHFD2/MTHFD1
KEGG_SELENOAMINO_ACID_METABOLISM	KEGG_SELENOAMINO_ACID_METABOLISM	KEGG_SELENOAMINO_ACID_METABOLISM	26	-0.427173	-1.94735	0.00164923	0.0104451	0.00810147	11324	tags=62%, list=21%, signal=49%	PAPSS1/HEMK1/GGT1/MAT2B/AHCYL1/MAT2A/SEPHS1/AHCY/MARS1/TRMT11/METTL2B/BUD23/CTH/MARS2/AHCYL2/GGT6
KEGG_PPAR_SIGNALING_PATHWAY	KEGG_PPAR_SIGNALING_PATHWAY	KEGG_PPAR_SIGNALING_PATHWAY	69	0.519932	1.3501	0.00494507	0.0290727	0.0225494	3738	tags=16%, list=7%, signal=15%	ADIPOQ/APOA2/APOA1/FABP4/PLIN1/APOC3/CD36/RXRG/SLC27A6/SORBS1/UCP1
KEGG_PROPANOATE_METABOLISM	KEGG_PROPANOATE_METABOLISM	KEGG_PROPANOATE_METABOLISM	33	-0.344049	-1.70134	0.00516825	0.0290727	0.0225494	11039	tags=61%, list=20%, signal=48%	ALDH7A1/ABAT/MCEE/ACAT1/ACSS1/EHHADH/HADHA/ACACA/HIBCH/SUCLG1/ALDH9A1/PCCB/MMUT/SUCLG2/ALDH2/ALDH3A2/LDHA/ACAT2/ACSS2/ECHS1
KEGG_FOLATE_BIOSYNTHESIS	KEGG_FOLATE_BIOSYNTHESIS	KEGG_FOLATE_BIOSYNTHESIS	11	-0.620935	-1.87779	0.0052462	0.0290727	0.0225494	4804	tags=73%, list=9%, signal=66%	GCH1/PTS/GGH/FPGS/DHFR/SPR/ALPP/ALPG
KEGG_PENTOSE_PHOSPHATE_PATHWAY	KEGG_PENTOSE_PHOSPHATE_PATHWAY	KEGG_PENTOSE_PHOSPHATE_PATHWAY	27	-0.40897	-1.88174	0.00764085	0.0402958	0.0312544	7302	tags=63%, list=14%, signal=54%	PGLS/RPE/PRPS1/PGM2/RBKS/DERA/TALDO1/PFKL/G6PD/PGD/PRPS2/FBP1/ALDOA/RPIA/GPI/TKT/PFKP
KEGG_LIMONENE_AND_PINENE_DEGRADATION	KEGG_LIMONENE_AND_PINENE_DEGRADATION	KEGG_LIMONENE_AND_PINENE_DEGRADATION	10	-0.61458	-1.79652	0.00787737	0.0402958	0.0312544	9306	tags=90%, list=17%, signal=74%	ALDH7A1/EHHADH/HADHA/YOD1/ALDH9A1/NAA80/ALDH2/ALDH3A2/ECHS1
